# Supplementary material for: Shifts in microbial communities in soil, rhizosphere and roots of two major crop systems under elevated CO2 and O3
Source: Sci Rep. 2017 Nov 3;7:15019. doi: 10.1038/s41598-017-14936-2 (PMC5670137; doi:10.1038/s41598-017-14936-2)
Supplement: Supplementary file 2 — Datasets 1,2,3,4 [file 41598_2017_14936_MOESM2_ESM.xlsx]

## Sheet: Dataset 1
Supplemental Data Set 1 –Analysis of the soil in the immediate vicinity
Plant species	Genotype	Treatment	pH	Organic matter (LOI %)	Nitrate (ppm)	K (ppm)	S (ppm)	Ca (ppm)	Mg (ppm)	CEC (ppm)	P (ppm)
maize	B73	aO3	6.1 + 0.1	4.6 + 0.7	9.7 + 2.6	140 + 21	20.8 + 2.8	2552 + 609	404 + 102	17.9 + 3.4	16.2 + 4.1
maize	B73	eO3	6.0 + 0.2	4.9 + 0.8	9.0 + 1.2	155 + 19	19.2 + 3.8	2653 + 841	403 + 151	18.6 + 5.1	15.0 + 3.6
maize	B73 x Mo17	aO3	6.0 + 0.2	4.8 + 1.1	9.9 + 1.2	188 + 132	18.5 + 2.6	2361 + 489	391 + 142	17.8 + 5.0	16.0 + 3.6
maize	B73 x Mo17	eO3	6.0 + 0.1	4.7 + 1.2	9.9 + 1.2	131 + 20	19.8 + 4.9	2475 + 464	433 + 183	18.2 + 4.1	15.2 + 2.2
soybean	Pio93	aCO2	6.5 + 0.1	4.3 + 0.7	10.5 + 1.6	160 + 16	20.2 + 2.1	2824 + 381	556 + 111	19.8 + 3.3	23.5 + 8.2
soybean	Pio93	eCO2	6.6 + 0.6	4.7 + 0.7	11.6 + 2.4	154 + 9	19.8 + 1.7	2756 + 417	470 + 81	19.3 + 3.8	31.0 + 17.0

## Sheet: Dataset 2
Dataset 2 - Soybean Rhizosphere OTU														Ambient CO2 conditions number of counts for each differentially abundant OTU in each sample that was collected																Elevated CO2 - number of counts for each differentially abundant OTU in each sample that was collected
OTU	baseMean	log2FoldChange	lfcSE	stat	pvalue	padj	Kingdom	Phylum	Class	Order	Family	Genus	Species	ChamRH97	ChamRH98	ChamRH99	ChamRH100	ChamRH109	ChamRH110	ChamRH111	ChamRH112	ChamRH113	ChamRH114	ChamRH115	ChamRH116	ChamRH125	ChamRH126	ChamRH127	ChamRH128	ChamRH101	ChamRH102	ChamRH103	ChamRH104	ChamRH105	ChamRH106	ChamRH107	ChamRH108	ChamRH117	ChamRH118	ChamRH119	ChamRH120	ChamRH121	ChamRH122	ChamRH123	ChamRH124
New.0.CleanUp.ReferenceOTU97471	19.0642	2.92653	0.440584	6.64239	3.09e-11	9.85e-09	Bacteria	Proteobacteria	Alphaproteobacteria	Rhizobiales	NA	NA	NA	24	2	106	0	25	20	0	12	10	4	4	30	95	86	0	69	0	0	0	0	0	1	0	0	2	2	0	1	2	1	178	3
New.0.CleanUp.ReferenceOTU51099	16.0358	3.05524	0.473627	6.45074	1.11e-10	2.44e-08	Bacteria	Acidobacteria	Acidobacteria-6	iii1-15	NA	NA	NA	1	0	127	1	67	73	0	0	4	0	0	21	60	2	0	60	0	0	0	0	0	0	0	1	0	0	0	1	0	0	0	0
New.0.CleanUp.ReferenceOTU99686	11.8968	2.90928	0.470748	6.18012	6.41e-10	9.77e-08	Bacteria	Acidobacteria	Acidobacteria-6	iii1-15	NA	NA	NA	0	0	51	0	49	47	0	0	5	0	0	31	72	0	0	47	0	0	0	0	0	0	0	0	0	0	0	0	0	0	0	0
New.0.CleanUp.ReferenceOTU5228	10.4739	2.7919	0.463939	6.01782	1.77e-09	2.22e-07	Bacteria	Gemmatimonadetes	Gemm-1	NA	NA	NA	NA	1	0	22	0	26	31	0	0	12	0	0	39	69	0	0	61	0	0	0	0	0	0	0	0	0	0	0	0	0	0	0	1
New.0.CleanUp.ReferenceOTU98055	7.86135	2.56046	0.463556	5.52352	3.32e-08	2.93e-06	Bacteria	Proteobacteria	Betaproteobacteria	SC-I-84	NA	NA	NA	0	0	16	0	28	28	0	0	1	0	0	16	69	0	0	31	0	0	0	0	0	0	0	0	0	0	0	0	0	0	0	0
New.0.CleanUp.ReferenceOTU99638	7.98286	2.54115	0.460116	5.52284	3.34e-08	2.93e-06	Bacteria	Proteobacteria	Betaproteobacteria	SC-I-84	NA	NA	NA	0	0	17	0	34	37	0	0	2	0	0	26	37	0	0	38	0	0	0	0	0	1	0	0	0	0	0	0	0	0	0	0
New.0.CleanUp.ReferenceOTU99403	7.9449	2.49271	0.46591	5.3502	8.79e-08	6.29e-06	Bacteria	Acidobacteria	[Chloracidobacteria]	RB41	NA	NA	NA	0	0	27	0	44	37	0	0	0	0	0	2	47	1	0	32	0	0	0	0	0	0	0	0	0	0	1	0	0	0	0	0
New.0.ReferenceOTU21038	11.1725	2.3304	0.437273	5.32939	9.85e-08	6.78e-06	Bacteria	Acidobacteria	Acidobacteria-6	iii1-15	NA	NA	NA	1	0	53	5	27	49	1	1	21	0	1	9	42	1	3	50	1	3	2	2	0	1	0	0	0	0	4	2	1	0	1	0
New.0.CleanUp.ReferenceOTU12005	7.07415	2.25107	0.42807	5.25865	1.45e-07	9.62e-06	Bacteria	Acidobacteria	[Chloracidobacteria]	RB41	NA	NA	NA	21	0	7	0	20	26	0	24	2	0	0	11	8	28	0	12	0	0	3	0	0	0	0	0	0	0	0	0	0	0	4	0
New.0.CleanUp.ReferenceOTU98634	6.74204	2.31999	0.447341	5.18617	2.15e-07	1.35e-05	Bacteria	Proteobacteria	Alphaproteobacteria	Ellin329	NA	NA	NA	1	0	9	0	28	12	0	1	13	0	0	13	62	0	0	15	1	0	0	0	0	0	0	0	1	0	1	0	0	0	0	0
New.0.CleanUp.ReferenceOTU97350	5.70656	2.3128	0.448586	5.15577	2.53e-07	1.56e-05	Bacteria	Acidobacteria	Acidobacteria-6	iii1-15	NA	NA	NA	0	0	22	0	28	18	0	0	2	0	0	9	23	0	0	26	0	0	0	0	0	0	0	0	0	0	0	0	0	0	0	0
249257	5.63138	2.03878	0.407158	5.00735	5.52e-07	3.07e-05	Bacteria	Gemmatimonadetes	Gemmatimonadetes	NA	NA	NA	NA	2	13	10	17	2	6	0	16	0	0	0	0	21	17	2	13	0	0	0	0	0	0	0	1	2	1	1	0	0	0	0	2
New.0.CleanUp.ReferenceOTU97643	5.13288	2.147	0.443929	4.83636	1.32e-06	6.59e-05	Bacteria	Proteobacteria	Betaproteobacteria	Ellin6067	NA	NA	NA	0	0	23	0	17	38	0	0	1	0	0	8	15	1	0	8	0	0	0	0	0	0	0	0	1	0	0	0	0	0	0	0
588630	4.13178	1.85053	0.415199	4.45699	8.31e-06	0.000351506	Bacteria	Proteobacteria	Alphaproteobacteria	Rhizobiales	NA	NA	NA	0	0	5	1	3	9	0	0	1	0	1	7	11	1	25	17	0	1	0	1	0	0	0	1	0	0	0	0	0	0	0	0
New.0.CleanUp.ReferenceOTU36152	4.26749	1.93259	0.442365	4.36877	1.25e-05	0.000454233	Bacteria	Chloroflexi	Gitt-GS-136	NA	NA	NA	NA	0	0	7	0	3	14	0	0	1	0	0	26	32	0	0	4	0	0	0	0	0	0	0	0	0	0	0	0	0	0	1	0
New.0.CleanUp.ReferenceOTU66481	3.52903	1.83663	0.424387	4.32771	1.51e-05	0.000528848	Bacteria	Acidobacteria	[Chloracidobacteria]	RB41	NA	NA	NA	0	0	16	0	9	8	0	0	2	0	0	3	17	0	0	12	0	0	0	0	0	0	0	0	0	0	0	0	0	0	0	0
1142871	4.44904	1.75689	0.414889	4.23462	2.29e-05	0.000744061	Bacteria	Actinobacteria	MB-A2-108	0319-7L14	NA	NA	NA	1	1	9	0	4	8	0	1	0	0	1	4	18	1	28	11	0	2	0	0	0	0	0	0	3	0	0	0	0	0	0	1
New.0.CleanUp.ReferenceOTU8984	3.49237	1.80681	0.429059	4.21111	2.54e-05	0.000804177	Bacteria	Actinobacteria	Actinobacteria	Micrococcales	NA	NA	NA	0	0	6	0	12	17	0	0	0	0	0	12	16	0	0	3	0	0	0	0	0	0	0	0	0	0	0	0	0	0	0	0
New.0.CleanUp.ReferenceOTU59941	3.17601	1.72515	0.415106	4.15593	3.24e-05	0.000988805	Bacteria	Proteobacteria	Betaproteobacteria	SC-I-84	NA	NA	NA	0	0	4	0	10	11	0	1	1	0	0	17	7	0	0	6	0	0	0	0	0	0	0	0	0	0	0	0	0	0	0	0
New.1.CleanUp.ReferenceOTU9936	4.76023	1.93748	0.466456	4.15362	3.27e-05	0.000990228	Bacteria	Proteobacteria	Betaproteobacteria	SC-I-84	NA	NA	NA	32	0	0	0	0	0	0	33	0	0	0	0	0	35	0	0	0	0	0	0	0	0	0	0	0	0	0	0	0	0	27	1
New.0.CleanUp.ReferenceOTU69729	3.06435	1.69466	0.408784	4.14562	3.39e-05	0.000999619	Bacteria	Proteobacteria	Betaproteobacteria	NA	NA	NA	NA	1	0	9	0	3	12	0	0	1	0	0	3	10	2	0	13	0	0	0	0	0	0	0	0	0	0	0	0	0	0	0	0
New.0.CleanUp.ReferenceOTU95966	3.24509	1.73318	0.422066	4.10642	4.02e-05	0.00111943	Bacteria	TM7	TM7-3	EW055	NA	NA	NA	0	0	22	0	2	7	0	0	3	0	0	12	9	0	0	4	0	0	0	0	0	0	0	0	0	0	0	0	0	0	0	0
New.0.CleanUp.ReferenceOTU50090	4.46241	-1.81994	0.449378	-4.0499	5.12e-05	0.00134216	Bacteria	Actinobacteria	MB-A2-108	0319-7L14	NA	NA	NA	1	0	2	0	0	0	0	0	0	0	0	0	0	0	0	0	0	0	0	0	0	0	0	0	3	0	0	0	26	11	23	27
New.0.CleanUp.ReferenceOTU98664	2.99613	1.65678	0.410971	4.03138	5.55e-05	0.00140697	Bacteria	Acidobacteria	Acidobacteria-6	iii1-15	NA	NA	NA	0	0	14	0	7	9	0	0	1	0	0	6	7	0	0	8	0	0	0	0	0	0	0	0	0	0	0	0	0	0	0	0
240452	3.35205	1.73231	0.434993	3.98238	6.82e-05	0.00162914	Bacteria	Proteobacteria	Betaproteobacteria	Ellin6067	NA	NA	NA	0	0	4	0	16	0	0	0	2	0	0	0	24	0	2	14	0	0	0	0	0	0	0	0	0	0	0	0	0	0	0	0
New.0.CleanUp.ReferenceOTU67615	3.03188	1.65722	0.416647	3.97752	6.96e-05	0.00165153	Bacteria	Proteobacteria	Betaproteobacteria	Ellin6067	NA	NA	NA	0	0	15	0	9	9	0	0	0	0	0	10	5	0	0	5	0	0	0	0	0	0	0	0	0	0	0	0	0	0	0	0
New.0.ReferenceOTU1192	3.67885	1.40676	0.358541	3.92356	8.73e-05	0.0019758	Bacteria	Gemmatimonadetes	Gemmatimonadetes	NA	NA	NA	NA	4	7	8	2	7	6	4	2	0	1	0	0	7	2	3	9	0	2	0	0	0	0	1	0	0	1	1	4	0	0	0	0
New.0.CleanUp.ReferenceOTU99442	2.96168	1.62605	0.416167	3.90721	9.34e-05	0.00208738	Bacteria	Acidobacteria	Acidobacteria-6	iii1-15	NA	NA	NA	0	0	16	0	6	13	0	0	1	0	0	6	2	0	0	7	0	0	0	0	0	0	0	0	0	0	0	0	0	0	0	0
New.0.CleanUp.ReferenceOTU99451	2.78378	1.55536	0.410021	3.79337	0.000148618	0.00306853	Bacteria	Acidobacteria	[Chloracidobacteria]	RB41	NA	NA	NA	0	0	10	0	9	10	0	1	1	0	0	0	8	0	0	7	0	0	0	0	0	0	0	0	0	0	0	0	0	0	0	0
New.0.CleanUp.ReferenceOTU80624	2.98688	1.61182	0.425527	3.78782	0.000151974	0.00311946	Bacteria	Acidobacteria	iii1-8	32-20	NA	NA	NA	0	0	10	0	3	4	0	0	0	0	0	4	26	0	0	5	0	0	0	0	0	0	0	0	0	0	0	0	0	0	0	0
893232	2.7785	1.54295	0.414173	3.72538	0.000195025	0.00378197	Bacteria	Proteobacteria	Alphaproteobacteria	Rhodospirillales	NA	NA	NA	0	0	5	0	1	3	0	0	0	0	0	7	7	0	20	3	0	0	0	0	0	0	0	0	0	0	0	0	0	0	0	0
New.2.CleanUp.ReferenceOTU84539	3.03892	-1.60305	0.434433	-3.68999	0.000224263	0.00425494	Bacteria	Proteobacteria	Betaproteobacteria	SC-I-84	NA	NA	NA	0	0	0	0	0	0	0	0	0	0	0	0	0	0	0	0	0	0	8	18	0	0	0	0	0	15	0	0	0	0	0	12
New.0.ReferenceOTU7381	6.73646	1.32749	0.361781	3.66933	0.000243191	0.00456471	Bacteria	Gemmatimonadetes	Gemmatimonadetes	Gemmatimonadales	NA	NA	NA	5	13	7	6	3	21	5	5	0	1	0	3	4	29	10	13	4	4	2	4	3	1	0	0	3	2	3	3	1	0	2	0
New.6.CleanUp.ReferenceOTU97924	6.61519	-1.72192	0.470692	-3.65828	0.00025391	0.00469065	Bacteria	Proteobacteria	Betaproteobacteria	SC-I-84	NA	NA	NA	0	0	0	0	0	0	12	0	0	0	68	0	0	0	0	0	0	0	0	0	14	21	29	0	0	0	0	60	0	17	0	0
New.0.CleanUp.ReferenceOTU53507	3.51776	1.52116	0.429574	3.54108	0.00039849	0.00654112	Bacteria	Actinobacteria	Thermoleophilia	Gaiellales	NA	NA	NA	0	0	0	0	6	4	0	3	0	0	0	4	24	21	0	1	0	0	0	0	0	0	0	0	0	0	0	0	0	0	4	0
New.0.CleanUp.ReferenceOTU90282	2.5345	1.42981	0.405572	3.52543	0.000422794	0.00682837	Bacteria	Proteobacteria	Betaproteobacteria	SC-I-84	NA	NA	NA	0	0	5	0	5	7	0	0	1	0	0	14	1	0	0	6	0	0	0	0	0	0	0	0	0	0	0	0	0	0	0	0
New.0.ReferenceOTU99	5.84337	1.40403	0.399392	3.51541	0.00043908	0.00697363	Bacteria	Acidobacteria	iii1-8	32-20	NA	NA	NA	1	0	12	2	17	11	0	0	4	0	3	7	33	2	5	13	0	5	3	0	0	1	1	0	0	4	2	0	3	1	0	2
New.0.CleanUp.ReferenceOTU75773	2.57106	1.43854	0.410807	3.50174	0.00046223	0.00730822	Bacteria	Acidobacteria	[Chloracidobacteria]	RB41	NA	NA	NA	0	0	9	0	13	9	0	0	0	0	0	0	4	1	0	4	0	0	0	0	0	0	0	0	0	0	0	0	0	0	0	0
New.0.CleanUp.ReferenceOTU100244	7.17679	1.51768	0.440965	3.44172	0.000578038	0.00831521	Bacteria	Gemmatimonadetes	Gemm-1	NA	NA	NA	NA	18	0	9	0	8	26	0	20	3	0	0	25	9	17	0	10	0	0	0	0	0	0	1	0	1	0	0	0	0	0	21	1
New.2.CleanUp.ReferenceOTU98791	7.34933	-1.49571	0.436047	-3.43016	0.000603227	0.00864215	Bacteria	Chloroflexi	Gitt-GS-136	NA	NA	NA	NA	0	5	0	6	0	0	1	0	0	14	0	0	0	0	0	0	20	0	13	15	1	0	0	5	18	22	20	0	20	0	0	14
New.0.ReferenceOTU3663	2.38586	1.35134	0.400849	3.3712	0.000748428	0.0104245	Bacteria	Actinobacteria	MB-A2-108	0319-7L14	NA	NA	NA	0	0	2	0	4	6	0	0	0	0	0	4	14	1	0	4	0	0	0	0	0	0	0	0	0	0	0	0	0	0	0	0
217972	2.45965	1.25761	0.376936	3.33641	0.000848684	0.0114323	Bacteria	Acidobacteria	Sva0725	Sva0725	NA	NA	NA	5	0	1	1	2	4	0	3	0	0	1	1	6	9	1	1	0	2	0	0	0	0	0	0	0	0	0	0	0	0	0	0
New.2.CleanUp.ReferenceOTU102939	3.46434	-1.22051	0.372395	-3.27745	0.00104749	0.0132733	Bacteria	Acidobacteria	[Chloracidobacteria]	RB41	NA	NA	NA	0	3	0	0	0	0	4	0	0	0	2	0	0	1	0	0	2	0	2	1	6	4	5	0	0	0	3	9	10	6	0	7
New.0.CleanUp.ReferenceOTU94714	2.56738	1.2935	0.395189	3.27311	0.00106372	0.013362	Bacteria	Chloroflexi	TK10	B07_WMSP1	NA	NA	NA	0	0	7	0	6	8	0	0	0	0	0	6	8	0	0	3	0	0	0	0	0	0	0	1	0	0	0	0	0	0	1	0
4481423	3.88592	1.33579	0.410615	3.25314	0.00114137	0.0140569	Bacteria	Acidobacteria	Sva0725	Sva0725	NA	NA	NA	0	1	9	0	11	6	0	0	0	0	0	2	11	1	22	4	0	5	0	0	1	0	0	0	0	0	1	1	2	0	0	0
New.0.ReferenceOTU1713	2.5652	1.28582	0.39906	3.22213	0.00127241	0.0152638	Bacteria	Acidobacteria	[Chloracidobacteria]	RB41	NA	NA	NA	4	0	13	0	1	2	0	0	0	0	0	0	8	4	0	6	0	0	0	0	0	0	0	0	0	0	0	0	0	0	2	0
New.0.CleanUp.ReferenceOTU41321	2.31428	1.29982	0.403452	3.22174	0.00127416	0.0152638	Bacteria	Proteobacteria	Betaproteobacteria	SC-I-84	NA	NA	NA	0	0	3	0	1	8	0	0	0	0	0	3	12	0	0	6	0	0	0	0	0	0	0	0	0	0	0	0	0	0	0	0
New.0.ReferenceOTU727	6.67022	1.21801	0.379825	3.20678	0.00134231	0.0157594	Bacteria	Acidobacteria	Acidobacteria-6	iii1-15	NA	NA	NA	4	20	13	14	10	10	3	7	0	2	1	0	12	13	3	9	7	0	2	1	0	3	0	0	2	2	11	6	0	0	0	0
New.1.CleanUp.ReferenceOTU55333	2.74745	-1.24314	0.388855	-3.19691	0.00138909	0.0161447	Bacteria	Proteobacteria	Betaproteobacteria	SC-I-84	NA	NA	NA	0	1	0	0	0	0	0	2	0	0	0	0	0	1	0	0	1	0	1	0	2	2	0	0	2	0	1	3	7	2	3	17
New.0.CleanUp.ReferenceOTU61707	2.39485	-1.31663	0.417353	-3.15471	0.00160656	0.018132	Bacteria	Proteobacteria	Betaproteobacteria	SC-I-84	NA	NA	NA	0	0	0	0	0	0	0	0	0	0	0	0	0	0	0	0	0	0	0	0	0	0	0	0	0	0	0	0	4	13	6	12
New.0.ReferenceOTU17045	5.72095	1.18178	0.37642	3.13953	0.00169219	0.0188558	Bacteria	Acidobacteria	[Chloracidobacteria]	DS-100	NA	NA	NA	4	0	10	2	5	3	0	1	0	15	15	10	14	10	0	12	1	0	7	1	2	1	5	0	4	1	2	2	0	0	2	0
New.1.CleanUp.ReferenceOTU74	4.106	-1.38986	0.444165	-3.12916	0.00175307	0.0192888	Bacteria	Chloroflexi	Chloroflexi	Herpetosiphonales	NA	NA	NA	0	0	0	0	0	0	0	0	0	0	9	0	0	0	0	0	0	0	0	0	1	0	0	6	0	0	0	0	12	26	7	22
New.0.CleanUp.ReferenceOTU52077	3.06414	1.203	0.386038	3.11628	0.00183149	0.0199026	Bacteria	Chloroflexi	C0119	NA	NA	NA	NA	5	2	2	3	0	3	5	1	0	0	0	0	7	17	0	2	0	0	1	0	0	0	0	0	2	3	0	1	0	0	0	0
New.0.ReferenceOTU753	2.3243	-1.27734	0.414879	-3.07883	0.00207817	0.0220163	Bacteria	Chloroflexi	Chloroflexi	[Roseiflexales]	NA	NA	NA	0	0	0	0	0	0	0	0	0	0	0	0	0	0	0	0	0	0	0	0	0	0	0	0	0	0	0	0	13	8	9	3
New.4.CleanUp.ReferenceOTU57851	2.56917	-1.35541	0.441368	-3.07093	0.00213394	0.0222259	Bacteria	Acidobacteria	Acidobacteria-6	iii1-15	NA	NA	NA	0	0	0	0	0	0	0	0	0	68	0	0	0	0	0	0	0	0	0	0	0	0	0	0	19	0	0	0	21	0	0	0
New.3.CleanUp.ReferenceOTU79816	3.20943	-1.23733	0.406259	-3.04566	0.0023217	0.0236207	Bacteria	Acidobacteria	[Chloracidobacteria]	RB41	NA	NA	NA	0	0	0	2	0	0	1	0	0	4	0	0	0	0	0	0	3	0	0	7	0	0	0	1	17	0	4	1	6	0	0	12
4299829	2.32284	-1.21269	0.400488	-3.02802	0.00246158	0.024828	Bacteria	Chloroflexi	Gitt-GS-136	NA	NA	NA	NA	0	0	0	0	0	0	0	0	0	1	0	0	0	0	39	0	0	15	0	0	1	0	0	1	1	1	0	0	1	6	1	5
3587027	2.99426	1.25232	0.415935	3.01087	0.00260503	0.0261247	Bacteria	Acidobacteria	iii1-8	32-20	NA	NA	NA	0	0	1	0	8	4	0	0	0	0	0	0	12	0	14	8	0	5	0	0	0	0	0	0	0	0	0	0	0	0	0	0
New.2.CleanUp.ReferenceOTU28079	2.49673	-1.32249	0.439133	-3.01159	0.00259886	0.0261247	Bacteria	Proteobacteria	Betaproteobacteria	SC-I-84	NA	NA	NA	0	0	0	0	0	0	0	0	0	0	0	0	0	0	0	0	0	0	19	0	0	0	0	0	0	19	0	0	0	0	0	0
208629	3.31326	1.18141	0.394088	2.99783	0.0027191	0.0267157	Bacteria	Chloroflexi	C0119	NA	NA	NA	NA	0	0	5	0	3	9	0	1	1	1	0	1	15	0	11	5	0	4	1	0	0	0	0	0	1	2	1	0	0	0	0	0
New.0.CleanUp.ReferenceOTU93954	2.17676	1.14306	0.381431	2.99678	0.00272852	0.0267157	Bacteria	Chloroflexi	Ktedonobacteria	JG30-KF-AS9	NA	NA	NA	0	0	4	0	3	4	0	0	1	0	0	7	3	1	0	5	0	0	0	0	0	0	0	0	0	0	0	0	0	0	1	0
154804	2.64809	-1.17506	0.393248	-2.98808	0.00280735	0.0271454	Bacteria	Actinobacteria	Acidimicrobiia	Acidimicrobiales	NA	NA	NA	2	0	0	0	0	0	0	0	0	0	0	0	0	1	1	0	0	4	1	3	0	0	0	0	0	1	0	0	5	15	3	6
New.4.CleanUp.ReferenceOTU96774	2.43309	-1.29789	0.434257	-2.98877	0.00280107	0.0271454	Bacteria	Gemmatimonadetes	Gemm-1	NA	NA	NA	NA	0	0	0	0	0	0	0	0	0	66	0	0	0	0	0	0	1	0	0	0	0	0	0	2	65	0	0	0	30	1	0	2
New.0.CleanUp.ReferenceOTU113716	3.11003	-1.23619	0.416435	-2.96852	0.00299241	0.0280838	Bacteria	Acidobacteria	Acidobacteria-6	CCU21	NA	NA	NA	1	1	3	0	0	0	0	0	0	0	1	0	0	0	0	0	0	0	0	0	0	0	0	4	0	0	0	0	6	15	14	10
4308332	6.91521	-1.33485	0.452869	-2.94755	0.00320303	0.0292012	Bacteria	Proteobacteria	Alphaproteobacteria	Rhizobiales	NA	NA	NA	0	0	1	5	0	0	0	0	0	4	8	0	0	0	4	5	0	0	0	0	9	2	2	0	0	0	1	0	29	17	35	40
New.3.CleanUp.ReferenceOTU42615	2.28421	-1.17902	0.405069	-2.91066	0.00360671	0.0314887	Bacteria	Acidobacteria	Solibacteres	Solibacterales	NA	NA	NA	0	0	0	0	0	0	0	0	0	1	0	0	0	0	0	0	1	0	0	3	0	0	0	0	8	0	0	0	10	0	0	9
702276	2.52769	1.16954	0.404006	2.89487	0.0037932	0.0327934	Bacteria	Proteobacteria	Betaproteobacteria	SC-I-84	NA	NA	NA	0	0	1	0	2	2	0	0	0	0	0	3	15	0	2	11	0	2	0	0	0	0	1	0	0	0	0	0	0	0	0	0
223202	3.34681	1.17418	0.407199	2.88356	0.00393208	0.0335806	Bacteria	Chloroflexi	C0119	NA	NA	NA	NA	1	0	1	0	8	5	0	0	1	1	0	0	15	14	0	7	0	5	0	0	0	0	0	0	0	2	2	0	0	0	0	0
New.0.CleanUp.ReferenceOTU83232	2.71143	1.1338	0.396981	2.85605	0.00428948	0.0358478	Bacteria	Proteobacteria	Alphaproteobacteria	Ellin329	NA	NA	NA	0	0	0	0	7	5	0	0	3	0	0	7	14	0	0	3	1	0	2	0	0	0	0	0	1	0	0	1	0	0	0	0
New.2.ReferenceOTU1459	2.88929	-1.23101	0.432769	-2.84449	0.00444826	0.0364799	Bacteria	Acidobacteria	Acidobacteria-6	iii1-15	NA	NA	NA	0	0	0	0	0	0	0	0	0	4	0	0	0	0	0	0	0	0	5	2	0	0	0	0	0	0	0	0	14	0	0	24
New.0.ReferenceOTU20525	2.93012	-1.19866	0.424305	-2.82499	0.00472816	0.0381514	Bacteria	Actinobacteria	Acidimicrobiia	Acidimicrobiales	NA	NA	NA	0	2	1	2	0	0	0	0	0	0	0	0	0	0	0	0	0	0	0	0	0	0	0	0	0	0	0	0	14	10	3	18
3896028	2.17541	-1.17367	0.417456	-2.81148	0.0049314	0.0389957	Bacteria	Acidobacteria	[Chloracidobacteria]	DS-100	NA	NA	NA	0	0	0	0	0	0	0	0	0	0	0	0	0	0	0	0	0	0	0	0	0	0	0	0	0	0	0	0	2	2	7	18
New.5.CleanUp.ReferenceOTU17562	2.65162	-1.14942	0.409199	-2.80896	0.00497025	0.0390282	Bacteria	Actinobacteria	Thermoleophilia	Solirubrobacterales	NA	NA	NA	0	0	0	2	0	0	1	0	0	0	1	0	0	0	0	0	1	0	0	0	2	2	1	21	0	0	1	2	0	8	0	0
New.0.ReferenceOTU380	2.3546	1.02133	0.366343	2.7879	0.00530502	0.041196	Bacteria	Planctomycetes	Phycisphaerae	WD2101	NA	NA	NA	2	0	3	0	4	3	0	0	1	0	1	5	6	0	2	3	1	1	1	0	0	0	0	0	0	0	0	0	0	0	1	0
New.2.CleanUp.ReferenceOTU100779	2.38798	-1.19643	0.430047	-2.78208	0.00540109	0.0414437	Bacteria	Acidobacteria	[Chloracidobacteria]	RB41	NA	NA	NA	0	0	0	0	0	0	0	0	0	0	0	0	0	1	0	0	0	0	21	1	0	0	0	0	0	12	0	0	0	0	0	0
New.3.CleanUp.ReferenceOTU27604	2.14476	-1.15165	0.416734	-2.76352	0.00571816	0.0430703	Bacteria	Actinobacteria	MB-A2-108	0319-7L14	NA	NA	NA	0	0	0	0	0	0	0	0	0	0	0	0	0	0	0	0	0	0	0	0	0	0	0	0	0	0	0	0	4	11	0	13
New.0.ReferenceOTU455	2.60678	-1.07528	0.390467	-2.75383	0.00589019	0.043895	Bacteria	Acidobacteria	Acidobacteria-6	CCU21	NA	NA	NA	2	0	2	0	1	0	0	0	0	0	0	0	0	0	0	0	0	0	0	0	0	0	0	2	2	3	1	0	9	1	7	11
4051670	2.46068	1.06708	0.38865	2.7456	0.00604009	0.0447495	Bacteria	Proteobacteria	Deltaproteobacteria	Myxococcales	NA	NA	NA	0	0	1	0	4	1	0	2	0	0	0	2	4	4	1	14	0	3	0	0	0	0	0	0	1	0	0	0	0	0	0	0
New.0.ReferenceOTU18734	3.71399	1.03716	0.378989	2.73666	0.00620668	0.0455763	Bacteria	Gemmatimonadetes	Gemmatimonadetes	NA	NA	NA	NA	17	0	7	3	2	7	0	6	0	1	0	2	5	4	1	2	0	2	6	0	0	0	0	0	1	1	1	0	0	0	4	0
4360252	2.38582	-1.22957	0.449771	-2.73378	0.00626124	0.0456113	Bacteria	Chloroflexi	Chloroflexi	[Roseiflexales]	NA	NA	NA	0	0	0	0	0	0	0	0	0	0	0	0	0	0	0	0	0	0	0	0	0	0	0	0	0	0	0	0	51	62	5	32
273949	3.31529	-1.20804	0.441912	-2.73366	0.00626343	0.0456113	Bacteria	Chloroflexi	Chloroflexi	[Roseiflexales]	NA	NA	NA	0	0	2	1	0	0	0	0	0	0	0	0	0	4	0	0	0	0	0	0	0	0	0	0	0	0	0	0	18	52	8	28
224648	4.73304	1.15558	0.424544	2.72193	0.00649021	0.0465862	Bacteria	Actinobacteria	MB-A2-108	0319-7L14	NA	NA	NA	0	0	0	0	0	7	1	0	1	3	6	10	13	2	39	0	0	8	1	0	1	1	2	3	1	0	1	0	0	0	0	1
2316421	6.51315	0.978824	0.359937	2.71943	0.00653941	0.0468436	Bacteria	Chloroflexi	C0119	NA	NA	NA	NA	2	1	3	7	7	9	0	2	1	4	7	11	12	10	26	8	6	9	3	1	3	2	2	0	8	2	3	0	1	0	1	0
New.2.CleanUp.ReferenceOTU110712	2.46864	-1.20494	0.445061	-2.70737	0.00678188	0.0478	Bacteria	Acidobacteria	Acidobacteria-6	iii1-15	NA	NA	NA	0	0	0	0	0	0	0	0	0	0	0	0	0	1	0	0	0	0	81	0	0	0	0	0	0	35	0	0	1	0	0	0
New.0.CleanUp.ReferenceOTU754	1.99639	1.07563	0.398082	2.70202	0.00689194	0.0481886	Bacteria	Proteobacteria	Gammaproteobacteria	Legionellales	NA	NA	NA	0	0	0	0	5	0	0	1	0	0	0	0	2	10	0	6	0	0	0	0	0	0	0	0	0	0	0	0	0	0	0	0
New.0.CleanUp.ReferenceOTU344	2.00138	-1.07233	0.399724	-2.68268	0.00730352	0.0497774	Bacteria	Gemmatimonadetes	Gemmatimonadetes	NA	NA	NA	NA	0	0	0	0	0	0	0	0	0	0	0	0	0	0	0	0	0	0	0	0	0	0	0	0	0	0	0	0	10	4	6	4
New.0.CleanUp.ReferenceOTU96426	13.9413	2.92741	0.473221	6.18612	6.17e-10	9.77e-08	Bacteria	Verrucomicrobia	[Spartobacteria]	[Chthoniobacterales]	[Chthoniobacteraceae]	DA101	NA	0	0	69	0	68	34	0	0	9	0	0	52	69	0	0	56	0	0	0	2	0	0	0	0	0	0	0	0	0	0	0	0
New.0.CleanUp.ReferenceOTU98028	8.09352	2.50379	0.459231	5.45213	4.98e-08	3.97e-06	Bacteria	Verrucomicrobia	[Spartobacteria]	[Chthoniobacterales]	[Chthoniobacteraceae]	DA101	NA	0	0	35	0	43	34	0	0	4	0	0	16	46	0	0	15	0	0	0	1	1	0	0	0	0	0	0	0	0	0	0	0
New.0.CleanUp.ReferenceOTU78977	4.13729	2.01692	0.430495	4.68512	2.8e-06	0.000129223	Bacteria	Verrucomicrobia	[Spartobacteria]	[Chthoniobacterales]	[Chthoniobacteraceae]	DA101	NA	0	0	16	0	12	14	0	0	2	0	0	18	11	0	0	11	0	0	0	0	0	0	0	0	0	0	0	0	0	0	0	0
New.0.CleanUp.ReferenceOTU9386	3.28064	1.74402	0.423225	4.12078	3.78e-05	0.00106883	Bacteria	Verrucomicrobia	[Spartobacteria]	[Chthoniobacterales]	[Chthoniobacteraceae]	Chthoniobacter	NA	0	0	5	0	1	8	0	0	7	0	0	7	25	0	0	7	0	0	0	0	0	0	0	0	0	0	0	0	0	0	0	0
220629	2.84444	1.53303	0.429614	3.56839	0.000359188	0.0061332	Bacteria	Verrucomicrobia	[Spartobacteria]	[Chthoniobacterales]	[Chthoniobacteraceae]	NA	NA	0	0	4	0	0	0	0	0	0	0	0	1	22	0	12	9	0	0	0	0	0	0	0	0	0	0	0	0	0	0	0	0
New.0.CleanUp.ReferenceOTU87178	2.3547	1.31285	0.409073	3.20933	0.00133043	0.0157232	Bacteria	Verrucomicrobia	[Spartobacteria]	[Chthoniobacterales]	[Chthoniobacteraceae]	DA101	NA	0	0	2	0	3	5	0	0	1	0	0	18	4	0	0	1	0	0	0	0	0	0	0	0	0	0	0	0	0	0	0	0
New.0.ReferenceOTU131	2.56773	-1.08775	0.366016	-2.97186	0.00295998	0.027854	Bacteria	Verrucomicrobia	[Spartobacteria]	[Chthoniobacterales]	[Chthoniobacteraceae]	NA	NA	0	0	0	0	0	0	0	0	0	0	4	0	1	0	0	0	3	2	4	0	3	6	5	4	0	0	0	4	0	0	2	2
New.2.CleanUp.ReferenceOTU79025	2.61255	-1.33749	0.453885	-2.94675	0.0032113	0.0292012	Bacteria	Verrucomicrobia	[Spartobacteria]	[Chthoniobacterales]	[Chthoniobacteraceae]	DA101	NA	0	0	0	0	0	0	0	0	0	0	0	0	0	0	0	0	0	0	144	0	0	0	0	0	0	41	0	0	0	0	0	0
New.1.CleanUp.ReferenceOTU39386	2.29383	1.23624	0.424837	2.90991	0.00361537	0.0314887	Bacteria	Verrucomicrobia	[Spartobacteria]	[Chthoniobacterales]	[Chthoniobacteraceae]	DA101	NA	5	0	0	0	0	0	0	20	0	0	0	0	0	7	0	0	0	0	0	0	0	0	0	0	0	0	0	0	0	0	0	0
New.6.CleanUp.ReferenceOTU98711	9.02697	-1.42894	0.492106	-2.90373	0.00368744	0.0320369	Bacteria	Verrucomicrobia	[Spartobacteria]	[Chthoniobacterales]	[Chthoniobacteraceae]	DA101	NA	0	0	0	0	0	0	28	0	0	0	128	0	0	0	0	0	0	0	0	0	54	64	64	0	0	0	0	126	0	10	0	0
New.0.ReferenceOTU3489	2.11284	-1.13753	0.411169	-2.76658	0.0056648	0.0427601	Bacteria	Verrucomicrobia	[Spartobacteria]	[Chthoniobacterales]	[Chthoniobacteraceae]	NA	NA	0	0	0	0	0	0	0	0	0	0	0	0	0	0	0	0	0	0	0	0	1	0	0	17	0	0	0	0	0	3	2	4
New.0.CleanUp.ReferenceOTU73471	10.4959	2.8119	0.46827	6.00487	1.91e-09	2.32e-07	Bacteria	Chloroflexi	Chloroflexi	[Roseiflexales]	[Kouleothrixaceae]	NA	NA	0	0	40	0	26	22	0	0	8	0	0	23	93	0	0	51	0	0	0	0	0	0	0	0	0	0	0	0	0	0	0	0
New.0.CleanUp.ReferenceOTU70604	12.0283	2.79323	0.47262	5.9101	3.42e-09	3.75e-07	Bacteria	Chloroflexi	Chloroflexi	[Roseiflexales]	[Kouleothrixaceae]	NA	NA	0	0	32	0	64	29	0	1	1	0	0	14	111	1	0	51	0	0	0	0	0	0	0	0	0	0	0	0	0	0	2	0
New.0.CleanUp.ReferenceOTU37583	3.20628	1.34732	0.38552	3.4948	0.000474411	0.00740081	Bacteria	Chloroflexi	Chloroflexi	[Roseiflexales]	[Kouleothrixaceae]	NA	NA	0	2	0	2	2	8	0	0	2	1	0	4	11	6	1	13	1	0	0	1	1	0	0	0	0	0	3	0	0	0	0	0
New.3.CleanUp.ReferenceOTU85157	4.39381	-1.1824	0.424673	-2.78427	0.00536491	0.0412957	Bacteria	Chloroflexi	Chloroflexi	[Roseiflexales]	[Kouleothrixaceae]	NA	NA	0	3	0	2	0	0	1	0	0	96	9	0	0	0	0	0	1	0	0	36	5	3	2	1	47	0	14	2	8	0	0	2
New.0.CleanUp.ReferenceOTU50490	2.03413	1.11102	0.394367	2.81723	0.00484395	0.0388144	Bacteria	Nitrospirae	Nitrospira	Nitrospirales	0319-6A21	NA	NA	0	0	7	0	4	1	0	0	0	0	0	2	2	0	0	9	0	0	0	0	0	0	0	0	0	0	0	0	0	0	0	0
New.0.CleanUp.ReferenceOTU9310	1.92636	1.03526	0.384999	2.689	0.00716665	0.0492269	Bacteria	Nitrospirae	Nitrospira	Nitrospirales	0319-6A21	NA	NA	0	0	2	0	4	3	0	1	0	0	0	3	7	0	0	2	0	0	0	0	0	0	0	0	0	0	0	0	0	0	0	0
New.0.CleanUp.ReferenceOTU7464	3.27585	1.65999	0.42376	3.91729	8.96e-05	0.00201489	Bacteria	Proteobacteria	Alphaproteobacteria	Rhodospirillales	Acetobacteraceae	NA	NA	0	0	4	0	3	8	0	0	0	0	0	12	14	0	0	18	0	0	0	1	0	0	0	0	0	0	0	0	0	0	0	0
163322	4.18119	-1.64714	0.441219	-3.73315	0.000189099	0.00370803	Bacteria	Proteobacteria	Alphaproteobacteria	Rhodospirillales	Acetobacteraceae	NA	NA	0	0	0	2	0	0	0	0	0	0	1	0	0	0	1	1	0	0	0	0	2	0	0	1	0	1	0	0	18	24	4	30
369436	2.96596	1.4297	0.395787	3.6123	0.000303489	0.00546281	Bacteria	Proteobacteria	Alphaproteobacteria	Rhodospirillales	Acetobacteraceae	NA	NA	8	0	3	0	5	0	0	9	0	0	0	2	0	12	5	4	0	3	0	0	0	0	0	0	0	0	0	0	0	0	0	0
New.1.CleanUp.ReferenceOTU106762	7.27383	-1.06143	0.376858	-2.81653	0.00485457	0.0388144	Bacteria	Proteobacteria	Alphaproteobacteria	Rhodospirillales	Acetobacteraceae	NA	NA	8	4	0	9	0	0	0	5	0	4	10	0	0	4	0	0	13	0	10	10	4	4	6	10	8	4	16	26	7	4	6	0
568398	3.85471	1.38911	0.407117	3.41206	0.000644734	0.00914181	Bacteria	Acidobacteria	Acidobacteriia	Acidobacteriales	Acidobacteriaceae	Edaphobacter	NA	6	0	8	0	5	3	0	2	1	0	0	15	6	0	13	8	0	9	0	0	0	0	0	0	0	0	0	0	0	0	0	0
133716	19.8108	-1.57437	0.391687	-4.01945	5.83e-05	0.00146254	Bacteria	Actinobacteria	Actinobacteria	Actinomycetales	Actinospicaceae	NA	NA	13	5	8	6	0	0	0	0	1	9	20	20	10	5	3	1	15	11	21	1	86	21	33	27	60	33	6	48	13	23	22	3
254205	5.58922	1.97134	0.437842	4.50239	6.72e-06	0.000287621	Bacteria	Actinobacteria	Actinobacteria	Actinomycetales	Actinosynnemataceae	NA	NA	0	0	5	0	5	37	0	0	3	0	0	12	29	0	15	13	0	3	0	0	0	0	0	0	0	0	0	2	0	0	1	0
New.1.CleanUp.ReferenceOTU96553	3.89494	-1.8305	0.419094	-4.36776	1.26e-05	0.000454233	Bacteria	Proteobacteria	Betaproteobacteria	Burkholderiales	Alcaligenaceae	Achromobacter	NA	0	0	0	0	0	0	0	0	0	0	2	0	0	0	0	0	1	0	4	5	1	0	6	0	2	14	1	0	32	0	6	3
New.0.CleanUp.ReferenceOTU88549	2.14606	-1.18261	0.400308	-2.95426	0.0031342	0.0291033	Bacteria	Firmicutes	Bacilli	Bacillales	Alicyclobacillaceae	Alicyclobacillus	NA	0	0	0	0	0	0	0	0	0	0	0	0	0	0	0	0	0	0	0	0	0	2	0	0	0	0	0	0	9	8	3	6
812908	2.21396	1.07927	0.378418	2.85207	0.0043436	0.0359217	Bacteria	Firmicutes	Bacilli	Bacillales	Alicyclobacillaceae	Alicyclobacillus	NA	7	0	1	0	2	2	0	0	0	0	0	3	0	5	5	3	0	1	0	0	0	0	0	1	0	0	0	0	0	0	0	0
New.0.CleanUp.ReferenceOTU45621	3.45683	1.72985	0.424521	4.07484	4.6e-05	0.0012316	Bacteria	Proteobacteria	Alphaproteobacteria	Rhizobiales	Bradyrhizobiaceae	Balneimonas	NA	0	0	11	0	9	15	0	0	0	0	0	14	12	0	0	3	0	1	0	0	0	0	0	0	0	0	0	0	0	0	0	0
New.2.ReferenceOTU9279	5.41735	-1.59778	0.416069	-3.84019	0.000122941	0.00261528	Bacteria	Proteobacteria	Alphaproteobacteria	Rhizobiales	Bradyrhizobiaceae	Bradyrhizobium	NA	0	1	0	5	0	0	1	1	0	3	2	0	0	1	0	0	0	0	16	7	1	0	0	1	4	13	5	1	13	2	3	40
New.6.CleanUp.ReferenceOTU390	2.78205	-1.43787	0.42147	-3.41156	0.000645917	0.00914181	Bacteria	Proteobacteria	Alphaproteobacteria	Rhizobiales	Bradyrhizobiaceae	NA	NA	0	0	0	1	0	0	0	0	0	0	23	0	0	0	0	0	0	0	0	0	21	6	10	0	0	0	4	4	0	0	0	0
New.2.CleanUp.ReferenceOTU5664	2.67499	-1.39034	0.417879	-3.32714	0.000877411	0.0117546	Bacteria	Proteobacteria	Alphaproteobacteria	Rhizobiales	Bradyrhizobiaceae	NA	NA	0	0	0	0	0	0	0	0	0	1	0	0	0	0	0	0	0	0	15	2	0	0	0	0	1	14	0	0	2	0	0	8
New.4.CleanUp.ReferenceOTU12719	9.92494	-1.39578	0.45181	-3.08931	0.00200619	0.0214687	Bacteria	Proteobacteria	Alphaproteobacteria	Rhizobiales	Bradyrhizobiaceae	Afipia	NA	0	2	0	12	0	0	12	0	0	7	10	0	0	0	0	0	12	0	0	0	13	16	11	6	9	0	32	19	76	9	0	0
New.3.CleanUp.ReferenceOTU14917	2.32062	-1.27567	0.415045	-3.07357	0.00211512	0.0221614	Bacteria	Proteobacteria	Alphaproteobacteria	Rhizobiales	Bradyrhizobiaceae	NA	NA	0	0	0	0	0	0	0	0	0	0	0	0	0	0	0	0	0	0	0	7	0	0	1	2	0	0	2	0	2	0	0	19
53533	3.46037	1.21981	0.409878	2.97602	0.00292012	0.0275816	Bacteria	Proteobacteria	Alphaproteobacteria	Rhizobiales	Bradyrhizobiaceae	NA	NA	0	0	2	0	8	11	0	0	2	0	0	3	11	0	12	7	0	8	0	0	0	0	0	0	0	0	0	0	0	0	1	0
New.1.CleanUp.ReferenceOTU63	5.74067	-1.20829	0.409194	-2.95286	0.00314846	0.029113	Bacteria	Proteobacteria	Alphaproteobacteria	Rhizobiales	Bradyrhizobiaceae	NA	NA	7	0	1	1	0	0	1	0	0	1	10	0	0	5	0	0	3	0	5	11	0	0	3	1	1	5	2	2	13	11	20	26
New.3.ReferenceOTU7796	2.42459	-1.22774	0.425763	-2.88362	0.00393129	0.0335806	Bacteria	Proteobacteria	Alphaproteobacteria	Rhizobiales	Bradyrhizobiaceae	Balneimonas	NA	0	1	0	0	0	0	0	0	0	0	0	0	0	0	0	0	1	0	0	5	0	0	0	0	5	0	0	0	57	0	0	24
New.3.CleanUp.ReferenceOTU48641	2.42874	-1.17584	0.409976	-2.86808	0.0041297	0.0350126	Bacteria	Proteobacteria	Alphaproteobacteria	Rhizobiales	Bradyrhizobiaceae	NA	NA	0	0	0	1	0	0	1	0	0	0	0	0	0	0	0	0	0	0	0	9	0	0	0	0	0	1	3	0	3	1	0	17
New.3.CleanUp.ReferenceOTU46281	2.29112	-1.22182	0.429806	-2.84273	0.00447287	0.0365962	Bacteria	Proteobacteria	Alphaproteobacteria	Rhizobiales	Bradyrhizobiaceae	NA	NA	0	0	0	0	0	0	0	0	0	0	0	0	0	0	0	0	0	0	0	21	0	0	0	0	0	1	0	0	0	0	0	10
New.3.CleanUp.ReferenceOTU30529	2.56295	-1.1163	0.400551	-2.78692	0.00532112	0.0412202	Bacteria	Proteobacteria	Alphaproteobacteria	Rhizobiales	Bradyrhizobiaceae	NA	NA	0	0	0	0	0	0	1	0	0	0	3	0	0	0	0	0	1	0	0	0	13	0	6	0	3	0	5	0	0	0	0	8
New.3.ReferenceOTU5692	2.64599	-1.13719	0.415124	-2.73939	0.00615528	0.0454201	Bacteria	Proteobacteria	Alphaproteobacteria	Rhizobiales	Bradyrhizobiaceae	NA	NA	0	0	0	1	0	0	1	0	0	0	2	0	0	0	0	0	0	0	0	22	6	0	3	0	0	0	5	2	0	0	0	75
New.6.CleanUp.ReferenceOTU90413	6.72788	-1.28534	0.476781	-2.69587	0.00702054	0.0486038	Bacteria	Proteobacteria	Alphaproteobacteria	Rhizobiales	Bradyrhizobiaceae	NA	NA	0	0	0	0	0	0	24	0	0	0	50	0	0	0	0	0	0	0	0	0	34	30	28	0	0	0	0	31	0	9	0	0
62406	2.78296	1.08818	0.40403	2.6933	0.00707485	0.0487873	Bacteria	Proteobacteria	Alphaproteobacteria	Rhizobiales	Bradyrhizobiaceae	Bosea	genosp.	0	0	3	0	3	1	0	0	1	0	0	14	2	0	13	3	0	5	0	0	1	0	0	0	0	0	0	0	0	0	0	0
New.0.CleanUp.ReferenceOTU93216	49.4325	3.60129	0.496917	7.24727	4.25e-13	2.79e-10	Bacteria	Proteobacteria	Betaproteobacteria	Burkholderiales	Burkholderiaceae	Burkholderia	NA	1	0	348	0	55	102	0	0	8	0	0	230	234	0	0	380	0	0	0	0	0	0	0	0	0	0	0	0	0	0	0	0
New.6.CleanUp.ReferenceOTU77477	7.14566	-2.35274	0.476642	-4.93607	7.97e-07	4.3e-05	Bacteria	Proteobacteria	Betaproteobacteria	Burkholderiales	Burkholderiaceae	Burkholderia	NA	0	0	0	0	0	0	165	0	0	0	118	0	0	0	0	0	1	0	0	0	45	27	88	0	0	0	0	208	0	7	0	0
New.1.CleanUp.ReferenceOTU5704	10.7485	2.42544	0.497644	4.87386	1.09e-06	5.73e-05	Bacteria	Proteobacteria	Betaproteobacteria	Burkholderiales	Burkholderiaceae	Burkholderia	NA	941	0	0	0	0	0	1	169	0	0	0	0	0	98	0	0	0	0	1	0	0	0	0	0	0	0	0	0	0	0	233	0
New.1.CleanUp.ReferenceOTU9514	8.36549	2.1417	0.488084	4.38797	1.14e-05	0.000441313	Bacteria	Proteobacteria	Betaproteobacteria	Burkholderiales	Burkholderiaceae	Burkholderia	bryophila	875	0	0	0	0	0	1	66	0	0	0	0	0	131	0	0	0	0	1	0	1	0	0	1	0	0	0	1	1	0	288	0
New.0.CleanUp.ReferenceOTU97796	2.42644	1.38783	0.39474	3.5158	0.000438423	0.00697363	Bacteria	Proteobacteria	Betaproteobacteria	Burkholderiales	Burkholderiaceae	Burkholderia	gladioli	4	0	9	0	4	6	0	0	0	0	0	1	5	0	0	7	0	0	0	0	0	0	0	0	0	0	0	0	0	0	0	0
New.6.CleanUp.ReferenceOTU72883	3.63988	-1.44165	0.446791	-3.22667	0.0012524	0.0152108	Bacteria	Proteobacteria	Betaproteobacteria	Burkholderiales	Burkholderiaceae	Burkholderia	NA	0	0	0	0	0	0	5	0	0	0	27	0	0	0	0	0	0	0	0	0	16	3	18	0	0	0	0	28	0	0	0	0
New.2.CleanUp.ReferenceOTU25054	2.39644	-1.15343	0.410999	-2.80641	0.00500975	0.0392505	Bacteria	Proteobacteria	Betaproteobacteria	Burkholderiales	Burkholderiaceae	Burkholderia	NA	0	0	0	1	0	0	0	0	0	0	1	0	0	0	0	0	2	0	5	0	2	0	3	20	0	0	0	1	0	0	0	0
New.2.CleanUp.ReferenceOTU114947	2.10522	-1.12678	0.415423	-2.71237	0.00668033	0.0473696	Bacteria	Proteobacteria	Betaproteobacteria	Burkholderiales	Burkholderiaceae	Burkholderia	tuberum	0	0	0	0	0	0	0	0	0	0	0	0	0	0	0	0	0	0	2	5	0	0	0	0	0	2	0	0	0	0	0	18
New.0.CleanUp.ReferenceOTU51897	2.31656	1.2272	0.392281	3.12836	0.00175783	0.0192888	Bacteria	Actinobacteria	Acidimicrobiia	Acidimicrobiales	C111	NA	NA	0	0	6	0	0	3	1	0	1	0	0	6	11	0	1	3	0	0	0	0	0	0	0	0	0	0	0	0	0	1	0	0
New.0.CleanUp.ReferenceOTU39976	6.45497	1.46502	0.387399	3.78169	0.000155764	0.0031603	Bacteria	Proteobacteria	Alphaproteobacteria	Caulobacterales	Caulobacteraceae	Phenylobacterium	NA	2	1	16	1	13	23	4	2	6	0	1	10	31	3	0	11	2	1	0	3	3	0	2	1	2	0	4	3	2	1	0	1
New.0.CleanUp.ReferenceOTU1435	2.60242	1.4906	0.396276	3.76152	0.000168885	0.0033681	Bacteria	Proteobacteria	Alphaproteobacteria	Caulobacterales	Caulobacteraceae	Phenylobacterium	NA	8	0	3	0	2	4	0	0	0	0	0	9	9	5	0	1	0	0	0	0	0	0	0	0	0	0	0	0	0	0	0	0
New.5.CleanUp.ReferenceOTU111482	2.58078	-1.15361	0.4257	-2.70991	0.00673012	0.0475533	Bacteria	Proteobacteria	Alphaproteobacteria	Caulobacterales	Caulobacteraceae	Phenylobacterium	NA	0	106	0	97	0	0	1	0	0	1	1	0	0	0	0	0	94	0	0	0	1	2	4	28	0	0	183	2	0	0	0	0
New.2.CleanUp.ReferenceOTU24615	2.49618	-1.24436	0.436447	-2.85112	0.00435653	0.0359217	Bacteria	Actinobacteria	Actinobacteria	Actinomycetales	Cellulomonadaceae	Cellulomonas	xylanilytica	0	0	0	0	0	0	0	0	0	1	0	0	0	0	0	0	0	0	20	0	0	0	0	0	0	17	0	0	0	0	0	0
New.0.CleanUp.ReferenceOTU9967	3.42562	1.8034	0.422545	4.26795	1.97e-05	0.000665818	Bacteria	Bacteroidetes	[Saprospirae]	[Saprospirales]	Chitinophagaceae	NA	NA	0	0	10	1	18	5	0	0	1	0	0	3	15	0	0	11	0	0	0	0	0	0	0	0	0	0	0	0	0	0	0	0
New.0.ReferenceOTU585	4.17579	1.54983	0.388558	3.98866	6.64e-05	0.00160499	Bacteria	Bacteroidetes	[Saprospirae]	[Saprospirales]	Chitinophagaceae	NA	NA	3	0	8	1	9	9	0	12	1	0	0	6	7	14	1	5	0	0	0	0	0	1	1	0	1	0	0	0	0	0	6	0
New.5.CleanUp.ReferenceOTU35556	2.92146	-1.59292	0.446873	-3.56458	0.000364434	0.00617954	Bacteria	Bacteroidetes	[Saprospirae]	[Saprospirales]	Chitinophagaceae	NA	NA	0	46	0	45	0	0	0	0	0	0	0	0	0	0	0	0	23	0	0	0	0	0	0	7	0	0	21	0	0	0	0	0
New.0.CleanUp.ReferenceOTU97255	2.53406	1.41878	0.410333	3.45763	0.000544952	0.00800327	Bacteria	Bacteroidetes	[Saprospirae]	[Saprospirales]	Chitinophagaceae	NA	NA	0	0	7	0	12	5	0	0	0	0	0	0	8	0	0	7	0	0	0	0	0	0	0	0	0	0	0	0	0	0	0	0
New.0.CleanUp.ReferenceOTU63299	2.35477	1.32402	0.403742	3.27937	0.00104037	0.0132733	Bacteria	Bacteroidetes	[Saprospirae]	[Saprospirales]	Chitinophagaceae	NA	NA	0	0	7	0	9	6	0	0	0	0	0	0	8	0	0	4	0	0	0	0	0	0	0	0	0	0	0	0	0	0	0	0
4445432	6.83701	1.35142	0.429806	3.14425	0.00166512	0.0186133	Bacteria	Bacteroidetes	[Saprospirae]	[Saprospirales]	Chitinophagaceae	NA	NA	1	0	26	3	6	6	0	16	0	0	0	3	21	19	6	25	0	7	13	1	0	0	0	0	0	5	1	1	0	0	0	0
4400980	5.12589	1.36216	0.453797	3.00169	0.00268489	0.0266213	Bacteria	Bacteroidetes	[Saprospirae]	[Saprospirales]	Chitinophagaceae	Chitinophaga	NA	0	0	17	0	7	0	0	0	0	0	0	9	26	0	20	18	0	15	0	0	0	0	0	0	0	0	0	0	0	0	0	0
New.0.CleanUp.ReferenceOTU83334	2.95881	0.973491	0.356379	2.73162	0.00630242	0.0457056	Bacteria	Bacteroidetes	[Saprospirae]	[Saprospirales]	Chitinophagaceae	NA	NA	0	2	2	3	0	1	3	4	0	8	4	0	4	4	0	6	0	0	1	2	0	0	0	0	3	0	0	3	0	0	1	0
New.2.CleanUp.ReferenceOTU54872	7.24068	-1.26372	0.470918	-2.68352	0.00728506	0.0497774	Bacteria	Bacteroidetes	[Saprospirae]	[Saprospirales]	Chitinophagaceae	Niastella	NA	0	0	0	2	0	0	0	0	0	27	0	0	0	0	0	0	0	0	32	25	1	0	0	0	30	25	0	0	11	0	0	18
New.0.CleanUp.ReferenceOTU7823	32.723	3.38198	0.489482	6.9093	4.87e-12	2.14e-09	Bacteria	Proteobacteria	Betaproteobacteria	Burkholderiales	Comamonadaceae	NA	NA	2	0	180	0	86	162	0	1	2	0	0	68	204	0	0	180	0	0	1	0	0	0	0	0	0	1	0	1	0	0	0	0
New.0.CleanUp.ReferenceOTU8239	16.0396	3.09803	0.478379	6.4761	9.41e-11	2.21e-08	Bacteria	Proteobacteria	Betaproteobacteria	Burkholderiales	Comamonadaceae	Variovorax	NA	0	0	43	0	97	87	0	1	2	0	0	59	83	0	0	46	0	0	0	0	0	0	0	0	0	0	0	0	0	0	0	0
New.0.CleanUp.ReferenceOTU8209	18.3511	3.07264	0.481872	6.37646	1.81e-10	3.74e-08	Bacteria	Proteobacteria	Betaproteobacteria	Burkholderiales	Comamonadaceae	NA	NA	0	0	84	0	53	65	0	1	0	0	0	34	128	1	0	116	1	1	0	0	0	0	0	0	0	0	0	0	0	0	0	0
New.0.CleanUp.ReferenceOTU7654	13.5273	2.91715	0.471611	6.18549	6.19e-10	9.77e-08	Bacteria	Proteobacteria	Betaproteobacteria	Burkholderiales	Comamonadaceae	NA	NA	1	1	73	1	62	34	0	1	0	0	0	30	93	0	0	50	0	0	0	0	0	0	0	0	0	0	1	1	0	0	0	0
New.0.CleanUp.ReferenceOTU9375	11.8244	2.83235	0.472305	5.99686	2.01e-09	2.35e-07	Bacteria	Proteobacteria	Betaproteobacteria	Burkholderiales	Comamonadaceae	Variovorax	NA	0	0	61	0	42	50	0	0	0	0	0	53	44	0	1	48	0	0	0	0	0	0	0	0	0	0	0	0	0	0	0	1
New.0.ReferenceOTU5954	12.63	2.8348	0.477831	5.93264	2.98e-09	3.38e-07	Bacteria	Proteobacteria	Betaproteobacteria	Burkholderiales	Comamonadaceae	NA	NA	0	0	55	0	60	15	0	0	0	0	0	28	110	0	0	54	0	0	0	0	0	0	0	0	0	0	0	0	0	0	0	1
New.0.CleanUp.ReferenceOTU7528	13.8431	2.69439	0.47741	5.64376	1.66e-08	1.58e-06	Bacteria	Proteobacteria	Betaproteobacteria	Burkholderiales	Comamonadaceae	NA	NA	0	0	77	0	33	84	0	0	0	0	0	23	61	0	0	73	0	1	0	0	0	0	0	0	2	0	1	2	0	0	0	0
New.0.CleanUp.ReferenceOTU55451	10.8612	2.55471	0.466367	5.4779	4.3e-08	3.68e-06	Bacteria	Proteobacteria	Betaproteobacteria	Burkholderiales	Comamonadaceae	NA	NA	0	0	21	0	27	53	0	0	3	0	0	62	45	0	0	56	0	0	0	0	0	1	0	0	0	1	2	0	1	0	1	0
New.0.CleanUp.ReferenceOTU86581	5.88398	2.32116	0.453033	5.12361	3e-07	1.81e-05	Bacteria	Proteobacteria	Betaproteobacteria	Burkholderiales	Comamonadaceae	NA	NA	0	0	27	0	29	7	0	0	0	0	1	17	15	0	0	37	0	0	0	0	0	0	0	0	0	0	0	0	0	0	0	0
New.0.CleanUp.ReferenceOTU119401	6.08924	2.23559	0.440848	5.0711	3.96e-07	2.35e-05	Bacteria	Proteobacteria	Betaproteobacteria	Burkholderiales	Comamonadaceae	NA	NA	2	0	13	0	22	21	0	0	0	0	0	13	34	3	1	27	0	0	0	0	0	0	0	0	0	0	0	0	1	0	2	0
New.0.CleanUp.ReferenceOTU96977	6.58454	2.27916	0.449742	5.06769	4.03e-07	2.36e-05	Bacteria	Proteobacteria	Betaproteobacteria	Burkholderiales	Comamonadaceae	NA	NA	2	0	21	0	17	20	0	0	1	0	0	11	43	0	0	35	0	0	0	0	0	0	1	0	0	0	0	1	0	0	1	0
New.0.CleanUp.ReferenceOTU76387	6.91735	2.32708	0.460294	5.05563	4.29e-07	2.47e-05	Bacteria	Proteobacteria	Betaproteobacteria	Burkholderiales	Comamonadaceae	Variovorax	NA	0	0	51	0	37	19	0	0	0	0	0	6	26	0	0	21	1	0	0	0	0	0	0	0	0	0	0	0	0	1	0	0
New.0.CleanUp.ReferenceOTU35425	6.1573	2.27404	0.458295	4.96196	6.98e-07	3.83e-05	Bacteria	Proteobacteria	Betaproteobacteria	Burkholderiales	Comamonadaceae	NA	NA	0	0	37	0	24	9	0	0	0	0	0	2	45	1	0	22	0	0	0	0	0	0	0	0	0	0	0	0	0	0	1	0
New.0.CleanUp.ReferenceOTU25752	7.28046	2.20042	0.45496	4.83652	1.32e-06	6.59e-05	Bacteria	Proteobacteria	Betaproteobacteria	Burkholderiales	Comamonadaceae	Methylibium	NA	0	0	34	0	49	34	0	0	0	0	0	11	19	0	2	17	0	2	2	0	0	0	1	0	0	0	0	1	0	0	0	0
New.5.CleanUp.ReferenceOTU27525	7.84703	-2.3389	0.487139	-4.80131	1.58e-06	7.58e-05	Bacteria	Proteobacteria	Betaproteobacteria	Burkholderiales	Comamonadaceae	NA	NA	0	249	0	226	0	0	0	0	0	0	0	0	0	0	0	0	217	0	0	0	0	1	0	73	0	0	112	0	0	2	0	0
New.0.ReferenceOTU4282	5.16785	2.01047	0.459022	4.37989	1.19e-05	0.000453014	Bacteria	Proteobacteria	Betaproteobacteria	Burkholderiales	Comamonadaceae	NA	NA	0	0	56	0	7	3	0	0	0	0	0	2	59	0	7	36	0	0	1	0	0	0	0	0	0	0	0	0	1	0	0	0
New.3.ReferenceOTU5485	5.02647	-2.02086	0.462539	-4.36905	1.25e-05	0.000454233	Bacteria	Proteobacteria	Betaproteobacteria	Burkholderiales	Comamonadaceae	NA	NA	0	0	0	1	0	0	0	0	0	62	0	0	0	0	0	0	1	0	0	66	0	0	0	0	22	1	2	0	42	0	0	40
New.5.CleanUp.ReferenceOTU83720	5.82746	-2.09347	0.48932	-4.27832	1.88e-05	0.000641723	Bacteria	Proteobacteria	Betaproteobacteria	Burkholderiales	Comamonadaceae	Methylibium	NA	0	719	0	674	0	0	0	0	0	0	0	0	0	0	0	0	349	0	0	0	0	0	0	129	2	0	657	0	0	0	0	0
New.0.CleanUp.ReferenceOTU9705	4.24763	1.70384	0.410777	4.14786	3.36e-05	0.000998278	Bacteria	Proteobacteria	Betaproteobacteria	Burkholderiales	Comamonadaceae	NA	NA	12	0	17	0	13	8	0	4	0	0	0	7	8	9	0	3	0	0	0	0	0	0	0	0	0	0	0	0	0	0	6	0
New.5.CleanUp.ReferenceOTU91022	4.39016	-1.91042	0.466729	-4.09321	4.25e-05	0.00115762	Bacteria	Proteobacteria	Betaproteobacteria	Burkholderiales	Comamonadaceae	NA	NA	0	86	0	94	0	0	0	0	0	0	0	0	0	0	0	0	73	0	0	0	0	0	0	38	0	0	49	3	0	1	0	0
New.2.ReferenceOTU14761	3.88745	-1.61542	0.395953	-4.07981	4.51e-05	0.00121694	Bacteria	Proteobacteria	Betaproteobacteria	Burkholderiales	Comamonadaceae	NA	NA	1	0	0	0	0	0	1	0	0	1	3	0	0	0	0	0	3	0	5	2	19	2	11	2	6	0	0	4	15	1	0	1
New.0.CleanUp.ReferenceOTU7313	3.13398	1.63711	0.410556	3.98755	6.68e-05	0.00160499	Bacteria	Proteobacteria	Betaproteobacteria	Burkholderiales	Comamonadaceae	NA	NA	0	0	12	0	6	6	0	0	0	0	2	5	12	0	0	12	0	0	0	0	0	0	0	0	0	0	0	0	0	1	0	0
New.2.CleanUp.ReferenceOTU122092	4.67029	-1.76672	0.44631	-3.95851	7.54e-05	0.00175311	Bacteria	Proteobacteria	Betaproteobacteria	Burkholderiales	Comamonadaceae	NA	NA	2	0	0	0	0	0	0	0	0	3	0	0	0	0	0	0	1	0	19	6	0	0	0	0	28	0	1	0	33	0	0	6
New.0.CleanUp.ReferenceOTU7023	3.59972	1.56927	0.397197	3.95087	7.79e-05	0.00179815	Bacteria	Proteobacteria	Betaproteobacteria	Burkholderiales	Comamonadaceae	NA	NA	4	0	5	0	10	7	0	4	0	0	0	6	19	3	0	6	1	0	1	0	0	0	0	0	0	0	3	0	0	0	0	0
New.1.CleanUp.ReferenceOTU0	2.67569	1.51189	0.404605	3.73671	0.000186441	0.00369722	Bacteria	Proteobacteria	Betaproteobacteria	Burkholderiales	Comamonadaceae	NA	NA	0	0	8	0	9	5	0	0	0	0	0	9	6	0	0	6	0	0	0	0	0	0	0	0	0	0	0	0	0	0	0	0
New.0.CleanUp.ReferenceOTU45004	2.96062	1.54186	0.416069	3.70578	0.000210742	0.00404211	Bacteria	Proteobacteria	Betaproteobacteria	Burkholderiales	Comamonadaceae	NA	NA	0	0	6	0	9	3	0	0	1	0	0	2	10	0	0	19	0	1	0	0	0	0	0	0	0	0	0	0	0	0	0	0
New.2.CleanUp.ReferenceOTU27681	2.95807	-1.58172	0.430172	-3.67694	0.000236049	0.00445447	Bacteria	Proteobacteria	Betaproteobacteria	Burkholderiales	Comamonadaceae	NA	NA	0	0	0	0	0	0	0	0	0	0	0	0	0	0	0	0	1	0	18	0	0	1	0	1	0	13	0	0	1	0	0	16
New.0.CleanUp.ReferenceOTU76922	4.73263	1.53135	0.425051	3.60275	0.000314867	0.00563869	Bacteria	Proteobacteria	Betaproteobacteria	Burkholderiales	Comamonadaceae	Methylibium	NA	1	0	19	0	4	6	0	2	0	0	0	8	28	0	0	22	0	0	0	1	1	0	0	0	1	2	2	2	1	0	0	1
New.0.CleanUp.ReferenceOTU94092	2.56874	1.4534	0.404065	3.59695	0.000321966	0.00573656	Bacteria	Proteobacteria	Betaproteobacteria	Burkholderiales	Comamonadaceae	NA	NA	0	0	8	0	10	7	0	0	0	0	0	4	8	0	0	3	0	0	0	0	0	0	0	0	0	0	0	0	0	0	0	0
New.2.CleanUp.ReferenceOTU30521	3.86394	-1.55802	0.436296	-3.57102	0.000355599	0.0061184	Bacteria	Proteobacteria	Betaproteobacteria	Burkholderiales	Comamonadaceae	NA	NA	0	0	0	1	0	0	1	1	0	1	1	0	0	0	0	0	0	0	186	4	1	0	3	1	0	50	1	0	1	2	1	7
New.1.CleanUp.ReferenceOTU69136	3.0933	1.56901	0.450572	3.48225	0.000497213	0.0075879	Bacteria	Proteobacteria	Betaproteobacteria	Burkholderiales	Comamonadaceae	NA	NA	14	0	0	0	0	1	0	38	0	0	0	0	1	79	0	0	0	0	0	0	0	0	0	0	0	0	0	0	0	0	119	0
New.5.CleanUp.ReferenceOTU89215	3.41332	-1.55938	0.464052	-3.36036	0.000778401	0.0107145	Bacteria	Proteobacteria	Betaproteobacteria	Burkholderiales	Comamonadaceae	NA	NA	0	360	0	243	0	0	1	0	0	0	0	0	0	0	0	0	203	0	0	0	0	0	0	60	0	0	251	1	1	0	0	0
New.1.CleanUp.ReferenceOTU5249	3.59997	1.55843	0.464205	3.35721	0.000787332	0.0107951	Bacteria	Proteobacteria	Betaproteobacteria	Burkholderiales	Comamonadaceae	NA	NA	30	0	0	0	0	0	0	44	0	0	0	0	0	38	0	0	0	0	0	0	0	1	0	0	0	0	1	0	0	0	37	0
166838	3.35515	-1.48234	0.44234	-3.35113	0.000804833	0.0109921	Bacteria	Proteobacteria	Betaproteobacteria	Burkholderiales	Comamonadaceae	Rubrivivax	NA	0	2	0	0	0	0	0	0	0	0	0	0	0	0	0	1	0	0	0	1	0	0	0	0	0	0	0	0	22	37	19	17
New.5.CleanUp.ReferenceOTU36998	3.20764	-1.48774	0.445095	-3.34252	0.000830223	0.0112949	Bacteria	Proteobacteria	Betaproteobacteria	Burkholderiales	Comamonadaceae	Rubrivivax	NA	0	109	0	88	0	0	0	0	0	0	2	0	0	0	0	0	47	0	0	0	1	1	0	2	1	0	77	2	1	1	0	0
New.0.CleanUp.ReferenceOTU45145	3.09853	1.3784	0.415077	3.32083	0.000897495	0.011978	Bacteria	Proteobacteria	Betaproteobacteria	Burkholderiales	Comamonadaceae	NA	NA	0	0	5	0	8	6	0	0	0	0	0	1	18	0	0	13	0	1	0	0	0	0	1	0	0	0	1	1	0	0	0	0
New.2.CleanUp.ReferenceOTU61523	2.56672	-1.40081	0.424658	-3.29866	0.000971464	0.0127233	Bacteria	Proteobacteria	Betaproteobacteria	Burkholderiales	Comamonadaceae	NA	NA	0	0	0	0	0	0	0	0	0	0	0	0	0	0	0	0	1	0	20	0	0	0	1	0	0	14	1	0	0	1	0	2
New.2.CleanUp.ReferenceOTU12630	3.99962	-1.42622	0.435817	-3.27253	0.00106591	0.013362	Bacteria	Proteobacteria	Betaproteobacteria	Burkholderiales	Comamonadaceae	NA	NA	0	0	0	0	0	0	0	0	0	8	0	0	0	0	0	0	0	0	3	11	0	0	0	0	12	9	0	0	19	0	0	18
New.2.CleanUp.ReferenceOTU82508	5.16619	-1.49115	0.457095	-3.26224	0.00110535	0.0137095	Bacteria	Proteobacteria	Betaproteobacteria	Burkholderiales	Comamonadaceae	NA	NA	0	0	0	0	0	0	0	0	0	12	0	0	0	0	0	0	0	0	33	4	0	0	0	0	4	10	0	0	19	0	0	31
New.0.CleanUp.ReferenceOTU96269	3.17285	1.25419	0.388975	3.22436	0.00126256	0.0152638	Bacteria	Proteobacteria	Betaproteobacteria	Burkholderiales	Comamonadaceae	NA	NA	2	0	7	1	5	13	0	0	1	0	0	3	10	0	0	8	1	0	2	1	0	0	0	0	1	0	1	0	0	0	1	0
New.5.CleanUp.ReferenceOTU35018	2.49215	-1.40881	0.439327	-3.20674	0.00134247	0.0157594	Bacteria	Proteobacteria	Betaproteobacteria	Burkholderiales	Comamonadaceae	NA	NA	0	49	0	41	0	0	0	0	0	0	0	0	0	0	0	0	16	0	0	0	0	0	0	2	0	0	21	0	0	0	0	0
New.0.CleanUp.ReferenceOTU41065	2.24993	1.26847	0.395855	3.20437	0.00135357	0.0157842	Bacteria	Proteobacteria	Betaproteobacteria	Burkholderiales	Comamonadaceae	NA	NA	0	0	9	0	6	7	0	0	1	0	0	1	2	0	0	5	0	0	0	0	0	0	0	0	0	0	0	0	0	0	0	0
New.1.CleanUp.ReferenceOTU4187	11.4344	-1.36726	0.428472	-3.19101	0.00141775	0.0163694	Bacteria	Proteobacteria	Betaproteobacteria	Burkholderiales	Comamonadaceae	NA	NA	4	4	2	4	0	0	194	3	0	13	4	0	0	18	0	0	10	0	7	11	9	3	20	0	81	27	16	23	20	4	0	1
New.3.ReferenceOTU916	2.83674	-1.43317	0.456897	-3.13675	0.00170831	0.0189718	Bacteria	Proteobacteria	Betaproteobacteria	Burkholderiales	Comamonadaceae	Variovorax	NA	0	0	0	0	0	0	0	0	0	0	0	0	0	0	0	0	0	0	0	46	0	0	0	0	0	0	0	1	0	0	0	221
New.0.CleanUp.ReferenceOTU46592	16.31	1.53814	0.491693	3.12825	0.00175852	0.0192888	Bacteria	Proteobacteria	Betaproteobacteria	Burkholderiales	Comamonadaceae	NA	NA	127	0	50	0	25	28	0	3	0	0	0	9	66	24	0	36	0	1	0	0	0	0	0	0	0	0	0	0	0	0	56	0
New.0.CleanUp.ReferenceOTU70992	2.56766	1.35979	0.440302	3.08831	0.00201299	0.021476	Bacteria	Proteobacteria	Betaproteobacteria	Burkholderiales	Comamonadaceae	NA	NA	0	0	6	0	2	32	0	0	0	0	0	0	59	0	0	88	0	0	0	0	0	0	0	0	0	0	0	0	0	0	0	0
New.1.CleanUp.ReferenceOTU60616	3.25193	1.36927	0.443648	3.08638	0.00202609	0.0215502	Bacteria	Proteobacteria	Betaproteobacteria	Burkholderiales	Comamonadaceae	NA	NA	26	0	0	0	0	0	0	7	0	0	0	0	0	22	0	0	0	0	2	0	0	0	0	0	0	2	0	0	0	0	33	0
4464858	2.78504	-1.2394	0.403167	-3.07416	0.00211093	0.0221614	Bacteria	Proteobacteria	Betaproteobacteria	Burkholderiales	Comamonadaceae	Comamonas	NA	0	0	2	0	0	0	0	0	0	0	0	0	0	0	2	0	8	3	0	0	1	0	16	0	0	0	2	6	0	6	0	0
New.6.ReferenceOTU8812	12.058	-1.4911	0.495776	-3.0076	0.00263318	0.0263318	Bacteria	Proteobacteria	Betaproteobacteria	Burkholderiales	Comamonadaceae	NA	NA	0	0	0	0	0	0	38	0	0	0	284	0	0	0	0	0	0	0	0	0	45	54	71	0	0	0	0	80	0	17	0	0
New.6.CleanUp.ReferenceOTU80421	12.5603	-1.48817	0.49672	-2.99599	0.00273552	0.0267157	Bacteria	Proteobacteria	Betaproteobacteria	Burkholderiales	Comamonadaceae	NA	NA	0	0	0	0	0	0	39	0	0	0	110	0	0	0	0	0	0	0	0	0	23	27	41	0	0	0	0	50	0	137	0	0
New.5.CleanUp.ReferenceOTU38238	2.47686	-1.34801	0.454694	-2.96466	0.00303014	0.0282867	Bacteria	Proteobacteria	Betaproteobacteria	Burkholderiales	Comamonadaceae	NA	NA	0	93	0	76	0	0	0	0	0	0	0	0	0	0	0	0	114	0	0	0	0	0	0	38	0	0	120	0	0	0	0	0
New.4.CleanUp.ReferenceOTU70282	2.49078	-1.30905	0.443028	-2.95478	0.00312889	0.0291033	Bacteria	Proteobacteria	Betaproteobacteria	Burkholderiales	Comamonadaceae	NA	NA	0	0	0	0	0	0	0	0	0	55	0	0	0	0	0	0	0	0	0	0	1	1	0	0	35	0	0	1	91	0	0	0
New.2.ReferenceOTU5909	2.78196	-1.17213	0.397312	-2.95014	0.00317632	0.029113	Bacteria	Proteobacteria	Betaproteobacteria	Burkholderiales	Comamonadaceae	Rubrivivax	NA	0	0	0	0	0	0	0	1	0	3	1	0	0	0	0	0	0	0	9	7	0	0	1	0	13	3	0	0	5	0	0	3
New.0.CleanUp.ReferenceOTU8276	9.72116	1.32038	0.459534	2.87331	0.00406197	0.0345218	Bacteria	Proteobacteria	Betaproteobacteria	Burkholderiales	Comamonadaceae	NA	NA	8	1	42	1	29	24	0	9	0	0	0	2	23	43	0	15	0	0	10	0	0	0	0	0	1	8	0	1	0	0	24	0
New.3.CleanUp.ReferenceOTU92680	2.39245	-1.16002	0.406557	-2.85328	0.00432704	0.0359053	Bacteria	Proteobacteria	Betaproteobacteria	Burkholderiales	Comamonadaceae	NA	NA	0	0	0	0	0	0	0	0	0	1	1	0	0	0	0	0	1	0	0	11	0	1	1	0	2	0	1	0	1	0	0	15
New.1.CleanUp.ReferenceOTU57952	2.7673	1.22962	0.437265	2.81206	0.00492252	0.0389957	Bacteria	Proteobacteria	Betaproteobacteria	Burkholderiales	Comamonadaceae	NA	NA	16	0	0	0	0	0	0	25	0	1	0	0	0	41	0	0	0	0	0	0	0	0	0	1	1	1	0	0	0	0	44	0
New.3.CleanUp.ReferenceOTU90263	2.2516	-1.19584	0.430394	-2.77847	0.00546152	0.0417646	Bacteria	Proteobacteria	Betaproteobacteria	Burkholderiales	Comamonadaceae	NA	NA	0	0	0	0	0	0	0	0	0	0	0	0	0	0	0	0	0	0	0	14	0	0	0	0	0	0	0	0	0	0	0	17
New.0.CleanUp.ReferenceOTU37258	1.9974	1.08624	0.391509	2.7745	0.00552871	0.0419473	Bacteria	Proteobacteria	Betaproteobacteria	Burkholderiales	Comamonadaceae	Rubrivivax	NA	0	0	2	0	5	2	0	0	0	0	0	1	7	0	0	7	0	0	0	0	0	0	0	0	0	0	0	0	0	0	0	0
New.1.CleanUp.ReferenceOTU6039	2.6919	1.23494	0.449234	2.749	0.00597777	0.0444533	Bacteria	Proteobacteria	Betaproteobacteria	Burkholderiales	Comamonadaceae	Variovorax	NA	40	0	0	0	0	0	0	86	0	1	0	0	0	74	0	0	0	0	0	0	0	0	0	0	1	1	0	0	0	0	44	0
New.2.CleanUp.ReferenceOTU78115	2.32561	-1.21092	0.442918	-2.73396	0.00625774	0.0456113	Bacteria	Proteobacteria	Betaproteobacteria	Burkholderiales	Comamonadaceae	NA	NA	0	0	0	0	0	0	0	0	0	0	0	0	0	0	0	0	0	0	65	0	0	0	0	0	0	32	0	0	0	0	1	0
New.3.CleanUp.ReferenceOTU9786	2.29594	-1.19416	0.441843	-2.70268	0.00687828	0.0481886	Bacteria	Proteobacteria	Betaproteobacteria	Burkholderiales	Comamonadaceae	NA	NA	0	0	0	0	0	0	0	0	0	0	0	0	0	0	0	0	0	0	1	31	0	0	0	0	0	0	0	0	0	0	0	153
New.0.CleanUp.ReferenceOTU39017	3.56301	1.15909	0.432248	2.68155	0.00732825	0.0498491	Bacteria	Proteobacteria	Deltaproteobacteria	Myxococcales	Cystobacteraceae	NA	NA	3	0	9	0	15	3	0	0	0	0	0	0	0	26	2	0	0	0	0	0	1	0	0	0	0	0	0	1	0	0	8	0
New.0.ReferenceOTU8860	5.73141	2.24739	0.460243	4.88305	1.04e-06	5.56e-05	Bacteria	Bacteroidetes	Cytophagia	Cytophagales	Cytophagaceae	Dyadobacter	NA	0	0	57	0	2	31	0	0	0	0	0	9	11	0	0	19	0	0	0	0	0	0	0	0	0	0	0	0	0	0	0	0
New.6.CleanUp.ReferenceOTU28229	5.6219	-1.65777	0.462763	-3.58234	0.00034053	0.00594656	Bacteria	Bacteroidetes	Cytophagia	Cytophagales	Cytophagaceae	Dyadobacter	NA	0	0	0	0	0	0	10	0	0	0	73	0	0	0	0	0	0	0	0	0	20	16	41	0	0	0	0	9	0	29	0	0
New.0.ReferenceOTU9183	2.31986	1.31801	0.395095	3.33595	0.000850093	0.0114323	Bacteria	Bacteroidetes	Cytophagia	Cytophagales	Cytophagaceae	NA	NA	0	1	5	0	9	0	0	0	1	0	1	0	7	2	0	7	0	0	0	0	0	0	0	0	0	0	0	0	0	0	0	0
1108040	3.492	1.07227	0.357164	3.00218	0.00268053	0.0266213	Bacteria	Bacteroidetes	Cytophagia	Cytophagales	Cytophagaceae	NA	NA	3	2	6	5	7	2	1	2	0	0	6	1	2	12	0	4	1	0	1	4	0	2	1	0	1	0	3	0	0	0	0	0
4377101	2.14937	-1.14783	0.419549	-2.73587	0.00622163	0.0455906	Bacteria	Bacteroidetes	Cytophagia	Cytophagales	Cytophagaceae	NA	NA	0	0	0	0	0	0	0	0	0	0	0	0	0	0	0	0	0	0	0	0	0	0	0	0	0	0	0	0	6	18	4	28
812073	5.06132	1.79119	0.403568	4.43838	9.06e-06	0.000369835	Bacteria	Chloroflexi	TK10	AKYG885	Dolo_23	NA	NA	8	0	11	0	7	11	0	5	0	1	0	5	13	10	22	8	0	7	0	0	0	0	0	0	0	0	0	0	0	0	2	0
112949	2.74417	1.39113	0.397802	3.49704	0.000470447	0.00737173	Bacteria	Chloroflexi	TK10	AKYG885	Dolo_23	NA	NA	0	0	5	0	6	5	0	0	0	0	0	2	11	0	10	4	0	2	0	0	0	0	0	0	0	0	0	0	0	0	0	0
New.0.CleanUp.ReferenceOTU32357	2.67359	1.37169	0.387538	3.5395	0.000400887	0.00654472	Bacteria	Actinobacteria	Acidimicrobiia	Acidimicrobiales	EB1017	NA	NA	0	0	5	0	1	4	0	0	3	1	2	7	9	0	0	9	0	0	1	0	1	0	0	0	0	0	0	0	0	0	0	0
854368	8.47297	1.4333	0.413825	3.46355	0.000533088	0.00792856	Bacteria	Actinobacteria	Acidimicrobiia	Acidimicrobiales	EB1017	NA	NA	2	0	7	0	12	13	1	0	8	8	0	14	60	4	25	15	3	6	4	1	0	0	0	0	6	3	5	0	4	0	1	4
New.0.CleanUp.ReferenceOTU133648	3.42329	1.7156	0.42473	4.03927	5.36e-05	0.0013737	Bacteria	Gemmatimonadetes	Gemmatimonadetes	Gemmatimonadales	Ellin5301	NA	NA	0	0	3	0	10	10	0	0	0	0	0	14	8	0	0	18	0	0	0	0	0	1	0	0	0	0	0	0	0	0	0	0
New.2.ReferenceOTU14527	2.24766	-1.08297	0.392461	-2.75944	0.00578996	0.0435177	Bacteria	Gemmatimonadetes	Gemmatimonadetes	Gemmatimonadales	Ellin5301	NA	NA	0	0	0	0	0	0	1	0	0	0	0	0	0	1	0	0	0	0	8	3	0	0	0	0	0	6	0	6	0	0	0	6
New.0.CleanUp.ReferenceOTU63288	4.85048	2.14305	0.445264	4.81298	1.49e-06	7.25e-05	Bacteria	Acidobacteria	[Chloracidobacteria]	RB41	Ellin6075	NA	NA	0	0	42	0	18	13	0	0	2	0	0	9	15	0	0	5	0	0	0	0	0	0	0	0	0	0	0	0	0	0	0	0
New.0.CleanUp.ReferenceOTU53016	5.17188	1.96555	0.443772	4.42918	9.46e-06	0.000377286	Bacteria	Acidobacteria	[Chloracidobacteria]	RB41	Ellin6075	NA	NA	1	0	44	0	8	11	0	0	3	0	0	6	87	3	1	32	0	0	0	0	0	0	0	0	0	0	0	1	0	0	3	0
2216489	2.91921	1.28428	0.378964	3.38894	0.000701646	0.00981187	Bacteria	Acidobacteria	[Chloracidobacteria]	RB41	Ellin6075	NA	NA	0	1	5	1	1	12	0	1	0	0	3	2	2	4	10	3	0	0	0	0	1	0	0	0	0	0	3	1	0	0	0	0
New.3.ReferenceOTU13433	3.2802	-1.01263	0.368843	-2.74543	0.0060431	0.0447495	Bacteria	Acidobacteria	[Chloracidobacteria]	RB41	Ellin6075	NA	NA	0	1	0	1	0	0	0	0	0	3	7	0	0	0	0	0	1	0	1	2	8	8	4	6	8	0	2	3	2	1	0	2
New.0.CleanUp.ReferenceOTU98301	4.27405	1.8729	0.455533	4.11146	3.93e-05	0.00110402	Bacteria	Proteobacteria	Gammaproteobacteria	Enterobacteriales	Enterobacteriaceae	NA	NA	0	0	12	0	1	47	0	0	0	0	0	85	5	0	0	22	0	0	0	0	0	0	0	0	0	0	0	0	1	0	0	0
New.2.CleanUp.ReferenceOTU19212	2.78064	-1.42407	0.426522	-3.33879	0.000841451	0.0114035	Bacteria	Chloroflexi	TK10	B07_WMSP1	FFCH4570	NA	NA	0	0	0	1	0	0	0	0	0	0	0	0	0	0	0	0	0	0	20	7	0	0	0	0	0	7	0	0	0	0	0	11
New.0.CleanUp.ReferenceOTU87131	2.10543	1.18255	0.384698	3.07399	0.00211219	0.0221614	Bacteria	Chloroflexi	TK10	B07_WMSP1	FFCH4570	NA	NA	1	0	5	0	4	5	0	0	0	0	0	5	3	0	0	4	0	0	0	0	0	0	0	0	0	0	0	0	0	0	0	0
New.0.CleanUp.ReferenceOTU93015	10.1373	2.80384	0.46539	6.0247	1.69e-09	2.2e-07	Bacteria	Actinobacteria	Actinobacteria	Actinomycetales	Frankiaceae	NA	NA	0	0	16	0	19	62	0	0	27	0	0	44	62	0	0	22	0	0	0	0	0	0	0	0	0	0	0	0	0	0	0	0
254635	6.80302	1.55132	0.440138	3.52462	0.000424098	0.00682837	Bacteria	Actinobacteria	Actinobacteria	Actinomycetales	Frankiaceae	NA	NA	3	0	20	0	4	25	0	1	0	0	0	37	12	2	28	6	0	12	3	2	0	0	0	0	0	1	0	0	0	0	2	1
New.0.CleanUp.ReferenceOTU93975	9.09153	2.71285	0.463197	5.8568	4.72e-09	4.73e-07	Bacteria	Actinobacteria	Thermoleophilia	Gaiellales	Gaiellaceae	NA	NA	0	0	15	0	41	32	0	0	10	0	0	44	63	0	0	18	0	0	0	0	0	0	0	0	0	0	0	0	0	0	0	0
New.0.CleanUp.ReferenceOTU94861	6.93716	2.47178	0.457663	5.40087	6.63e-08	5.06e-06	Bacteria	Actinobacteria	Thermoleophilia	Gaiellales	Gaiellaceae	NA	NA	0	0	11	0	18	13	0	0	6	0	0	23	73	0	0	19	0	0	0	0	0	0	0	0	0	0	0	0	0	0	0	0
New.0.CleanUp.ReferenceOTU9856	7.15479	2.48383	0.460613	5.39244	6.95e-08	5.17e-06	Bacteria	Actinobacteria	Thermoleophilia	Gaiellales	Gaiellaceae	NA	NA	0	0	20	0	20	33	0	0	0	0	0	39	37	0	0	20	0	0	0	0	0	0	0	0	0	0	0	0	0	0	0	0
New.0.CleanUp.ReferenceOTU6310	5.48827	2.31417	0.440088	5.25841	1.45e-07	9.62e-06	Bacteria	Actinobacteria	Thermoleophilia	Gaiellales	Gaiellaceae	NA	NA	0	0	12	1	21	19	0	0	2	1	1	30	26	0	0	9	0	0	0	0	0	0	0	0	0	0	0	0	0	0	0	0
New.0.CleanUp.ReferenceOTU86904	5.15964	2.18268	0.451386	4.8355	1.33e-06	6.59e-05	Bacteria	Actinobacteria	Thermoleophilia	Gaiellales	Gaiellaceae	NA	NA	0	0	3	0	15	19	0	0	0	0	0	18	37	0	0	21	0	0	0	0	0	0	0	0	0	0	0	0	0	0	0	0
New.0.CleanUp.ReferenceOTU86448	4.44708	1.93343	0.437888	4.41534	1.01e-05	0.000397742	Bacteria	Actinobacteria	Thermoleophilia	Gaiellales	Gaiellaceae	NA	NA	0	0	16	0	8	7	0	0	1	0	0	11	33	0	0	15	0	0	0	0	0	0	0	0	2	0	0	0	0	0	0	0
New.0.CleanUp.ReferenceOTU89968	3.52899	1.84497	0.42194	4.37259	1.23e-05	0.000454233	Bacteria	Actinobacteria	Thermoleophilia	Gaiellales	Gaiellaceae	NA	NA	0	0	10	0	11	7	0	0	2	0	0	8	20	0	0	9	0	0	0	0	0	0	0	0	0	0	0	0	0	0	0	0
New.0.CleanUp.ReferenceOTU89393	3.49182	1.82081	0.424997	4.28429	1.83e-05	0.000630852	Bacteria	Actinobacteria	Thermoleophilia	Gaiellales	Gaiellaceae	NA	NA	0	0	5	0	4	13	0	0	2	0	0	20	15	0	0	7	0	0	0	0	0	0	0	0	0	0	0	0	0	0	0	0
New.0.CleanUp.ReferenceOTU72680	3.46056	1.80348	0.426492	4.22864	2.35e-05	0.000757082	Bacteria	Actinobacteria	Thermoleophilia	Gaiellales	Gaiellaceae	NA	NA	0	0	5	0	14	7	0	0	0	0	0	24	6	1	0	8	0	0	0	0	0	0	0	0	0	0	0	0	0	0	0	0
New.0.CleanUp.ReferenceOTU35684	3.13776	1.64023	0.41006	3.99999	6.33e-05	0.00155485	Bacteria	Actinobacteria	Thermoleophilia	Gaiellales	Gaiellaceae	NA	NA	0	0	9	0	10	8	0	0	0	1	0	7	9	0	0	11	0	0	1	0	0	0	0	0	0	0	0	0	0	0	0	0
New.1.CleanUp.ReferenceOTU75217	3.7168	1.77526	0.455886	3.8941	9.86e-05	0.00216646	Bacteria	Actinobacteria	Thermoleophilia	Gaiellales	Gaiellaceae	NA	NA	22	0	0	0	0	0	0	19	0	0	0	0	0	31	0	0	0	0	0	0	0	0	0	0	0	0	0	0	0	0	30	0
New.2.CleanUp.ReferenceOTU29876	4.89128	-1.55907	0.411999	-3.78416	0.000154226	0.00314728	Bacteria	Actinobacteria	Thermoleophilia	Gaiellales	Gaiellaceae	NA	NA	0	1	0	2	0	0	0	0	0	9	0	0	0	0	0	0	8	0	8	10	0	0	0	14	10	13	15	0	8	0	0	7
New.0.CleanUp.ReferenceOTU9231	2.49805	1.43543	0.393001	3.65248	0.000259722	0.0047729	Bacteria	Actinobacteria	Thermoleophilia	Gaiellales	Gaiellaceae	NA	NA	0	0	3	0	4	6	0	0	2	1	0	10	7	0	0	5	0	0	0	0	0	0	0	0	0	0	0	0	0	0	0	0
New.6.CleanUp.ReferenceOTU25397	6.26262	-1.67415	0.467668	-3.57978	0.000343882	0.00597538	Bacteria	Actinobacteria	Thermoleophilia	Gaiellales	Gaiellaceae	NA	NA	0	0	0	0	0	0	12	0	0	0	60	0	0	0	0	0	0	0	0	0	26	38	40	1	0	0	0	21	0	5	0	0
New.0.CleanUp.ReferenceOTU79814	2.63401	1.46774	0.413976	3.54547	0.00039192	0.00648887	Bacteria	Actinobacteria	Thermoleophilia	Gaiellales	Gaiellaceae	NA	NA	0	0	8	0	4	5	0	0	0	0	0	7	17	1	0	0	0	0	0	0	0	0	0	0	0	0	0	0	0	0	0	0
New.0.ReferenceOTU42	5.3048	1.50106	0.423922	3.54087	0.000398803	0.00654112	Bacteria	Actinobacteria	Thermoleophilia	Gaiellales	Gaiellaceae	NA	NA	1	0	4	0	5	8	0	1	1	0	0	15	17	9	33	8	0	8	0	0	0	0	0	1	0	0	0	0	0	0	5	1
New.0.CleanUp.ReferenceOTU82240	2.63515	1.46329	0.415897	3.5184	0.000434165	0.00695854	Bacteria	Actinobacteria	Thermoleophilia	Gaiellales	Gaiellaceae	NA	NA	0	0	6	0	3	4	0	0	0	0	0	15	13	0	0	1	0	0	0	0	0	0	0	0	0	0	0	0	0	0	0	0
New.6.ReferenceOTU4035	4.68747	-1.57376	0.453036	-3.4738	0.000513144	0.00771477	Bacteria	Actinobacteria	Thermoleophilia	Gaiellales	Gaiellaceae	NA	NA	0	0	0	0	0	0	8	0	0	0	43	0	0	0	0	0	0	0	0	0	18	27	24	0	0	0	0	17	0	5	0	0
New.6.CleanUp.ReferenceOTU65221	3.57006	-1.50076	0.440761	-3.40493	0.000661806	0.00932907	Bacteria	Actinobacteria	Thermoleophilia	Gaiellales	Gaiellaceae	NA	NA	0	0	0	0	0	0	4	0	0	0	25	0	0	0	0	0	0	0	0	0	14	8	11	0	0	0	0	30	0	1	0	0
New.0.CleanUp.ReferenceOTU98900	2.71202	1.36027	0.403944	3.36746	0.00075863	0.0104855	Bacteria	Actinobacteria	Thermoleophilia	Gaiellales	Gaiellaceae	NA	NA	0	0	3	0	2	15	0	1	2	0	0	12	3	0	0	4	0	0	2	0	0	0	0	0	0	0	0	0	0	0	0	0
New.6.CleanUp.ReferenceOTU46228	2.50179	-1.37611	0.419282	-3.28206	0.00103053	0.0132221	Bacteria	Actinobacteria	Thermoleophilia	Gaiellales	Gaiellaceae	NA	NA	0	0	0	0	0	0	0	0	0	0	21	0	0	0	0	0	0	0	0	0	5	11	12	0	0	0	0	10	0	0	0	0
1145172	2.64017	1.20034	0.37699	3.184	0.00145256	0.0166617	Bacteria	Actinobacteria	Thermoleophilia	Gaiellales	Gaiellaceae	NA	NA	0	0	6	0	8	4	1	0	0	1	0	1	4	5	7	1	0	1	0	0	0	0	1	0	0	2	0	0	0	0	0	0
New.6.CleanUp.ReferenceOTU19748	3.7571	-1.36479	0.445638	-3.06255	0.0021946	0.0227228	Bacteria	Actinobacteria	Thermoleophilia	Gaiellales	Gaiellaceae	NA	NA	0	0	0	0	0	0	7	0	0	0	59	0	0	0	0	0	0	0	0	0	13	23	18	0	0	0	0	12	0	0	0	0
New.4.CleanUp.ReferenceOTU94016	2.42431	-1.29442	0.434301	-2.98047	0.00287803	0.0274551	Bacteria	Actinobacteria	Thermoleophilia	Gaiellales	Gaiellaceae	NA	NA	0	0	0	0	0	0	0	0	0	32	0	0	0	0	0	0	0	0	0	0	0	0	0	0	22	0	0	0	13	0	0	1
New.2.CleanUp.ReferenceOTU97300	2.6041	-1.29573	0.440004	-2.94482	0.00323148	0.0292159	Bacteria	Actinobacteria	Thermoleophilia	Gaiellales	Gaiellaceae	NA	NA	0	0	0	0	0	0	0	0	0	0	1	0	0	0	0	0	0	0	17	0	0	0	0	0	0	23	0	0	0	0	0	0
New.3.CleanUp.ReferenceOTU9718	2.28894	-1.23826	0.422232	-2.93266	0.0033607	0.0300314	Bacteria	Actinobacteria	Thermoleophilia	Gaiellales	Gaiellaceae	NA	NA	0	0	0	0	0	0	0	0	0	0	0	0	0	0	0	0	0	0	0	16	0	0	0	1	1	1	0	0	0	0	0	13
New.1.CleanUp.ReferenceOTU86958	2.21643	1.2101	0.413689	2.92515	0.0034429	0.0305166	Bacteria	Actinobacteria	Thermoleophilia	Gaiellales	Gaiellaceae	NA	NA	9	0	0	0	0	0	0	9	0	0	0	0	1	11	0	0	0	0	0	0	0	0	0	0	0	0	0	0	0	0	26	0
New.0.CleanUp.ReferenceOTU46138	2.03241	1.11912	0.388944	2.87732	0.00401068	0.0341686	Bacteria	Actinobacteria	Thermoleophilia	Gaiellales	Gaiellaceae	NA	NA	0	0	1	1	0	6	0	0	1	0	0	5	6	0	0	5	0	0	0	0	0	0	0	0	0	0	0	0	0	0	0	0
New.1.CleanUp.ReferenceOTU40381	3.46629	1.25625	0.446771	2.81185	0.00492572	0.0389957	Bacteria	Actinobacteria	Thermoleophilia	Gaiellales	Gaiellaceae	NA	NA	15	0	0	0	0	0	0	18	0	0	0	0	0	25	0	0	0	0	0	0	0	0	0	1	0	0	0	0	0	0	6	0
New.2.CleanUp.ReferenceOTU92385	2.111	-1.14174	0.408502	-2.79494	0.00519093	0.0404501	Bacteria	Actinobacteria	Thermoleophilia	Gaiellales	Gaiellaceae	NA	NA	0	0	0	0	0	0	0	0	0	0	0	0	0	0	0	0	0	0	4	14	0	0	0	0	0	6	0	0	0	0	0	3
New.0.CleanUp.ReferenceOTU37103	2.03203	1.10547	0.39741	2.78169	0.00540775	0.0414437	Bacteria	Actinobacteria	Thermoleophilia	Gaiellales	Gaiellaceae	NA	NA	0	0	1	0	5	5	0	0	0	0	0	0	10	0	0	4	0	0	0	0	0	0	0	0	0	0	0	0	0	0	0	0
New.6.CleanUp.ReferenceOTU92688	3.58019	-1.20769	0.435324	-2.77423	0.00553322	0.0419473	Bacteria	Actinobacteria	Thermoleophilia	Gaiellales	Gaiellaceae	NA	NA	0	0	0	0	0	0	9	0	0	0	46	0	0	0	0	0	0	0	0	0	8	9	21	0	0	0	0	9	0	12	0	0
New.0.CleanUp.ReferenceOTU7882	1.99863	1.0784	0.396767	2.71796	0.0065686	0.0469568	Bacteria	Actinobacteria	Thermoleophilia	Gaiellales	Gaiellaceae	NA	NA	0	0	5	0	7	0	0	0	0	0	0	6	6	0	0	0	0	0	0	0	0	0	0	0	0	0	0	0	0	0	0	0
New.0.CleanUp.ReferenceOTU41804	1.95954	1.05857	0.389724	2.71622	0.00660326	0.0471087	Bacteria	Actinobacteria	Thermoleophilia	Gaiellales	Gaiellaceae	NA	NA	0	0	4	0	0	5	0	0	0	0	0	4	7	0	0	3	0	0	0	0	0	0	0	0	0	0	0	0	0	0	0	0
New.0.ReferenceOTU14748	2.67482	1.28172	0.390577	3.28161	0.00103215	0.0132221	Bacteria	Planctomycetes	Planctomycetia	Gemmatales	Gemmataceae	Gemmata	NA	2	0	11	0	4	10	0	2	0	0	1	2	7	0	0	1	0	0	0	0	0	0	1	0	0	0	1	0	0	1	0	0
1918591	2.57223	-1.00503	0.366911	-2.73917	0.00615953	0.0454201	Bacteria	Planctomycetes	Planctomycetia	Gemmatales	Gemmataceae	Gemmata	NA	0	0	0	0	0	4	0	0	0	0	0	1	0	0	1	0	0	0	3	5	1	1	1	7	0	0	6	2	0	3	3	2
New.3.CleanUp.ReferenceOTU49389	2.89047	-0.988865	0.366977	-2.69462	0.00704688	0.04869	Bacteria	Planctomycetes	Planctomycetia	Gemmatales	Gemmataceae	Gemmata	NA	0	1	0	0	0	0	1	0	0	2	5	0	0	0	0	0	9	0	0	6	0	1	5	4	3	0	3	3	4	1	0	1
New.0.CleanUp.ReferenceOTU97649	2.42377	1.31861	0.425453	3.09932	0.00193968	0.0208205	Bacteria	Proteobacteria	Deltaproteobacteria	Desulfuromonadales	Geobacteraceae	Geobacter	NA	0	0	11	0	0	0	0	0	0	0	0	20	2	0	0	3	0	0	0	0	0	0	0	0	0	0	0	0	0	0	0	0
New.0.CleanUp.ReferenceOTU15511	2.06966	1.14454	0.391073	2.92667	0.00342613	0.0304448	Bacteria	Actinobacteria	Actinobacteria	Actinomycetales	Geodermatophilaceae	NA	NA	0	0	3	0	6	2	0	0	0	0	0	8	5	0	0	2	0	0	0	0	0	0	0	0	0	0	0	0	0	0	0	0
New.2.CleanUp.ReferenceOTU56842	2.96102	-1.25078	0.438849	-2.85014	0.00437	0.035922	Bacteria	Actinobacteria	Actinobacteria	Actinomycetales	Geodermatophilaceae	NA	NA	0	0	0	0	0	0	0	0	0	4	0	0	0	0	0	0	0	0	21	1	0	0	0	0	0	23	1	0	1	0	0	0
New.2.CleanUp.ReferenceOTU75848	3.99285	-1.41051	0.361693	-3.89974	9.63e-05	0.0021392	Bacteria	Proteobacteria	Alphaproteobacteria	Rhizobiales	Hyphomicrobiaceae	Hyphomicrobium	NA	0	1	0	2	0	0	1	0	0	4	3	0	0	0	0	0	1	0	8	9	3	1	3	2	11	4	3	9	3	1	1	10
235789	4.17455	1.30786	0.364297	3.5901	0.000330554	0.00585981	Bacteria	Proteobacteria	Alphaproteobacteria	Rhizobiales	Hyphomicrobiaceae	Rhodoplanes	NA	11	0	2	0	5	1	1	6	1	1	1	10	13	8	4	7	0	2	3	1	0	0	0	0	1	3	1	0	0	1	1	1
4362775	2.64579	-1.45285	0.420639	-3.4539	0.000552534	0.00808081	Bacteria	Proteobacteria	Alphaproteobacteria	Rhizobiales	Hyphomicrobiaceae	NA	NA	0	0	0	0	0	0	0	0	0	0	0	0	0	0	0	0	0	0	0	0	0	0	0	0	1	0	0	0	8	15	7	11
4431597	6.83605	1.43025	0.43694	3.27333	0.00106288	0.013362	Bacteria	Proteobacteria	Alphaproteobacteria	Rhizobiales	Hyphomicrobiaceae	Hyphomicrobium	NA	13	0	16	0	8	3	0	6	1	1	0	7	26	25	15	14	0	4	0	0	0	0	0	0	0	0	0	0	0	0	21	0
3478456	10.0681	-1.3355	0.415444	-3.21463	0.00130614	0.0155408	Bacteria	Proteobacteria	Alphaproteobacteria	Rhizobiales	Hyphomicrobiaceae	Hyphomicrobium	NA	2	9	4	9	0	1	3	1	3	1	5	1	5	4	1	2	0	0	1	5	7	8	3	0	3	4	3	6	29	35	27	68
New.0.ReferenceOTU21331	2.42171	1.27389	0.404747	3.14738	0.00164742	0.0185334	Bacteria	Proteobacteria	Alphaproteobacteria	Rhizobiales	Hyphomicrobiaceae	NA	NA	0	0	2	0	5	6	0	0	0	0	0	3	16	0	0	3	0	1	0	0	0	0	0	0	0	0	0	0	0	0	0	0
4330207	2.2511	1.18914	0.38631	3.07821	0.00208245	0.0220163	Bacteria	Proteobacteria	Alphaproteobacteria	Rhizobiales	Hyphomicrobiaceae	NA	NA	6	0	3	0	0	0	0	7	1	0	0	1	6	5	0	1	0	0	0	0	0	0	0	0	0	0	0	0	0	0	25	1
4336276	2.06768	1.15201	0.386058	2.98404	0.00284471	0.0274311	Bacteria	Proteobacteria	Alphaproteobacteria	Rhizobiales	Hyphomicrobiaceae	Rhodoplanes	NA	0	0	0	0	0	2	0	0	1	0	0	5	3	4	7	4	0	0	0	0	0	0	0	0	0	0	0	0	0	0	0	0
New.2.ReferenceOTU14551	2.5003	-1.09381	0.386141	-2.83266	0.00461618	0.0374198	Bacteria	Proteobacteria	Alphaproteobacteria	Rhizobiales	Hyphomicrobiaceae	Rhodoplanes	NA	0	1	0	0	0	0	0	0	0	2	0	0	0	1	0	0	2	0	2	11	0	0	0	0	3	3	2	0	2	0	0	9
701989	2.92985	-1.4901	0.428988	-3.47352	0.000513677	0.00771477	Bacteria	Actinobacteria	Acidimicrobiia	Acidimicrobiales	Iamiaceae	Iamia	NA	0	0	0	0	0	0	0	0	0	0	1	0	0	0	0	0	0	0	0	0	0	0	0	0	1	0	0	0	9	16	4	19
2419585	27.4713	-1.46594	0.449822	-3.25893	0.00111834	0.0138217	Bacteria	Actinobacteria	Acidimicrobiia	Acidimicrobiales	Iamiaceae	Iamia	NA	3	12	22	1	5	13	10	7	0	5	10	10	7	5	26	4	0	4	0	4	8	7	3	25	11	13	3	3	104	136	103	173
4093080	4.95294	1.11064	0.364441	3.04751	0.00230746	0.0236207	Bacteria	Actinobacteria	Acidimicrobiia	Acidimicrobiales	Iamiaceae	Iamia	NA	0	0	5	0	3	5	4	7	0	1	4	10	15	9	14	6	2	5	0	4	0	2	1	0	1	1	1	0	5	0	1	1
565750	6.50491	-1.34105	0.454262	-2.95215	0.00315574	0.029113	Bacteria	Actinobacteria	Acidimicrobiia	Acidimicrobiales	Iamiaceae	Iamia	NA	0	5	4	7	0	0	0	0	0	2	4	2	0	0	0	0	0	0	0	2	0	0	0	2	0	3	0	0	22	42	18	37
New.0.CleanUp.ReferenceOTU78371	2.31964	1.3132	0.397554	3.3032	0.000955886	0.0125661	Bacteria	Actinobacteria	Actinobacteria	Actinomycetales	Intrasporangiaceae	Oryzihumus	leptocrescens	0	0	2	0	3	9	0	0	3	0	0	2	11	0	0	3	0	0	0	0	0	0	0	0	0	0	0	0	0	0	0	0
New.1.CleanUp.ReferenceOTU98926	2.80341	1.4509	0.447987	3.23872	0.00120068	0.0146842	Bacteria	Actinobacteria	Actinobacteria	Actinomycetales	Intrasporangiaceae	Terracoccus	NA	29	0	0	0	0	0	0	17	0	0	0	0	0	43	0	0	0	0	0	0	0	0	0	0	0	0	0	0	0	0	40	0
4320960	4.23528	1.11636	0.402866	2.77105	0.00558765	0.0422686	Bacteria	Planctomycetes	Planctomycetia	Gemmatales	Isosphaeraceae	NA	NA	4	0	6	1	0	7	0	0	0	0	3	11	9	4	24	1	0	6	2	0	0	0	0	1	0	1	3	0	0	0	4	0
New.2.CleanUp.ReferenceOTU6406	2.49749	-1.36126	0.424679	-3.20538	0.00134882	0.0157812	Bacteria	Actinobacteria	Actinobacteria	Actinomycetales	Kineosporiaceae	NA	NA	0	0	0	0	0	0	0	0	0	0	0	0	0	0	0	0	0	0	13	1	0	0	0	0	3	19	2	0	0	0	0	0
New.4.ReferenceOTU6929	2.39745	-1.18091	0.437959	-2.6964	0.00700941	0.0486038	Bacteria	Actinobacteria	Actinobacteria	Actinomycetales	Kineosporiaceae	NA	NA	0	0	0	1	0	0	0	0	0	57	0	0	0	0	0	0	1	0	0	0	0	0	0	2	191	0	0	0	31	0	0	0
4310880	8.31647	1.79977	0.435031	4.1371	3.52e-05	0.00102028	Bacteria	Acidobacteria	Acidobacteriia	Acidobacteriales	Koribacteraceae	Candidatus Koribacter	NA	11	0	13	0	24	11	0	39	0	0	0	5	34	27	11	4	0	9	0	1	1	0	0	0	1	0	3	0	0	0	7	0
354224	6.48416	1.72828	0.457946	3.77399	0.000160657	0.00322232	Bacteria	Acidobacteria	Acidobacteriia	Acidobacteriales	Koribacteraceae	NA	NA	0	0	20	0	20	25	0	0	0	0	0	2	25	0	15	30	0	13	0	0	0	0	0	0	0	0	0	0	0	0	0	0
New.0.CleanUp.ReferenceOTU98851	9.26879	1.5903	0.447376	3.55472	0.000378376	0.00635454	Bacteria	Acidobacteria	Acidobacteriia	Acidobacteriales	Koribacteraceae	NA	NA	6	0	17	0	17	18	0	18	0	1	0	20	37	10	1	51	0	0	11	12	0	1	0	0	0	7	0	0	0	0	0	1
4468095	5.42001	1.20328	0.421679	2.85354	0.00432353	0.0359053	Bacteria	Acidobacteria	Acidobacteriia	Acidobacteriales	Koribacteraceae	NA	NA	5	1	3	0	2	8	1	8	0	1	0	4	10	6	33	15	0	16	0	1	2	0	0	0	0	0	0	0	0	0	4	0
New.0.ReferenceOTU123	14.7352	-2.03031	0.440674	-4.60727	4.08e-06	0.000181268	Bacteria	Chloroflexi	Ktedonobacteria	Ktedonobacterales	Ktedonobacteraceae	NA	NA	3	0	0	4	11	4	2	8	0	3	0	0	1	2	0	1	5	7	31	3	15	3	6	8	65	28	66	103	0	0	2	1
4405685	2.45732	1.16215	0.381317	3.04772	0.00230586	0.0236207	Bacteria	Proteobacteria	Alphaproteobacteria	Rhizobiales	Methylobacteriaceae	NA	NA	1	2	1	0	0	3	0	0	0	0	0	7	7	5	7	1	0	0	0	0	1	0	0	0	0	0	0	0	0	0	2	0
New.2.CleanUp.ReferenceOTU32219	2.32026	-1.25952	0.422275	-2.9827	0.00285716	0.0274551	Bacteria	Proteobacteria	Alphaproteobacteria	Rhizobiales	Methylobacteriaceae	NA	NA	0	0	0	0	0	0	0	0	0	0	0	0	0	0	0	0	0	0	2	2	0	0	0	0	0	13	0	0	0	0	0	16
New.0.CleanUp.ReferenceOTU32430	2.84808	1.19307	0.407985	2.92429	0.00345245	0.0305242	Bacteria	Proteobacteria	Alphaproteobacteria	Rhizobiales	Methylobacteriaceae	NA	NA	0	0	7	0	1	10	0	0	0	0	0	12	9	3	0	1	0	0	0	0	0	0	0	0	0	0	0	0	0	0	5	0
New.0.CleanUp.ReferenceOTU90506	13.903	2.96341	0.469661	6.30967	2.8e-10	4.91e-08	Bacteria	Proteobacteria	Betaproteobacteria	Methylophilales	Methylophilaceae	Methylotenera	mobilis	0	0	75	1	68	54	1	0	5	0	0	30	59	1	0	62	0	0	0	0	0	0	2	0	0	0	0	0	0	0	0	0
New.0.CleanUp.ReferenceOTU15730	2.92537	1.65484	0.398759	4.14997	3.33e-05	0.000997552	Bacteria	Proteobacteria	Betaproteobacteria	Methylophilales	Methylophilaceae	Methylotenera	mobilis	1	0	4	0	11	10	0	3	0	0	0	2	4	10	0	5	0	0	0	0	0	0	0	0	0	0	0	0	0	0	0	0
4460871	5.20639	1.57162	0.438091	3.58743	0.00033395	0.00588581	Bacteria	Proteobacteria	Betaproteobacteria	Methylophilales	Methylophilaceae	NA	NA	0	0	8	0	5	4	0	0	10	0	0	0	32	1	12	30	0	8	1	0	1	0	0	0	1	0	0	1	0	0	0	0
New.0.CleanUp.ReferenceOTU8578	4.23929	1.4813	0.426497	3.47319	0.000514318	0.00771477	Bacteria	Proteobacteria	Betaproteobacteria	Methylophilales	Methylophilaceae	NA	NA	0	0	10	0	14	2	0	0	2	0	1	2	24	0	1	22	0	0	3	0	0	0	0	0	3	1	0	2	0	0	0	0
New.1.CleanUp.ReferenceOTU9501	4.4965	1.4635	0.455654	3.21187	0.00131874	0.0156377	Bacteria	Proteobacteria	Betaproteobacteria	Methylophilales	Methylophilaceae	Methylotenera	mobilis	26	4	0	2	0	0	0	51	0	1	0	0	0	192	0	0	1	0	0	0	0	1	0	0	1	1	4	0	0	1	50	0
New.2.CleanUp.ReferenceOTU30125	2.42624	-1.20943	0.434129	-2.78588	0.00533828	0.0412202	Bacteria	Proteobacteria	Betaproteobacteria	Methylophilales	Methylophilaceae	NA	NA	0	0	0	0	0	0	0	0	0	0	0	0	0	1	0	0	0	0	15	0	0	0	0	0	0	20	0	0	0	0	0	0
3359685	5.34801	2.023	0.439949	4.59827	4.26e-06	0.000186914	Bacteria	Actinobacteria	Actinobacteria	Actinomycetales	Microbacteriaceae	Agromyces	NA	0	0	17	0	2	7	0	0	5	0	0	33	9	0	30	11	0	4	0	0	0	0	0	0	0	0	0	0	0	0	0	0
New.0.CleanUp.ReferenceOTU63679	3.21122	1.71102	0.424545	4.03025	5.57e-05	0.00140697	Bacteria	Actinobacteria	Actinobacteria	Actinomycetales	Microbacteriaceae	NA	NA	0	0	16	0	3	7	0	0	6	0	0	87	18	0	0	8	0	0	0	0	0	0	0	0	0	0	0	0	0	0	0	0
New.2.ReferenceOTU9457	3.59606	-1.71375	0.443239	-3.86641	0.000110447	0.00237834	Bacteria	Actinobacteria	Actinobacteria	Actinomycetales	Microbacteriaceae	NA	NA	0	0	0	0	0	0	0	0	0	1	0	0	0	0	0	0	0	0	26	4	0	0	0	0	0	8	0	0	1	0	1	28
New.3.CleanUp.ReferenceOTU55549	4.67811	-1.61497	0.442468	-3.64991	0.000262329	0.0047957	Bacteria	Actinobacteria	Actinobacteria	Actinomycetales	Microbacteriaceae	Microbacterium	NA	0	1	0	1	0	0	0	0	0	6	0	0	0	0	0	0	6	0	0	10	0	1	1	7	1	1	0	0	21	0	0	43
New.0.CleanUp.ReferenceOTU53667	2.70871	1.49765	0.417601	3.58632	0.000335374	0.00588581	Bacteria	Actinobacteria	Actinobacteria	Actinomycetales	Microbacteriaceae	NA	NA	0	0	6	0	1	2	0	0	1	0	0	21	7	0	0	6	0	0	0	0	0	0	0	0	0	0	0	0	0	0	0	0
4479606	6.39637	-1.50624	0.439845	-3.42448	0.000615982	0.00878902	Bacteria	Actinobacteria	Actinobacteria	Actinomycetales	Microbacteriaceae	Agromyces	NA	0	2	11	0	0	1	0	0	0	0	1	1	0	0	4	0	1	1	0	0	2	0	5	9	0	1	1	1	14	35	24	33
New.1.CleanUp.ReferenceOTU96021	2.93591	1.34495	0.451976	2.9757	0.00292317	0.0275816	Bacteria	Actinobacteria	Actinobacteria	Actinomycetales	Microbacteriaceae	NA	NA	46	0	0	0	0	0	0	32	0	0	0	0	0	17	0	0	0	0	0	1	1	0	0	0	0	0	0	0	0	0	206	0
4384802	3.84442	1.11246	0.403264	2.75865	0.00580414	0.043531	Bacteria	Actinobacteria	Actinobacteria	Actinomycetales	Microbacteriaceae	Cryocola	NA	1	0	9	0	1	6	0	0	0	0	2	6	12	0	17	8	1	7	0	0	1	0	2	0	0	0	0	0	0	0	1	2
New.0.CleanUp.ReferenceOTU90107	29.0045	3.27925	0.48576	6.75077	1.47e-11	5.16e-09	Bacteria	Actinobacteria	Actinobacteria	Actinomycetales	Micrococcaceae	Arthrobacter	NA	1	0	96	0	30	154	0	0	64	0	0	251	111	0	0	69	2	0	0	1	0	1	0	0	0	0	1	0	0	0	0	0
New.0.CleanUp.ReferenceOTU36931	37.202	3.54969	0.489799	7.24724	4.25e-13	2.79e-10	Bacteria	Actinobacteria	Actinobacteria	Actinomycetales	Micromonosporaceae	NA	NA	0	0	75	0	54	155	1	0	50	0	1	313	265	0	0	98	0	1	0	0	0	0	0	0	0	0	0	0	0	0	0	0
New.0.CleanUp.ReferenceOTU3774	8.83134	2.4998	0.457671	5.462	4.71e-08	3.84e-06	Bacteria	Actinobacteria	Actinobacteria	Actinomycetales	Micromonosporaceae	NA	NA	0	0	36	1	23	39	0	0	4	0	0	33	46	0	0	30	0	0	0	0	0	0	1	0	0	0	1	0	0	0	2	0
New.0.ReferenceOTU9112	3.67968	1.82836	0.393241	4.64946	3.33e-06	0.000149766	Bacteria	Actinobacteria	Actinobacteria	Actinomycetales	Micromonosporaceae	Dactylosporangium	NA	4	0	8	0	7	12	0	5	5	0	0	5	14	2	0	7	0	0	0	0	0	0	0	0	0	0	0	0	0	0	2	0
New.2.CleanUp.ReferenceOTU802	4.03279	-1.74473	0.436715	-3.99513	6.47e-05	0.00157606	Bacteria	Actinobacteria	Actinobacteria	Actinomycetales	Micromonosporaceae	NA	NA	0	0	0	0	0	0	0	0	0	2	1	0	0	0	0	0	0	0	30	24	1	0	0	1	1	10	0	4	0	0	0	7
New.2.CleanUp.ReferenceOTU121833	7.17602	-1.82203	0.476949	-3.82018	0.000133352	0.00281968	Bacteria	Actinobacteria	Actinobacteria	Actinomycetales	Micromonosporaceae	NA	NA	1	1	0	0	0	0	0	0	0	7	1	0	0	1	0	0	0	0	62	118	0	0	1	0	1	195	3	1	0	2	0	89
New.0.CleanUp.ReferenceOTU17789	3.63697	1.49806	0.404767	3.70104	0.000214718	0.00409598	Bacteria	Actinobacteria	Actinobacteria	Actinomycetales	Micromonosporaceae	NA	NA	6	0	4	0	3	12	0	2	2	0	0	4	15	2	0	14	0	0	0	0	0	0	0	0	0	0	0	0	0	0	6	0
New.0.CleanUp.ReferenceOTU60025	2.17503	1.22557	0.390821	3.13588	0.00171341	0.0189718	Bacteria	Actinobacteria	Actinobacteria	Actinomycetales	Micromonosporaceae	NA	NA	2	0	0	0	0	4	0	0	1	0	0	8	6	2	0	6	0	0	0	0	0	0	0	0	0	0	0	0	0	0	0	0
4382279	3.31842	1.09965	0.363026	3.02912	0.00245268	0.0248095	Bacteria	Actinobacteria	Actinobacteria	Actinomycetales	Micromonosporaceae	NA	NA	1	0	4	2	2	3	0	5	3	1	3	14	9	2	292	0	0	75	0	0	0	1	0	0	1	3	0	2	0	1	1	1
New.0.CleanUp.ReferenceOTU50868	3.20596	1.12767	0.394255	2.86025	0.00423308	0.0354918	Bacteria	Actinobacteria	Actinobacteria	Actinomycetales	Micromonosporaceae	NA	NA	0	0	4	0	8	4	0	2	0	0	0	6	9	13	0	3	0	0	0	1	0	0	0	1	0	0	0	0	0	0	6	1
New.1.ReferenceOTU14601	2.33408	1.23821	0.434324	2.85089	0.00435973	0.0359217	Bacteria	Actinobacteria	Actinobacteria	Actinomycetales	Micromonosporaceae	Dactylosporangium	NA	22	0	0	0	0	0	0	11	0	0	0	0	0	39	0	0	0	0	0	0	0	0	0	0	0	0	0	0	0	0	22	0
New.6.CleanUp.ReferenceOTU62911	24.6896	-1.37898	0.508894	-2.70975	0.00673334	0.0475533	Bacteria	Actinobacteria	Actinobacteria	Actinomycetales	Micromonosporaceae	NA	NA	0	0	0	0	0	0	88	0	0	0	358	0	0	0	0	0	0	0	0	0	72	98	93	0	0	0	2	237	0	65	0	0
New.0.CleanUp.ReferenceOTU10285	2.45751	1.06059	0.392306	2.70349	0.00686154	0.048168	Bacteria	Actinobacteria	Actinobacteria	Actinomycetales	Micromonosporaceae	NA	NA	0	0	2	0	1	6	0	0	0	0	0	9	9	1	0	5	0	0	0	0	0	0	0	0	0	1	0	0	0	0	3	0
New.3.CleanUp.ReferenceOTU34105	6.21705	-2.19549	0.471067	-4.66068	3.15e-06	0.000143669	Bacteria	Actinobacteria	Actinobacteria	Actinomycetales	Mycobacteriaceae	Mycobacterium	NA	0	0	0	1	0	0	0	0	0	77	0	0	0	0	0	0	0	0	0	32	2	0	3	0	51	0	0	0	53	0	0	85
New.3.CleanUp.ReferenceOTU17447	12.8203	-1.39917	0.442206	-3.16407	0.00155577	0.0176724	Bacteria	Actinobacteria	Actinobacteria	Actinomycetales	Mycobacteriaceae	Mycobacterium	NA	0	7	0	17	0	0	4	0	0	18	16	0	0	0	0	0	18	0	0	16	12	9	24	15	25	0	12	13	43	48	0	30
New.2.ReferenceOTU7363	2.61805	-1.37904	0.441407	-3.1242	0.00178292	0.0194349	Archaea	Crenarchaeota	Thaumarchaeota	Nitrososphaerales	Nitrososphaeraceae	Candidatus Nitrososphaera	SCA1170	0	0	0	0	0	0	0	0	0	0	0	0	0	0	0	0	0	0	1	0	0	0	0	0	0	0	0	0	11	29	0	34
New.2.CleanUp.ReferenceOTU5306	2.2495	-1.23192	0.413478	-2.97942	0.00288797	0.0274551	Archaea	Crenarchaeota	Thaumarchaeota	Nitrososphaerales	Nitrososphaeraceae	Candidatus Nitrososphaera	NA	0	0	0	0	0	0	0	0	0	0	0	0	0	0	0	0	0	0	13	8	0	0	0	0	0	8	0	0	0	0	0	2
New.0.CleanUp.ReferenceOTU82216	2.03539	1.09963	0.40158	2.73825	0.00617668	0.0454511	Archaea	Crenarchaeota	Thaumarchaeota	Nitrososphaerales	Nitrososphaeraceae	Candidatus Nitrososphaera	NA	0	0	2	0	11	2	0	0	0	0	0	0	8	0	0	2	0	0	0	0	0	0	0	0	0	0	0	0	0	0	0	0
New.0.CleanUp.ReferenceOTU60127	31.9312	3.43725	0.491622	6.99165	2.72e-12	1.36e-09	Bacteria	Actinobacteria	Actinobacteria	Actinomycetales	Nocardioidaceae	Nocardioides	NA	0	0	74	0	102	216	0	0	5	0	0	114	263	0	0	92	0	0	0	0	0	0	0	0	0	0	0	0	0	0	0	0
99987	14.2556	1.81207	0.433257	4.18243	2.88e-05	0.00089586	Bacteria	Actinobacteria	Actinobacteria	Actinomycetales	Nocardioidaceae	NA	NA	9	0	6	0	35	45	18	24	0	2	1	14	55	44	57	9	0	11	10	3	0	0	1	0	0	11	1	1	1	1	1	8
New.2.ReferenceOTU4811	3.81811	-1.76464	0.430555	-4.09851	4.16e-05	0.00114023	Bacteria	Actinobacteria	Actinobacteria	Actinomycetales	Nocardioidaceae	Aeromicrobium	NA	0	0	0	0	0	0	1	0	0	0	1	0	0	0	0	0	1	0	19	5	0	1	1	0	0	29	3	0	0	2	0	12
New.1.CleanUp.ReferenceOTU123461	6.99712	-1.70691	0.448346	-3.80714	0.000140585	0.00293722	Bacteria	Actinobacteria	Actinobacteria	Actinomycetales	Nocardioidaceae	NA	NA	2	1	0	6	0	0	0	1	0	0	2	0	0	5	0	0	0	0	0	1	0	1	1	0	6	3	1	1	32	28	37	36
1110760	2.60828	-1.4454	0.415642	-3.47752	0.000506066	0.00768958	Bacteria	Actinobacteria	Actinobacteria	Actinomycetales	Nocardioidaceae	Nocardioides	NA	0	0	0	0	0	0	0	0	0	0	0	0	0	0	0	0	0	1	0	0	0	0	0	0	0	0	0	1	7	11	8	13
1140168	3.10331	1.00034	0.345926	2.89177	0.00383073	0.0329853	Bacteria	Actinobacteria	Actinobacteria	Actinomycetales	Nocardioidaceae	Nocardioides	NA	0	1	3	1	2	3	6	1	1	0	7	2	2	3	7	5	0	0	0	1	1	1	0	1	0	0	0	1	1	3	2	0
New.0.CleanUp.ReferenceOTU34774	2.82054	1.02109	0.363292	2.81067	0.0049439	0.0389957	Bacteria	Actinobacteria	Actinobacteria	Actinomycetales	Nocardioidaceae	NA	NA	0	0	5	1	4	10	1	2	2	0	0	3	6	1	0	4	0	0	1	1	0	0	1	0	0	1	0	1	0	0	2	1
4339349	8.87294	1.23662	0.454044	2.72356	0.00645829	0.046452	Bacteria	Actinobacteria	Actinobacteria	Actinomycetales	Nocardioidaceae	NA	NA	13	0	9	0	13	21	0	10	4	0	0	26	21	36	16	5	0	17	0	0	0	0	0	0	0	0	0	0	0	0	26	0
New.0.ReferenceOTU580	2.86034	0.973127	0.361435	2.6924	0.00709401	0.0488235	Bacteria	Actinobacteria	Actinobacteria	Actinomycetales	Nocardioidaceae	Kribbella	NA	2	1	3	5	3	6	3	4	0	0	0	0	0	1	5	6	2	0	0	0	0	0	0	0	0	0	0	0	1	5	0	1
New.0.ReferenceOTU6076	4.38345	1.14665	0.35436	3.23582	0.00121292	0.0147825	Bacteria	Chloroflexi	Anaerolineae	SBR1031	oc28	NA	NA	3	5	3	6	13	6	4	0	1	1	4	0	10	12	2	2	0	0	2	0	3	0	2	0	2	0	5	0	2	0	1	2
New.0.CleanUp.ReferenceOTU1512	2.39789	-1.31569	0.418241	-3.14578	0.00165647	0.0185757	Bacteria	Proteobacteria	Deltaproteobacteria	Myxococcales	OM27	NA	NA	0	0	0	0	0	0	0	0	0	0	0	0	0	0	0	0	0	0	0	0	0	0	0	0	0	0	0	0	9	16	4	6
New.0.CleanUp.ReferenceOTU97784	24.3399	3.31941	0.487046	6.81539	9.4e-12	3.67e-09	Bacteria	Proteobacteria	Betaproteobacteria	Burkholderiales	Oxalobacteraceae	NA	NA	0	0	197	0	62	75	0	0	4	0	0	30	124	1	0	159	0	0	0	0	0	0	0	0	0	0	0	0	0	0	0	0
New.0.CleanUp.ReferenceOTU99729	13.1626	3.03238	0.468273	6.47566	9.44e-11	2.21e-08	Bacteria	Proteobacteria	Betaproteobacteria	Burkholderiales	Oxalobacteraceae	Ralstonia	NA	3	0	57	0	19	43	0	1	7	0	0	25	91	1	0	91	0	0	0	0	0	0	0	0	0	0	0	0	0	0	0	0
New.0.CleanUp.ReferenceOTU99815	14.5591	3.00408	0.474646	6.32909	2.47e-10	4.79e-08	Bacteria	Proteobacteria	Betaproteobacteria	Burkholderiales	Oxalobacteraceae	Massilia	NA	1	0	106	0	11	46	1	0	6	0	0	99	46	0	0	60	0	0	1	0	0	0	0	0	0	0	0	0	0	0	0	0
New.0.CleanUp.ReferenceOTU94126	8.67817	2.57815	0.466576	5.52569	3.28e-08	2.93e-06	Bacteria	Proteobacteria	Betaproteobacteria	Burkholderiales	Oxalobacteraceae	NA	NA	1	0	61	0	2	47	0	0	2	0	0	35	43	0	0	20	1	0	0	0	0	0	0	0	0	0	0	0	0	0	0	0
New.0.CleanUp.ReferenceOTU91912	7.22233	2.39353	0.457361	5.23336	1.66e-07	1.08e-05	Bacteria	Proteobacteria	Betaproteobacteria	Burkholderiales	Oxalobacteraceae	Massilia	NA	1	0	40	0	5	32	0	0	1	0	0	25	35	0	0	30	0	0	0	0	0	0	0	0	0	1	0	0	0	1	0	0
New.0.CleanUp.ReferenceOTU98165	3.92901	1.94576	0.410155	4.74396	2.1e-06	9.81e-05	Bacteria	Proteobacteria	Betaproteobacteria	Burkholderiales	Oxalobacteraceae	Cupriavidus	NA	15	0	24	0	5	7	1	6	0	1	0	1	5	7	0	5	0	0	0	0	0	0	0	0	0	0	0	0	0	1	0	0
New.1.ReferenceOTU362	7.31911	-1.90878	0.458755	-4.16078	3.17e-05	0.000976521	Bacteria	Proteobacteria	Betaproteobacteria	Burkholderiales	Oxalobacteraceae	Cupriavidus	NA	3	0	1	0	0	0	0	1	0	5	0	1	0	1	0	0	0	0	4	9	0	0	0	0	4	8	0	0	63	0	25	48
New.0.CleanUp.ReferenceOTU86278	3.27564	1.74441	0.422659	4.12722	3.67e-05	0.00104779	Bacteria	Proteobacteria	Betaproteobacteria	Burkholderiales	Oxalobacteraceae	Collimonas	NA	0	0	4	0	4	7	0	0	1	0	0	13	19	0	0	12	0	0	0	0	0	0	0	0	0	0	0	0	0	0	0	0
New.0.CleanUp.ReferenceOTU65127	2.99702	1.48188	0.414798	3.57254	0.00035353	0.00611276	Bacteria	Proteobacteria	Betaproteobacteria	Burkholderiales	Oxalobacteraceae	NA	NA	12	0	17	0	0	6	0	0	0	0	0	7	6	1	0	1	0	0	0	0	0	0	0	0	0	0	0	0	0	0	2	0
New.0.CleanUp.ReferenceOTU93189	2.53039	1.43278	0.403668	3.5494	0.000386116	0.00645366	Bacteria	Proteobacteria	Betaproteobacteria	Burkholderiales	Oxalobacteraceae	NA	NA	0	0	4	0	6	3	0	0	0	0	0	9	11	0	0	6	0	0	0	0	0	0	0	0	0	0	0	0	0	0	0	0
New.0.CleanUp.ReferenceOTU32648	2.53537	1.37537	0.387835	3.54628	0.000390706	0.00648887	Bacteria	Proteobacteria	Betaproteobacteria	Burkholderiales	Oxalobacteraceae	Massilia	NA	2	0	7	0	3	6	0	0	2	0	0	7	3	0	0	8	0	1	0	0	0	0	0	0	0	0	0	0	0	0	0	0
New.0.CleanUp.ReferenceOTU71442	2.42437	1.29219	0.395651	3.26598	0.00109086	0.0136261	Bacteria	Proteobacteria	Betaproteobacteria	Burkholderiales	Oxalobacteraceae	NA	NA	0	1	12	0	3	5	0	0	0	0	0	4	7	0	0	3	0	0	0	1	0	0	0	0	0	0	0	0	0	0	0	0
New.1.CleanUp.ReferenceOTU5385	3.36509	1.48676	0.461416	3.22217	0.00127223	0.0152638	Bacteria	Proteobacteria	Betaproteobacteria	Burkholderiales	Oxalobacteraceae	Ralstonia	NA	116	0	0	0	0	0	0	39	0	0	0	0	0	22	0	0	0	0	0	0	0	0	0	0	0	0	0	0	0	0	2	0
New.3.CleanUp.ReferenceOTU5931	2.75004	-1.38281	0.435893	-3.17237	0.00151198	0.0172307	Bacteria	Proteobacteria	Betaproteobacteria	Burkholderiales	Oxalobacteraceae	NA	NA	0	0	0	0	0	0	0	0	0	0	1	0	0	0	0	0	0	0	1	18	1	0	0	0	1	0	0	0	0	0	0	23
New.1.CleanUp.ReferenceOTU93186	2.94019	1.4114	0.454746	3.1037	0.00191115	0.0206404	Bacteria	Proteobacteria	Betaproteobacteria	Burkholderiales	Oxalobacteraceae	Massilia	NA	214	0	0	0	0	0	0	37	0	0	0	0	0	13	0	0	0	0	0	0	0	1	0	0	0	0	0	0	0	0	45	0
New.6.CleanUp.ReferenceOTU88542	5.81683	-1.41554	0.46468	-3.04627	0.00231702	0.0236207	Bacteria	Proteobacteria	Betaproteobacteria	Burkholderiales	Oxalobacteraceae	Massilia	alkalitolerans	0	0	0	0	0	0	1	0	0	0	16	0	0	0	0	0	0	0	0	0	24	26	14	0	0	0	0	25	0	25	0	0
New.1.CleanUp.ReferenceOTU8334	2.59394	1.34339	0.450509	2.98194	0.00286432	0.0274551	Bacteria	Proteobacteria	Betaproteobacteria	Burkholderiales	Oxalobacteraceae	Massilia	timonae	119	0	0	0	0	0	0	6	0	0	0	0	0	36	0	0	0	0	0	0	0	0	0	0	0	0	0	0	0	0	42	0
New.2.CleanUp.ReferenceOTU6247	2.42599	-1.19338	0.400581	-2.97911	0.00289082	0.0274551	Bacteria	Proteobacteria	Betaproteobacteria	Burkholderiales	Oxalobacteraceae	NA	NA	0	0	0	0	0	0	0	0	0	1	1	0	0	0	0	0	0	0	1	1	1	0	1	0	4	11	1	13	0	0	0	1
New.4.CleanUp.ReferenceOTU77713	3.24434	-1.30323	0.441759	-2.9501	0.00317672	0.029113	Bacteria	Proteobacteria	Betaproteobacteria	Burkholderiales	Oxalobacteraceae	NA	NA	0	2	0	3	0	0	0	0	0	54	0	0	0	0	0	0	2	0	0	0	0	0	0	0	29	0	1	0	21	0	0	1
New.2.CleanUp.ReferenceOTU97200	2.42375	-1.28684	0.437075	-2.9442	0.00323789	0.0292159	Bacteria	Proteobacteria	Betaproteobacteria	Burkholderiales	Oxalobacteraceae	NA	NA	0	0	0	0	0	0	0	0	0	0	0	0	0	0	0	0	0	0	22	0	0	0	0	0	0	14	0	0	0	0	0	0
New.4.CleanUp.ReferenceOTU74893	2.39118	-1.27074	0.43567	-2.91674	0.00353707	0.0310378	Bacteria	Proteobacteria	Betaproteobacteria	Burkholderiales	Oxalobacteraceae	Massilia	NA	0	0	0	0	0	0	0	0	0	22	0	0	0	0	0	0	0	0	0	0	0	0	0	0	16	0	0	0	19	0	0	0
New.0.CleanUp.ReferenceOTU99161	2.0678	1.14224	0.392175	2.91258	0.0035846	0.0313764	Bacteria	Proteobacteria	Betaproteobacteria	Burkholderiales	Oxalobacteraceae	Janthinobacterium	NA	0	0	6	0	4	2	0	0	0	0	0	1	8	0	0	5	0	0	0	0	0	0	0	0	0	0	0	0	0	0	0	0
New.0.CleanUp.ReferenceOTU78927	2.53814	1.16754	0.407309	2.86647	0.00415077	0.0351065	Bacteria	Proteobacteria	Betaproteobacteria	Burkholderiales	Oxalobacteraceae	Cupriavidus	NA	3	0	1	0	0	5	0	15	0	0	0	1	10	38	0	1	0	0	0	0	0	0	0	0	0	0	0	0	0	0	3	0
New.2.CleanUp.ReferenceOTU81926	2.24914	-1.20182	0.427362	-2.81218	0.00492062	0.0389957	Bacteria	Proteobacteria	Betaproteobacteria	Burkholderiales	Oxalobacteraceae	NA	NA	0	0	0	0	0	0	0	0	0	0	0	0	0	0	0	0	0	0	12	1	0	0	0	0	0	18	0	0	0	0	0	0
New.2.CleanUp.ReferenceOTU32805	2.06723	-1.1094	0.409931	-2.7063	0.00680384	0.0478587	Bacteria	Proteobacteria	Betaproteobacteria	Burkholderiales	Oxalobacteraceae	Ralstonia	NA	0	0	0	0	0	0	0	0	0	0	0	0	0	0	0	0	0	0	16	1	0	0	0	1	3	5	0	0	0	0	0	0
New.2.CleanUp.ReferenceOTU35016	2.35685	-1.01916	0.36587	-2.78557	0.00534337	0.0412202	Bacteria	Firmicutes	Bacilli	Bacillales	Paenibacillaceae	Cohnella	NA	0	0	0	1	0	0	3	0	0	0	0	0	0	0	0	0	1	0	6	2	1	0	3	4	5	1	2	0	2	1	0	2
New.0.CleanUp.ReferenceOTU54768	55.7205	3.70956	0.494642	7.49948	6.41e-14	2.25e-10	Bacteria	Proteobacteria	Alphaproteobacteria	Rhizobiales	Phyllobacteriaceae	Mesorhizobium	NA	0	0	218	0	84	193	0	0	47	1	2	198	473	0	0	318	0	0	0	0	0	0	1	0	0	0	0	0	0	0	0	0
New.0.CleanUp.ReferenceOTU32078	7.01923	2.0024	0.414154	4.8349	1.33e-06	6.59e-05	Bacteria	Proteobacteria	Alphaproteobacteria	Rhizobiales	Phyllobacteriaceae	Mesorhizobium	NA	4	0	24	0	10	17	0	2	7	4	1	14	40	5	0	24	0	0	2	1	0	1	0	0	2	4	0	0	1	0	2	0
New.2.ReferenceOTU11106	6.37433	-1.97457	0.49283	-4.0066	6.16e-05	0.00153343	Bacteria	Proteobacteria	Alphaproteobacteria	Rhizobiales	Phyllobacteriaceae	NA	NA	0	0	0	1	0	0	0	0	0	0	0	0	0	1	0	0	0	0	170	176	0	0	0	0	0	145	0	0	0	0	0	643
New.5.CleanUp.ReferenceOTU42488	2.98075	-1.49828	0.456389	-3.28291	0.00102741	0.0132221	Bacteria	Proteobacteria	Alphaproteobacteria	Rhizobiales	Phyllobacteriaceae	NA	NA	0	265	0	275	0	0	0	0	0	0	0	0	0	0	0	0	144	0	0	0	0	2	0	48	1	0	251	0	0	0	0	0
New.5.ReferenceOTU14319	5.13617	-1.50764	0.472412	-3.19138	0.00141597	0.0163694	Bacteria	Proteobacteria	Alphaproteobacteria	Rhizobiales	Phyllobacteriaceae	Mesorhizobium	NA	0	144	0	202	0	0	5	0	0	1	4	0	0	0	0	0	243	0	0	0	1	1	1	92	0	0	275	5	0	1	0	0
New.2.CleanUp.ReferenceOTU81526	2.5683	-1.27073	0.406349	-3.12719	0.00176485	0.0192979	Bacteria	Proteobacteria	Alphaproteobacteria	Rhizobiales	Phyllobacteriaceae	Mesorhizobium	NA	0	0	0	0	0	0	1	0	0	0	1	0	0	0	0	0	1	0	16	6	0	0	0	0	0	7	0	0	1	1	0	6
New.1.ReferenceOTU10638	5.24202	-1.18276	0.40964	-2.88731	0.00388556	0.0333455	Bacteria	Proteobacteria	Alphaproteobacteria	Rhizobiales	Phyllobacteriaceae	Aminobacter	NA	0	3	0	0	0	0	0	1	0	2	9	0	0	8	0	0	4	0	0	2	7	7	1	1	5	2	0	1	5	22	14	21
1140644	2.53161	1.1134	0.389075	2.86165	0.00421438	0.0354736	Bacteria	Proteobacteria	Alphaproteobacteria	Rhizobiales	Phyllobacteriaceae	Aminobacter	NA	1	0	9	0	0	1	0	0	1	0	0	9	5	1	5	3	0	4	0	0	0	0	0	0	0	0	0	0	0	0	0	0
New.0.ReferenceOTU598	2.9974	-0.999432	0.352109	-2.83841	0.00453385	0.0369158	Bacteria	Planctomycetes	Planctomycetia	Pirellulales	Pirellulaceae	NA	NA	0	0	0	0	0	0	0	0	0	1	2	1	0	1	3	2	0	1	5	4	2	1	1	0	3	1	4	4	2	10	1	3
New.0.CleanUp.ReferenceOTU97264	3.5289	1.85645	0.418501	4.43595	9.17e-06	0.000369835	Bacteria	Firmicutes	Bacilli	Bacillales	Planococcaceae	Sporosarcina	ginsengi	0	0	13	0	6	14	0	1	2	0	0	7	15	0	0	9	0	0	0	0	0	0	0	0	0	0	0	0	0	0	0	0
4461509	6.68657	-1.61452	0.456663	-3.53548	0.000407028	0.00661421	Bacteria	Proteobacteria	Deltaproteobacteria	Myxococcales	Polyangiaceae	NA	NA	0	0	1	4	0	1	0	0	0	6	0	0	4	0	0	1	4	0	0	4	1	0	0	0	0	0	3	1	47	33	44	80
565046	2.49761	-1.35728	0.426264	-3.18413	0.00145188	0.0166617	Bacteria	Proteobacteria	Deltaproteobacteria	Myxococcales	Polyangiaceae	NA	NA	0	0	0	0	0	0	0	0	0	0	0	0	0	0	0	0	0	0	0	0	0	0	0	0	0	0	0	0	9	3	4	22
New.6.CleanUp.ReferenceOTU43239	2.14703	-1.15424	0.41584	-2.77569	0.00550843	0.0419473	Bacteria	Proteobacteria	Deltaproteobacteria	Myxococcales	Polyangiaceae	NA	NA	0	0	0	0	0	0	0	0	0	0	0	0	0	0	0	0	0	0	0	0	1	1	1	0	0	0	0	10	0	15	0	0
New.5.CleanUp.ReferenceOTU87682	3.1395	-1.50149	0.430522	-3.48761	0.000487356	0.00750272	Bacteria	Proteobacteria	Gammaproteobacteria	Pseudomonadales	Pseudomonadaceae	Pseudomonas	pseudoalcaligenes	0	1	0	0	0	0	1	0	0	0	29	0	0	0	0	0	0	0	0	0	28	5	181	0	0	0	1	14	2	4	0	0
New.0.CleanUp.ReferenceOTU23162	2.71137	1.47246	0.427232	3.44652	0.000567862	0.00820245	Bacteria	Proteobacteria	Gammaproteobacteria	Pseudomonadales	Pseudomonadaceae	NA	NA	0	0	23	0	5	1	0	0	0	0	0	10	0	0	0	5	0	0	0	0	0	0	0	0	0	0	0	0	0	0	0	0
New.6.CleanUp.ReferenceOTU78801	8.03453	-1.57558	0.489548	-3.21845	0.00128887	0.0153876	Bacteria	Proteobacteria	Gammaproteobacteria	Pseudomonadales	Pseudomonadaceae	NA	NA	0	0	0	0	0	0	13	0	0	0	6	0	0	0	0	0	1	0	0	0	25	847	141	0	0	0	0	0	0	7	0	0
New.4.CleanUp.ReferenceOTU11277	3.0964	-1.33979	0.43053	-3.11196	0.00185851	0.0201339	Bacteria	Proteobacteria	Gammaproteobacteria	Pseudomonadales	Pseudomonadaceae	Pseudomonas	NA	0	0	0	0	0	0	1	0	0	0	3	0	0	0	0	0	12	0	0	0	25	3	66	0	1	0	10	0	0	0	0	0
New.6.CleanUp.ReferenceOTU98211	3.53836	-1.36602	0.440302	-3.10246	0.00191917	0.0206635	Bacteria	Proteobacteria	Gammaproteobacteria	Pseudomonadales	Pseudomonadaceae	Pseudomonas	NA	0	0	0	0	0	0	2	0	0	0	4	0	0	0	0	0	0	0	0	0	7	22	24	0	0	0	0	8	0	73	0	0
New.1.CleanUp.ReferenceOTU9976	2.32535	1.26098	0.423322	2.97877	0.00289412	0.0274551	Bacteria	Proteobacteria	Gammaproteobacteria	Pseudomonadales	Pseudomonadaceae	Pseudomonas	NA	6	0	0	0	0	0	0	15	0	0	0	0	0	12	0	0	0	0	0	0	0	0	0	0	0	0	0	0	0	0	29	0
New.5.CleanUp.ReferenceOTU83255	2.71102	-1.17683	0.41426	-2.84081	0.0044999	0.0367317	Bacteria	Proteobacteria	Gammaproteobacteria	Pseudomonadales	Pseudomonadaceae	Pseudomonas	umsongensis	0	0	0	4	0	0	0	0	0	0	0	0	0	0	0	0	4	0	0	0	0	1	1	8	0	0	21	0	3	2	0	0
New.0.CleanUp.ReferenceOTU9864	8.97565	2.65571	0.461308	5.75692	8.57e-09	8.35e-07	Bacteria	Actinobacteria	Actinobacteria	Actinomycetales	Pseudonocardiaceae	Pseudonocardia	NA	1	0	21	0	14	39	0	0	7	0	0	72	41	0	0	24	0	0	0	0	0	0	0	0	0	0	1	0	0	0	0	0
New.5.ReferenceOTU270	3.59054	-1.6683	0.469205	-3.5556	0.000377124	0.00635454	Bacteria	Actinobacteria	Actinobacteria	Actinomycetales	Pseudonocardiaceae	NA	NA	0	41	0	40	0	0	0	0	0	1	0	0	0	0	0	0	30	0	0	0	0	0	0	46	0	0	40	0	0	0	0	0
New.0.CleanUp.ReferenceOTU99910	2.32184	1.31479	0.397075	3.31119	0.000928993	0.0122585	Bacteria	Actinobacteria	Actinobacteria	Actinomycetales	Pseudonocardiaceae	Amycolatopsis	NA	0	0	0	0	2	6	0	0	4	0	0	9	7	0	0	5	0	0	0	0	0	0	0	0	0	0	0	0	0	0	0	0
606349	2.8314	-1.42849	0.433231	-3.29729	0.000976225	0.0127381	Bacteria	Actinobacteria	Actinobacteria	Actinomycetales	Pseudonocardiaceae	Amycolatopsis	NA	0	0	0	0	0	0	0	0	0	0	0	1	0	0	0	0	0	0	0	1	0	0	0	1	0	0	0	0	15	24	5	0
698236	4.81402	1.14326	0.399743	2.85997	0.00423677	0.0354918	Bacteria	Actinobacteria	Actinobacteria	Actinomycetales	Pseudonocardiaceae	Actinomycetospora	NA	9	0	4	0	3	17	0	4	1	0	1	5	8	4	20	6	1	4	0	0	3	0	0	1	0	0	0	0	0	0	11	1
4435518	8.93567	1.30742	0.463358	2.82163	0.00477808	0.0383777	Bacteria	Actinobacteria	Actinobacteria	Actinomycetales	Pseudonocardiaceae	Pseudonocardia	NA	0	0	18	0	11	14	1	0	2	0	1	40	40	0	37	16	0	31	0	0	0	0	1	0	1	1	3	0	1	0	1	0
1143376	10.4635	1.30745	0.479473	2.72685	0.00639418	0.0460853	Bacteria	Actinobacteria	Actinobacteria	Actinomycetales	Pseudonocardiaceae	Amycolatopsis	NA	1	0	16	1	83	26	0	0	0	0	0	7	31	5	19	27	0	43	1	0	0	0	0	0	1	0	0	0	0	0	0	0
New.4.CleanUp.ReferenceOTU6300	2.17159	-1.15532	0.425508	-2.71516	0.00662431	0.0471629	Bacteria	Actinobacteria	Actinobacteria	Actinomycetales	Pseudonocardiaceae	Pseudonocardia	NA	0	0	0	0	0	0	0	0	0	30	0	0	0	0	0	0	1	0	0	0	0	0	0	1	23	0	4	0	32	0	0	0
New.3.ReferenceOTU509	2.1792	-1.20504	0.401854	-2.99871	0.00271125	0.0267157	Bacteria	Acidobacteria	Acidobacteria-6	iii1-15	RB40	NA	NA	0	0	0	0	0	0	0	0	0	0	0	0	0	0	0	0	2	0	2	0	0	0	2	1	0	0	1	0	0	10	0	11
New.0.CleanUp.ReferenceOTU89278	23.5289	3.19686	0.482261	6.62891	3.38e-11	9.89e-09	Bacteria	Proteobacteria	Alphaproteobacteria	Rhizobiales	Rhizobiaceae	Agrobacterium	NA	0	0	112	0	59	79	0	0	25	0	0	156	79	0	0	114	0	0	0	0	0	1	1	0	0	0	0	0	1	0	1	0
New.0.ReferenceOTU6099	26.4956	2.91018	0.477534	6.09419	1.1e-09	1.54e-07	Bacteria	Proteobacteria	Alphaproteobacteria	Rhizobiales	Rhizobiaceae	Rhizobium	NA	3	0	89	0	40	105	0	0	35	1	1	173	164	3	1	79	0	0	2	0	0	1	0	0	0	1	0	0	0	1	7	6
269781	5.57088	-1.01713	0.347183	-2.92966	0.00339331	0.0302297	Bacteria	Proteobacteria	Alphaproteobacteria	Rhizobiales	Rhizobiaceae	Kaistia	NA	0	3	2	1	0	0	0	6	0	1	3	6	4	1	5	0	4	7	9	3	2	7	15	0	5	6	1	1	14	10	4	4
New.0.CleanUp.ReferenceOTU94987	2.49621	1.40495	0.406918	3.45267	0.000555072	0.00808425	Bacteria	Proteobacteria	Alphaproteobacteria	Rhodobacterales	Rhodobacteraceae	Rubellimicrobium	NA	0	0	3	0	0	6	0	0	3	0	0	12	11	0	0	3	0	0	0	0	0	0	0	0	0	0	0	0	0	0	0	0
114095	2.39679	-1.11991	0.377594	-2.96592	0.00301774	0.0282461	Bacteria	Proteobacteria	Alphaproteobacteria	Rhodobacterales	Rhodobacteraceae	Paracoccus	NA	0	0	0	0	0	1	0	0	0	0	0	0	0	2	0	0	2	0	1	2	1	3	1	4	2	1	0	0	0	11	0	4
4364153	2.1138	-1.12619	0.417417	-2.69799	0.00697596	0.0485385	Bacteria	Proteobacteria	Alphaproteobacteria	Rhodobacterales	Rhodobacteraceae	Rhodobacter	NA	0	0	0	0	0	0	0	0	0	0	0	0	0	0	0	0	0	0	0	0	0	0	1	1	0	0	0	0	11	14	0	0
New.0.ReferenceOTU9165	7.46654	2.45775	0.453204	5.42306	5.86e-08	4.57e-06	Bacteria	Proteobacteria	Betaproteobacteria	Rhodocyclales	Rhodocyclaceae	Azoarcus	NA	1	0	23	0	21	20	0	3	0	0	0	23	71	2	0	12	0	0	0	0	0	0	0	0	0	0	1	0	0	1	0	0
69212	2.32193	1.33878	0.384179	3.48477	0.000492562	0.00754975	Bacteria	Proteobacteria	Betaproteobacteria	Rhodocyclales	Rhodocyclaceae	Dechloromonas	NA	2	0	2	0	4	4	0	7	0	0	0	0	4	4	6	0	0	0	0	0	0	0	0	0	0	0	0	0	0	0	0	0
New.2.ReferenceOTU8303	3.46663	-1.13868	0.385947	-2.95036	0.00317403	0.029113	Bacteria	Proteobacteria	Betaproteobacteria	Rhodocyclales	Rhodocyclaceae	Dechloromonas	NA	0	6	0	3	0	0	0	0	0	1	1	0	0	0	0	0	7	0	2	14	2	0	9	1	2	4	2	8	3	0	0	0
New.6.CleanUp.ReferenceOTU68400	8.2146	-1.41062	0.480168	-2.93777	0.00330584	0.0297525	Bacteria	Proteobacteria	Betaproteobacteria	Rhodocyclales	Rhodocyclaceae	Azoarcus	NA	0	2	0	0	0	0	9	0	0	0	17	0	0	0	0	0	0	0	0	0	16	11	14	0	0	0	0	71	0	58	0	0
4395046	5.55407	1.93598	0.444114	4.35921	1.31e-05	0.000467529	Bacteria	Proteobacteria	Alphaproteobacteria	Rhodospirillales	Rhodospirillaceae	NA	NA	0	0	31	0	10	7	0	0	0	0	0	8	23	0	21	18	0	6	0	0	0	0	0	0	0	0	0	0	0	0	0	0
4379537	3.06259	1.52382	0.410723	3.71009	0.000207183	0.00399567	Bacteria	Proteobacteria	Alphaproteobacteria	Rhodospirillales	Rhodospirillaceae	NA	NA	1	0	18	0	1	2	0	1	0	0	0	0	6	7	3	13	0	2	0	0	0	0	0	0	0	0	0	0	0	0	24	0
New.0.CleanUp.ReferenceOTU70327	13.7626	3.01432	0.46362	6.5017	7.94e-11	2.14e-08	Bacteria	Proteobacteria	Gammaproteobacteria	Xanthomonadales	Sinobacteraceae	NA	NA	2	0	31	1	32	57	0	1	7	0	1	47	120	2	0	52	0	0	1	0	0	0	0	0	0	0	0	0	0	0	1	0
4353076	7.62126	1.85351	0.455919	4.06543	4.79e-05	0.0012653	Bacteria	Proteobacteria	Gammaproteobacteria	Xanthomonadales	Sinobacteraceae	Steroidobacter	NA	0	0	33	0	15	19	0	0	5	0	0	10	45	0	16	24	0	14	0	0	0	0	0	0	0	0	0	0	0	0	0	1
4397941	7.56832	1.95422	0.449675	4.34585	1.39e-05	0.000491882	Bacteria	Acidobacteria	Solibacteres	Solibacterales	Solibacteraceae	Candidatus Solibacter	NA	0	0	8	0	35	16	0	0	11	0	1	6	39	1	28	22	0	12	0	0	0	0	0	0	0	0	0	0	1	0	0	0
1141575	3.02807	1.43275	0.409338	3.50017	0.000464961	0.00731845	Bacteria	Acidobacteria	Solibacteres	Solibacterales	Solibacteraceae	Candidatus Solibacter	NA	0	0	2	0	2	14	0	0	2	0	0	5	16	0	1	8	0	2	0	0	0	0	0	0	1	0	0	0	0	0	0	0
4375014	3.17547	1.28714	0.369024	3.48795	0.000486746	0.00750272	Bacteria	Acidobacteria	Solibacteres	Solibacterales	Solibacteraceae	Candidatus Solibacter	NA	0	0	2	0	4	9	0	1	4	2	1	6	11	1	5	4	2	1	2	0	0	1	0	0	0	0	0	0	0	0	0	1
1127161	3.21228	0.977389	0.364695	2.68002	0.00736184	0.0499807	Bacteria	Acidobacteria	Solibacteres	Solibacterales	Solibacteraceae	Candidatus Solibacter	NA	3	0	5	0	6	4	0	2	2	1	2	1	5	3	5	7	0	9	0	0	0	0	0	0	2	0	0	1	0	0	0	0
New.0.CleanUp.ReferenceOTU39919	106.426	3.58735	0.496058	7.23172	4.77e-13	2.79e-10	Bacteria	Proteobacteria	Alphaproteobacteria	Sphingomonadales	Sphingomonadaceae	Novosphingobium	NA	1	3	383	0	374	408	1	0	22	0	4	447	803	2	0	489	2	2	0	1	2	1	1	0	3	3	1	1	2	0	1	3
New.0.ReferenceOTU6	37.5124	2.77646	0.460281	6.03209	1.62e-09	2.18e-07	Bacteria	Proteobacteria	Alphaproteobacteria	Sphingomonadales	Sphingomonadaceae	Sphingomonas	wittichii	2	0	125	2	139	165	3	3	24	0	4	80	200	6	18	200	3	11	3	2	3	1	0	0	7	5	2	2	1	2	4	4
New.0.ReferenceOTU7809	19.806	2.83912	0.480968	5.90293	3.57e-09	3.8e-07	Bacteria	Proteobacteria	Alphaproteobacteria	Sphingomonadales	Sphingomonadaceae	Novosphingobium	NA	4	0	153	0	33	59	0	0	3	0	0	82	121	9	0	51	0	0	0	0	0	0	0	0	0	0	0	0	0	0	10	0
New.2.CleanUp.ReferenceOTU78479	12.6066	-2.64886	0.484965	-5.46197	4.71e-08	3.84e-06	Bacteria	Proteobacteria	Alphaproteobacteria	Sphingomonadales	Sphingomonadaceae	Sphingomonas	NA	0	0	0	0	0	0	0	1	0	2	0	0	0	0	0	0	1	0	57	106	0	0	0	0	1	140	1	0	9	1	1	1154
New.0.CleanUp.ReferenceOTU80392	6.02283	2.35334	0.452028	5.20618	1.93e-07	1.23e-05	Bacteria	Proteobacteria	Alphaproteobacteria	Sphingomonadales	Sphingomonadaceae	Kaistobacter	NA	0	0	9	0	14	46	0	0	3	0	0	15	20	0	0	30	0	0	0	0	0	0	0	0	0	0	0	0	0	0	0	0
New.0.CleanUp.ReferenceOTU86556	14.7375	2.2952	0.456692	5.0257	5.02e-07	2.84e-05	Bacteria	Proteobacteria	Alphaproteobacteria	Sphingomonadales	Sphingomonadaceae	Novosphingobium	NA	2	1	106	0	28	62	0	2	5	3	4	37	62	3	0	42	0	0	1	2	0	1	0	0	1	2	0	0	1	1	2	14
New.0.CleanUp.ReferenceOTU26793	3.63286	1.81235	0.419545	4.31979	1.56e-05	0.000542747	Bacteria	Proteobacteria	Alphaproteobacteria	Sphingomonadales	Sphingomonadaceae	NA	NA	0	0	12	0	2	7	0	0	3	0	0	12	21	0	2	10	0	1	0	0	0	0	0	0	0	0	0	0	0	0	0	0
New.6.CleanUp.ReferenceOTU55256	4.03128	-1.87043	0.455963	-4.10216	4.09e-05	0.00113124	Bacteria	Proteobacteria	Alphaproteobacteria	Sphingomonadales	Sphingomonadaceae	Novosphingobium	NA	0	0	0	0	0	0	0	0	0	0	29	0	0	0	0	0	1	0	0	0	19	103	45	0	0	0	0	14	0	2	0	0
New.2.ReferenceOTU9529	4.29421	-1.84715	0.46139	-4.00344	6.24e-05	0.00154309	Bacteria	Proteobacteria	Alphaproteobacteria	Sphingomonadales	Sphingomonadaceae	Novosphingobium	NA	0	0	0	0	0	0	0	0	0	0	0	0	0	1	0	0	0	0	14	21	0	0	0	0	0	51	0	0	0	0	1	187
4469481	9.3689	-1.59286	0.409094	-3.89363	9.88e-05	0.00216646	Bacteria	Proteobacteria	Alphaproteobacteria	Sphingomonadales	Sphingomonadaceae	Sphingopyxis	alaskensis	3	1	7	5	0	2	0	0	0	1	4	2	2	8	1	1	3	14	14	1	15	2	14	3	6	6	0	0	39	1	19	57
113180	3.91769	1.5869	0.411859	3.85303	0.000116667	0.00249696	Bacteria	Proteobacteria	Alphaproteobacteria	Sphingomonadales	Sphingomonadaceae	Kaistobacter	NA	0	0	1	0	3	8	0	8	0	0	0	2	17	10	15	8	0	0	0	0	0	0	0	0	0	5	0	0	0	0	0	1
New.2.CleanUp.ReferenceOTU75594	3.54093	-1.6377	0.438508	-3.7347	0.000187942	0.00370605	Bacteria	Proteobacteria	Alphaproteobacteria	Sphingomonadales	Sphingomonadaceae	Novosphingobium	NA	0	0	0	0	0	0	1	0	0	0	1	0	0	0	0	0	0	0	13	18	0	0	0	0	1	29	0	0	1	1	2	134
1765390	4.98839	-1.46266	0.422466	-3.4622	0.00053577	0.00793482	Bacteria	Proteobacteria	Alphaproteobacteria	Sphingomonadales	Sphingomonadaceae	Novosphingobium	NA	0	5	1	0	0	0	1	0	0	0	1	5	1	0	0	0	0	2	0	1	0	2	0	0	12	5	10	2	0	7	24	29
New.2.CleanUp.ReferenceOTU33405	7.16774	-1.40769	0.408337	-3.44738	0.000566046	0.00820245	Bacteria	Proteobacteria	Alphaproteobacteria	Sphingomonadales	Sphingomonadaceae	Kaistobacter	NA	0	4	0	3	0	0	5	0	0	8	10	0	0	0	0	0	5	0	1	4	7	6	6	2	10	8	3	10	19	12	0	46
822489	37.8602	1.67648	0.505926	3.31368	0.000920762	0.0121958	Bacteria	Proteobacteria	Alphaproteobacteria	Sphingomonadales	Sphingomonadaceae	Sphingomonas	NA	0	0	278	0	24	48	0	0	14	1	2	116	163	0	78	198	0	104	0	0	0	0	1	1	0	0	0	0	0	0	3	1
New.2.CleanUp.ReferenceOTU91172	6.46027	-1.32516	0.40432	-3.2775	0.00104732	0.0132733	Bacteria	Proteobacteria	Alphaproteobacteria	Sphingomonadales	Sphingomonadaceae	NA	NA	0	7	0	5	0	0	2	1	0	5	8	0	0	0	0	0	4	0	3	10	8	6	1	1	3	3	7	4	22	15	0	34
3937304	3.34914	1.29724	0.410128	3.16301	0.00156147	0.0176799	Bacteria	Proteobacteria	Alphaproteobacteria	Sphingomonadales	Sphingomonadaceae	Kaistobacter	NA	0	0	5	0	0	2	0	0	2	0	1	8	10	0	17	10	0	5	0	0	0	0	0	0	0	0	0	0	0	0	2	0
New.4.CleanUp.ReferenceOTU55609	3.18989	-1.35074	0.43967	-3.07216	0.00212514	0.0222001	Bacteria	Proteobacteria	Alphaproteobacteria	Sphingomonadales	Sphingomonadaceae	Kaistobacter	NA	0	1	0	0	0	0	1	0	0	2	0	0	0	0	0	0	3	0	0	0	2	0	0	0	0	0	0	0	23	25	0	0
4409770	3.1006	1.25087	0.408372	3.06308	0.00219074	0.0227228	Bacteria	Proteobacteria	Alphaproteobacteria	Sphingomonadales	Sphingomonadaceae	NA	NA	0	0	7	0	0	8	0	0	2	0	0	3	10	0	16	3	0	5	0	0	0	0	0	0	0	0	1	0	0	0	0	0
New.6.CleanUp.ReferenceOTU32293	3.56953	-1.32589	0.435088	-3.04741	0.00230824	0.0236207	Bacteria	Proteobacteria	Alphaproteobacteria	Sphingomonadales	Sphingomonadaceae	Novosphingobium	NA	0	1	0	1	0	0	5	0	0	0	27	0	0	0	0	0	1	0	0	0	24	10	1	0	0	0	2	22	0	1	0	0
133044	9.44721	1.34916	0.480305	2.80898	0.00496992	0.0390282	Bacteria	Proteobacteria	Alphaproteobacteria	Sphingomonadales	Sphingomonadaceae	Novosphingobium	NA	0	0	40	0	17	19	0	0	5	0	0	71	23	0	17	4	0	37	0	0	0	0	0	0	0	0	0	0	0	0	0	0
New.0.CleanUp.ReferenceOTU3993	3.20888	-1.23212	0.439163	-2.80561	0.00502217	0.0392602	Bacteria	Proteobacteria	Alphaproteobacteria	Sphingomonadales	Sphingomonadaceae	NA	NA	0	0	0	0	0	0	0	0	0	0	0	0	1	4	0	1	0	0	0	0	0	0	0	0	0	0	0	0	19	0	11	22
New.2.CleanUp.ReferenceOTU76876	2.90422	1.17418	0.429791	2.73197	0.0062957	0.0457056	Bacteria	Proteobacteria	Alphaproteobacteria	Sphingomonadales	Sphingomonadaceae	NA	NA	1	28	0	4	0	0	10	0	0	1	0	0	0	0	0	0	0	0	1	0	0	0	0	0	0	1	0	0	217	193	3	368
New.0.CleanUp.ReferenceOTU982	2.28849	1.03947	0.380801	2.72969	0.00633945	0.0458793	Bacteria	Proteobacteria	Alphaproteobacteria	Sphingomonadales	Sphingomonadaceae	NA	NA	1	0	4	0	2	1	0	0	4	0	0	7	2	0	0	8	0	0	1	0	0	0	1	0	0	1	0	0	0	0	0	0
New.0.CleanUp.ReferenceOTU73829	67.1468	3.6624	0.497953	7.35492	1.91e-13	2.79e-10	Bacteria	Actinobacteria	Actinobacteria	Actinomycetales	Streptomycetaceae	Streptomyces	mirabilis	0	1	164	0	188	383	0	0	24	0	0	449	407	1	0	235	0	0	0	0	0	0	0	0	0	2	0	0	0	0	1	0
New.0.CleanUp.ReferenceOTU83284	39.6793	3.58357	0.492084	7.28243	3.28e-13	2.79e-10	Bacteria	Actinobacteria	Actinobacteria	Actinomycetales	Streptomycetaceae	NA	NA	0	0	118	0	135	218	0	0	57	0	0	346	119	0	0	87	0	0	0	0	0	0	0	0	0	0	0	0	0	0	0	0
New.0.CleanUp.ReferenceOTU97856	12.4748	2.9679	0.469495	6.32146	2.59e-10	4.79e-08	Bacteria	Actinobacteria	Actinobacteria	Actinomycetales	Streptomycetaceae	Streptomyces	radiopugnans	1	0	26	0	19	73	0	0	12	0	0	127	32	2	0	26	0	0	0	0	0	0	0	0	0	0	0	0	0	0	0	0
New.0.CleanUp.ReferenceOTU73543	5.61274	2.30942	0.432265	5.3426	9.16e-08	6.43e-06	Bacteria	Actinobacteria	Actinobacteria	Actinomycetales	Streptomycetaceae	NA	NA	3	0	20	0	17	22	0	0	13	0	0	21	17	1	0	10	0	0	0	0	0	0	0	0	0	0	1	0	0	0	0	0
New.2.CleanUp.ReferenceOTU75810	6.84725	-2.27899	0.480137	-4.74655	2.07e-06	9.81e-05	Bacteria	Actinobacteria	Actinobacteria	Actinomycetales	Streptomycetaceae	NA	NA	0	0	0	0	0	0	0	0	0	0	0	0	0	0	0	0	0	0	66	120	1	0	1	0	0	88	0	0	2	0	2	486
New.1.CleanUp.ReferenceOTU68330	7.29099	2.16637	0.491625	4.40656	1.05e-05	0.000409601	Bacteria	Actinobacteria	Actinobacteria	Actinomycetales	Streptomycetaceae	Streptomyces	radiopugnans	588	0	0	0	0	1	0	167	0	0	0	1	0	219	0	0	0	0	0	0	0	0	0	0	0	0	0	0	0	0	262	1
4412819	45.1672	2.10708	0.500382	4.21094	2.54e-05	0.000804177	Bacteria	Actinobacteria	Actinobacteria	Actinomycetales	Streptomycetaceae	NA	NA	1	0	209	0	92	124	0	0	45	0	1	164	232	2	171	109	0	74	2	0	0	0	0	0	0	2	2	0	0	0	3	3
New.2.CleanUp.ReferenceOTU20176	5.0751	-1.79382	0.451206	-3.97562	7.02e-05	0.00165362	Bacteria	Actinobacteria	Actinobacteria	Actinomycetales	Streptomycetaceae	NA	NA	1	0	0	1	0	0	0	0	0	2	2	0	0	0	0	0	0	0	31	32	1	0	0	0	0	33	2	1	1	3	0	85
New.0.CleanUp.ReferenceOTU39625	3.57737	1.56437	0.393961	3.97088	7.16e-05	0.00167559	Bacteria	Actinobacteria	Actinobacteria	Actinomycetales	Streptomycetaceae	NA	NA	5	0	2	0	6	9	0	1	9	0	0	12	13	1	0	5	0	2	0	0	0	0	0	0	0	0	0	0	0	1	1	1
New.5.ReferenceOTU9738	4.4589	-1.89336	0.48186	-3.92927	8.52e-05	0.00194196	Bacteria	Actinobacteria	Actinobacteria	Actinomycetales	Streptomycetaceae	Streptomyces	NA	0	253	0	238	0	0	0	0	0	0	0	0	0	0	0	0	272	0	0	0	0	0	0	92	0	0	144	0	1	0	0	0
New.3.CleanUp.ReferenceOTU13104	9.45341	-1.78935	0.470648	-3.8019	0.000143591	0.00298228	Bacteria	Actinobacteria	Actinobacteria	Actinomycetales	Streptomycetaceae	Streptomyces	NA	0	8	0	12	0	0	1	0	0	48	0	0	0	0	0	0	10	0	0	33	0	0	1	4	70	0	6	0	48	0	0	39
New.0.CleanUp.ReferenceOTU6335	3.92361	1.22242	0.352228	3.47054	0.000519422	0.00775817	Bacteria	Actinobacteria	Actinobacteria	Actinomycetales	Streptomycetaceae	Streptomyces	NA	5	0	7	3	2	5	0	6	4	1	5	5	8	2	0	11	1	0	3	0	0	0	0	0	2	1	1	1	0	0	5	0
New.2.CleanUp.ReferenceOTU26776	2.42637	-1.28829	0.436913	-2.94861	0.00319203	0.0291772	Bacteria	Actinobacteria	Actinobacteria	Actinomycetales	Streptomycetaceae	NA	NA	0	0	0	0	0	0	0	0	0	0	0	0	0	0	0	0	0	0	16	0	0	0	0	0	0	20	0	0	0	0	0	0
New.1.CleanUp.ReferenceOTU25244	4.0081	1.23421	0.447555	2.75768	0.00582138	0.0435673	Bacteria	Actinobacteria	Actinobacteria	Actinomycetales	Streptomycetaceae	NA	NA	28	0	0	0	0	0	1	19	0	0	0	0	0	21	0	0	0	0	2	0	0	0	0	0	2	4	0	0	0	0	29	3
New.0.CleanUp.ReferenceOTU38357	8.87193	1.24471	0.451563	2.75645	0.00584322	0.0436377	Bacteria	Actinobacteria	Actinobacteria	Actinomycetales	Streptomycetaceae	Streptomyces	mirabilis	14	0	7	2	2	22	0	29	0	0	0	22	17	43	0	16	0	0	1	0	1	0	2	1	2	3	0	0	1	0	31	1
New.0.CleanUp.ReferenceOTU63567	5.72384	1.94652	0.438127	4.44282	8.88e-06	0.000369835	Bacteria	Proteobacteria	Betaproteobacteria	A21b	UD5	NA	NA	0	0	24	1	10	23	0	0	1	0	1	7	44	2	0	9	1	0	0	0	0	0	0	0	2	0	2	2	0	0	0	0
1591	4.42425	-1.45878	0.391461	-3.7265	0.000194154	0.00378197	Bacteria	Verrucomicrobia	Verrucomicrobiae	Verrucomicrobiales	Verrucomicrobiaceae	Prosthecobacter	debontii	0	0	0	0	0	0	0	0	1	3	0	0	0	2	1	5	6	2	1	2	8	0	16	0	9	6	0	0	15	0	7	8
802076	3.07078	-1.09674	0.408385	-2.68557	0.00724069	0.0496383	Bacteria	Verrucomicrobia	Verrucomicrobiae	Verrucomicrobiales	Verrucomicrobiaceae	NA	NA	0	3	1	0	0	0	0	0	0	0	0	1	0	0	3	0	0	0	1	0	0	0	0	0	0	3	1	0	4	9	17	11
99073	7.40841	1.74847	0.462649	3.77925	0.000157299	0.00317309	Bacteria	Proteobacteria	Alphaproteobacteria	Rhizobiales	Xanthobacteraceae	Labrys	NA	0	0	20	0	19	31	0	0	0	0	0	12	28	0	39	11	0	16	0	0	0	0	0	0	0	0	0	0	0	0	0	0
218772	4.73793	1.10554	0.407443	2.71335	0.00666064	0.0473256	Bacteria	Proteobacteria	Alphaproteobacteria	Rhizobiales	Xanthobacteraceae	Labrys	NA	10	1	1	0	0	1	0	8	1	0	2	6	23	5	21	1	0	5	2	0	1	0	1	0	1	0	2	2	0	0	7	0
New.0.CleanUp.ReferenceOTU78015	4.22807	2.00547	0.439775	4.56022	5.11e-06	0.000221436	Bacteria	Proteobacteria	Gammaproteobacteria	Xanthomonadales	Xanthomonadaceae	NA	NA	0	0	7	0	2	7	0	0	1	1	0	16	42	1	0	10	0	0	0	0	0	0	0	0	0	0	0	0	0	0	0	0
New.0.ReferenceOTU13148	3.63857	1.73013	0.396015	4.36886	1.25e-05	0.000454233	Bacteria	Proteobacteria	Gammaproteobacteria	Xanthomonadales	Xanthomonadaceae	Lysobacter	NA	11	1	2	0	4	11	0	5	0	1	0	8	4	15	0	5	0	0	0	0	0	0	0	0	0	0	0	0	0	0	3	0
New.0.CleanUp.ReferenceOTU97169	3.48432	1.78937	0.43328	4.12983	3.63e-05	0.00104447	Bacteria	Proteobacteria	Gammaproteobacteria	Xanthomonadales	Xanthomonadaceae	Dokdonella	NA	0	0	3	0	1	10	0	0	0	1	0	14	26	0	0	11	0	0	0	0	0	0	0	0	0	0	0	0	0	0	0	0
New.2.CleanUp.ReferenceOTU78689	2.60182	-1.42968	0.421014	-3.3958	0.000684289	0.00960742	Bacteria	Proteobacteria	Gammaproteobacteria	Xanthomonadales	Xanthomonadaceae	Pseudoxanthomonas	indica	0	0	0	0	0	0	0	0	0	0	0	0	0	0	0	0	0	0	4	2	0	0	0	0	3	6	0	0	32	0	2	24
New.5.CleanUp.ReferenceOTU70270	4.04209	-1.56634	0.465147	-3.36741	0.000758776	0.0104855	Bacteria	Proteobacteria	Gammaproteobacteria	Xanthomonadales	Xanthomonadaceae	NA	NA	0	1	0	3	0	0	0	0	0	0	0	0	0	0	0	0	42	0	0	0	0	0	0	35	0	0	69	0	0	0	0	0
New.0.CleanUp.ReferenceOTU73695	4.63137	1.50986	0.466019	3.23991	0.00119569	0.0146744	Bacteria	Proteobacteria	Gammaproteobacteria	Xanthomonadales	Xanthomonadaceae	Stenotrophomonas	NA	0	0	156	0	0	49	0	0	0	0	0	39	1	0	0	1	0	0	0	0	0	0	4	0	0	0	0	0	2	0	0	2
New.0.ReferenceOTU336	2.78218	1.13584	0.372517	3.04908	0.00229542	0.0236207	Bacteria	Proteobacteria	Gammaproteobacteria	Xanthomonadales	Xanthomonadaceae	NA	NA	1	1	4	0	6	1	0	4	0	1	0	1	9	7	0	5	0	2	0	0	0	0	0	1	0	1	0	0	0	0	2	0
New.0.CleanUp.ReferenceOTU29184	2.42364	1.30528	0.43074	3.03033	0.00244288	0.0247818	Bacteria	Proteobacteria	Gammaproteobacteria	Xanthomonadales	Xanthomonadaceae	Lysobacter	NA	0	0	18	0	0	0	0	0	0	0	1	16	0	0	0	1	0	0	0	0	0	0	0	0	0	0	0	0	0	0	0	0
549538	2.4262	-1.23505	0.422929	-2.92023	0.00349769	0.0307691	Bacteria	Proteobacteria	Gammaproteobacteria	Xanthomonadales	Xanthomonadaceae	Dokdonella	NA	0	0	0	0	0	0	0	0	0	1	0	0	0	0	0	0	0	0	0	0	0	0	0	0	0	0	0	0	11	0	9	15
New.6.CleanUp.ReferenceOTU56931	9.00666	-1.42643	0.492127	-2.89851	0.00374942	0.0324949	Bacteria	Proteobacteria	Gammaproteobacteria	Xanthomonadales	Xanthomonadaceae	Dokdonella	NA	0	0	0	0	0	0	28	0	0	0	76	0	0	0	0	0	0	0	0	0	62	38	89	0	0	0	0	81	0	11	0	0
New.3.ReferenceOTU1514	2.92984	-1.20647	0.421214	-2.86427	0.00417974	0.0352666	Bacteria	Proteobacteria	Gammaproteobacteria	Xanthomonadales	Xanthomonadaceae	NA	NA	0	0	0	1	0	0	0	0	0	3	1	0	0	0	0	0	2	0	0	22	0	0	0	0	4	0	5	0	0	0	0	12
New.0.ReferenceOTU7021	2.52894	1.05542	0.371922	2.83774	0.00454349	0.0369158	Bacteria	Proteobacteria	Gammaproteobacteria	Xanthomonadales	Xanthomonadaceae	NA	NA	3	0	2	0	0	4	0	1	0	0	0	3	5	8	2	6	1	2	0	0	0	0	0	0	2	0	0	0	0	0	0	0
New.4.ReferenceOTU9235	2.88093	-1.25581	0.44938	-2.79454	0.00519743	0.0404501	Bacteria	Proteobacteria	Gammaproteobacteria	Xanthomonadales	Xanthomonadaceae	NA	NA	0	0	0	3	0	0	0	0	0	44	0	0	0	0	0	0	1	0	0	0	0	0	0	1	43	0	1	0	95	0	0	0
New.5.CleanUp.ReferenceOTU68095	3.42102	-1.23809	0.446069	-2.77556	0.00551074	0.0419473	Bacteria	Proteobacteria	Gammaproteobacteria	Xanthomonadales	Xanthomonadaceae	NA	NA	0	4	0	3	0	0	0	0	0	0	0	0	0	0	0	0	26	0	0	0	0	0	0	7	0	0	24	0	0	0	0	0
4319297	2.14486	-1.08795	0.398846	-2.72774	0.00637706	0.0460565	Bacteria	Proteobacteria	Gammaproteobacteria	Xanthomonadales	Xanthomonadaceae	Lysobacter	NA	0	0	0	0	0	0	0	0	0	0	0	1	0	0	0	0	0	0	1	0	0	0	1	3	0	0	0	0	12	3	0	7
New.0.CleanUp.ReferenceOTU1213	5.72258	1.15533	0.430566	2.68327	0.00729051	0.0497774	Bacteria	Proteobacteria	Gammaproteobacteria	Xanthomonadales	Xanthomonadaceae	NA	NA	4	0	4	0	5	8	1	0	1	1	2	0	21	36	0	20	1	0	7	1	0	1	0	1	1	11	3	0	0	0	0	0
New.0.CleanUp.ReferenceOTU87035	20.6727	2.81719	0.458852	6.13964	8.27e-10	1.21e-07	Bacteria	Actinobacteria	Actinobacteria	Actinomycetales	NA	NA	NA	62	1	25	2	64	84	0	32	40	0	1	89	75	27	0	25	0	0	0	0	0	0	1	1	0	0	0	0	0	0	17	0
New.0.ReferenceOTU560	7.51208	-2.50288	0.425206	-5.88628	3.95e-09	4.08e-07	Bacteria	NA	NA	NA	NA	NA	NA	0	0	1	0	0	0	0	0	0	0	0	0	1	2	0	0	40	9	3	0	42	3	20	4	21	2	8	20	0	1	1	1
New.0.CleanUp.ReferenceOTU86542	7.24378	2.40602	0.446431	5.38945	7.07e-08	5.17e-06	Bacteria	Actinobacteria	Actinobacteria	Actinomycetales	NA	NA	NA	1	0	14	0	17	27	0	0	12	0	0	46	31	1	0	19	0	0	0	0	0	1	1	0	0	0	0	0	0	0	1	0
New.0.CleanUp.ReferenceOTU89586	3.84294	1.91772	0.432286	4.43623	9.15e-06	0.000369835	Bacteria	Actinobacteria	Actinobacteria	Actinomycetales	NA	NA	NA	0	0	15	0	5	9	0	0	1	0	0	11	27	0	0	8	0	0	0	0	0	0	0	0	0	0	0	0	0	0	0	0
New.0.CleanUp.ReferenceOTU80461	3.42047	1.80085	0.42288	4.25853	2.06e-05	0.000687883	Bacteria	Actinobacteria	Thermoleophilia	Solirubrobacterales	NA	NA	NA	0	0	13	0	9	10	0	0	0	0	0	9	14	0	0	9	0	0	0	0	0	0	0	0	0	0	0	0	0	0	0	0
New.0.ReferenceOTU718	5.94594	-1.82334	0.429253	-4.24771	2.16e-05	0.000715131	Bacteria	NA	NA	NA	NA	NA	NA	0	0	0	2	2	5	0	1	0	1	0	0	0	0	0	0	0	0	7	4	3	1	4	1	30	15	22	35	0	0	1	1
New.2.CleanUp.ReferenceOTU18852	5.70727	-1.92228	0.453686	-4.23703	2.26e-05	0.000742982	Bacteria	Proteobacteria	Betaproteobacteria	NA	NA	NA	NA	0	1	0	0	0	0	0	0	0	5	0	0	0	0	0	0	0	0	8	6	0	0	0	0	19	7	0	0	42	0	1	39
New.0.ReferenceOTU9202	4.36235	1.77147	0.421366	4.20411	2.62e-05	0.00082143	Bacteria	Proteobacteria	Alphaproteobacteria	Rhizobiales	NA	NA	NA	0	1	16	0	9	5	0	0	14	0	0	9	22	0	0	9	0	0	0	0	2	0	0	0	0	0	2	1	0	0	0	0
New.3.CleanUp.ReferenceOTU319	4.73379	-1.95659	0.472529	-4.14069	3.46e-05	0.00101281	Bacteria	Proteobacteria	Alphaproteobacteria	Rhizobiales	NA	NA	NA	0	0	0	0	0	0	0	0	0	105	0	0	0	0	0	0	0	0	2	38	0	0	0	0	97	0	0	0	60	0	0	96
New.0.CleanUp.ReferenceOTU86456	3.31103	1.74216	0.427683	4.07348	4.63e-05	0.0012316	Bacteria	Proteobacteria	Alphaproteobacteria	Rhizobiales	NA	NA	NA	0	0	3	0	8	13	0	0	0	0	0	4	21	0	0	12	0	0	0	0	0	0	0	0	0	0	0	0	0	0	0	0
4450215	5.48854	1.67146	0.413203	4.04514	5.23e-05	0.00135961	Bacteria	Proteobacteria	NA	NA	NA	NA	NA	1	0	6	0	7	12	0	0	6	1	1	19	27	1	13	15	0	7	0	0	1	0	1	0	1	0	0	0	0	1	2	0
New.0.CleanUp.ReferenceOTU1905	3.67236	1.6431	0.406697	4.04012	5.34e-05	0.0013737	Bacteria	Actinobacteria	Acidimicrobiia	Acidimicrobiales	NA	NA	NA	0	2	5	0	10	10	1	0	1	0	0	5	17	0	1	15	0	0	0	0	0	0	0	0	1	0	0	1	1	1	0	0
New.0.CleanUp.ReferenceOTU78473	3.52828	1.54765	0.393137	3.93667	8.26e-05	0.00189537	Bacteria	Actinobacteria	Acidimicrobiia	Acidimicrobiales	NA	NA	NA	0	0	4	0	2	13	0	2	3	4	0	5	18	3	0	8	0	0	1	0	0	0	0	0	1	1	0	0	1	1	0	0
4354562	8.47137	1.783	0.459813	3.87766	0.000105465	0.00229926	Bacteria	Proteobacteria	Alphaproteobacteria	Rhizobiales	NA	NA	NA	0	0	52	0	10	34	0	0	0	2	0	24	32	1	18	13	0	16	0	0	0	0	0	0	0	0	0	0	0	2	0	2
New.0.CleanUp.ReferenceOTU32717	2.96589	1.57012	0.40574	3.86977	0.000108938	0.00236032	Bacteria	Proteobacteria	Alphaproteobacteria	Rhizobiales	NA	NA	NA	3	0	2	0	5	0	0	6	2	0	0	22	5	2	0	3	0	0	0	0	0	0	0	0	0	0	0	0	0	0	1	0
4091428	3.14553	1.60904	0.421956	3.81329	0.000137128	0.00288215	Bacteria	Proteobacteria	Betaproteobacteria	NA	NA	NA	NA	0	0	4	0	25	3	0	1	0	0	0	0	7	1	2	12	1	0	0	0	0	0	0	0	0	0	0	0	0	0	0	0
1122710	4.98309	1.60704	0.439195	3.65907	0.000253135	0.00469065	Bacteria	Actinobacteria	Acidimicrobiia	Acidimicrobiales	NA	NA	NA	0	0	12	0	0	15	0	0	3	0	1	14	26	0	11	16	0	10	0	0	0	0	0	0	0	0	0	0	0	0	0	0
New.2.CleanUp.ReferenceOTU9713	3.67328	-1.53697	0.420015	-3.65933	0.000252878	0.00469065	Bacteria	Proteobacteria	Betaproteobacteria	NA	NA	NA	NA	0	1	0	0	0	0	1	0	0	3	0	0	0	0	0	0	1	0	22	9	2	2	0	0	0	9	1	0	2	0	0	18
615729	2.92226	1.46949	0.404865	3.62959	0.000283868	0.00516258	Bacteria	Actinobacteria	Acidimicrobiia	Acidimicrobiales	NA	NA	NA	0	0	3	0	4	4	0	0	1	0	0	7	12	0	15	2	0	2	0	0	0	0	0	0	0	0	0	0	0	0	0	0
New.2.CleanUp.ReferenceOTU59869	2.78958	-1.42252	0.392934	-3.62026	0.000294306	0.00532481	Bacteria	Actinobacteria	Thermoleophilia	Solirubrobacterales	NA	NA	NA	0	0	0	1	0	0	0	0	0	0	1	0	0	0	0	0	1	0	6	10	0	1	0	0	2	10	0	0	7	5	2	77
New.0.ReferenceOTU5934	3.35311	1.44539	0.405119	3.56783	0.000359954	0.0061332	Bacteria	Proteobacteria	Deltaproteobacteria	Myxococcales	NA	NA	NA	0	0	11	0	16	11	0	0	0	0	1	3	9	1	1	4	0	0	0	0	2	1	0	0	0	0	1	1	0	0	0	0
1024572	3.02911	1.43086	0.410173	3.48843	0.000485867	0.00750272	Bacteria	Actinobacteria	Acidimicrobiia	Acidimicrobiales	NA	NA	NA	0	0	2	0	3	10	0	0	0	0	1	20	4	0	3	7	0	3	0	0	0	0	0	0	0	0	0	0	0	0	0	0
216638	3.20783	1.38743	0.401153	3.4586	0.000542982	0.00800327	Bacteria	Actinobacteria	Acidimicrobiia	Acidimicrobiales	NA	NA	NA	0	0	2	0	9	3	0	2	0	0	0	2	16	2	13	4	0	3	0	0	0	0	1	0	0	0	0	0	0	1	0	0
New.0.CleanUp.ReferenceOTU87398	2.31659	1.31481	0.396261	3.31804	0.000906519	0.0120526	Bacteria	Proteobacteria	Alphaproteobacteria	NA	NA	NA	NA	0	0	8	0	4	5	0	0	0	0	0	4	9	0	0	3	0	0	0	0	0	0	0	0	0	0	0	0	0	0	0	0
137233	5.48733	-1.1751	0.357794	-3.2843	0.00102238	0.0132221	Bacteria	Proteobacteria	Betaproteobacteria	Methylophilales	NA	NA	NA	0	3	0	0	0	0	1	0	1	4	8	4	1	1	3	1	6	2	3	1	16	11	6	5	7	5	14	8	0	2	9	0
New.0.ReferenceOTU57	12.685	1.04949	0.319572	3.28404	0.00102329	0.0132221	Bacteria	Actinobacteria	Actinobacteria	Actinomycetales	NA	NA	NA	18	12	17	15	7	9	3	8	2	5	16	21	16	25	22	35	7	5	6	14	6	3	4	0	2	16	7	2	3	2	11	5
New.0.ReferenceOTU9015	5.54806	-1.45369	0.445291	-3.26458	0.00109628	0.0136452	Bacteria	NA	NA	NA	NA	NA	NA	0	0	0	2	3	4	0	0	0	3	0	0	0	0	4	0	1	0	4	2	0	0	3	0	28	4	38	28	0	0	0	0
New.5.CleanUp.ReferenceOTU5502	3.95198	-1.42519	0.449244	-3.17242	0.00151172	0.0172307	Bacteria	Proteobacteria	Betaproteobacteria	NA	NA	NA	NA	0	148	0	77	0	0	5	0	0	0	2	0	0	0	0	0	29	0	0	0	1	0	1	5	0	0	34	2	0	0	0	0
New.2.CleanUp.ReferenceOTU62425	2.53902	-1.28791	0.428377	-3.00648	0.00264292	0.0263541	Bacteria	Proteobacteria	Betaproteobacteria	NA	NA	NA	NA	0	0	0	1	0	0	0	0	0	0	0	0	0	0	0	0	0	0	47	1	1	0	3	0	0	29	0	2	0	0	0	2
New.0.CleanUp.ReferenceOTU78395	2.07119	1.15413	0.385243	2.99585	0.00273683	0.0267157	Bacteria	Acidobacteria	Acidobacteria-6	NA	NA	NA	NA	0	0	3	0	2	5	0	1	2	0	0	1	5	0	0	7	0	0	0	0	0	0	0	0	0	0	0	0	0	0	0	0
New.3.CleanUp.ReferenceOTU8852	10.5713	-1.34261	0.448212	-2.99549	0.00274007	0.0267157	Bacteria	Proteobacteria	Alphaproteobacteria	Rhizobiales	NA	NA	NA	0	14	0	4	0	0	9	0	0	7	16	0	0	0	0	0	9	0	0	7	14	7	3	3	13	0	5	10	42	50	0	51
New.6.CleanUp.ReferenceOTU32180	8.27308	-1.44343	0.482057	-2.9943	0.00275071	0.0267452	Bacteria	Proteobacteria	Betaproteobacteria	NA	NA	NA	NA	0	1	0	1	0	0	87	0	0	0	25	0	0	0	0	0	0	0	0	0	30	12	18	0	0	0	0	57	0	56	0	0
New.0.ReferenceOTU18654	4.60977	0.974631	0.330969	2.94478	0.00323183	0.0292159	Bacteria	Proteobacteria	Alphaproteobacteria	Rhizobiales	NA	NA	NA	1	4	5	0	4	5	4	3	10	2	6	7	11	2	2	6	1	0	0	0	3	1	2	0	1	1	1	0	2	2	4	7
New.2.CleanUp.ReferenceOTU76379	2.53504	-1.17696	0.400882	-2.93592	0.00332558	0.0298537	Bacteria	Actinobacteria	NA	NA	NA	NA	NA	0	0	0	0	0	0	0	0	0	1	1	0	0	1	0	0	0	0	7	7	0	1	0	0	2	13	0	0	0	0	0	6
New.0.ReferenceOTU177	3.14193	1.06933	0.364647	2.9325	0.00336249	0.0300314	Bacteria	Gemmatimonadetes	Gemmatimonadetes	NA	NA	NA	NA	0	10	4	2	7	1	0	4	1	0	1	1	5	6	0	4	0	0	0	0	3	0	0	0	0	0	2	3	0	0	1	1
New.0.ReferenceOTU273	7.30197	1.17365	0.401782	2.9211	0.00348799	0.0307609	Bacteria	Actinobacteria	Actinobacteria	Actinomycetales	NA	NA	NA	2	2	12	4	18	13	3	2	1	1	1	5	34	5	29	2	2	7	2	1	1	1	0	0	12	8	3	1	0	0	1	0
New.0.CleanUp.ReferenceOTU29174	3.34844	1.13693	0.393199	2.89149	0.00383419	0.0329853	Bacteria	Actinobacteria	Thermoleophilia	Solirubrobacterales	NA	NA	NA	2	0	6	1	5	4	0	5	0	0	0	2	11	13	0	3	0	0	0	0	0	0	0	1	1	0	0	0	0	0	8	0
New.2.CleanUp.ReferenceOTU51225	3.55817	-1.25371	0.43938	-2.85335	0.00432605	0.0359053	Bacteria	Proteobacteria	Alphaproteobacteria	Rhizobiales	NA	NA	NA	0	0	0	0	0	0	0	0	0	7	0	0	0	1	0	0	0	0	34	3	0	0	0	0	7	84	0	0	5	0	0	11
New.2.CleanUp.ReferenceOTU67496	4.13262	-1.10026	0.389295	-2.82629	0.00470909	0.0380851	Bacteria	Actinobacteria	Acidimicrobiia	Acidimicrobiales	NA	NA	NA	0	0	0	3	0	0	0	0	0	7	7	0	0	0	0	0	6	0	4	10	3	1	2	4	14	8	7	0	1	0	0	7
New.3.CleanUp.ReferenceOTU70328	2.67337	-1.11327	0.394324	-2.82324	0.00475404	0.0382722	Bacteria	Actinobacteria	Actinobacteria	Actinomycetales	NA	NA	NA	0	0	0	4	0	0	0	0	0	1	0	0	0	0	0	0	2	0	0	2	0	0	0	4	10	0	9	0	3	0	0	8
New.6.CleanUp.ReferenceOTU77922	8.27036	-1.35901	0.483399	-2.81138	0.00493302	0.0389957	Bacteria	Actinobacteria	Actinobacteria	Actinomycetales	NA	NA	NA	0	0	0	0	0	0	29	0	0	0	73	0	0	0	0	0	1	0	0	0	32	42	39	0	0	0	0	42	0	14	0	0
New.0.ReferenceOTU977	3.27777	0.96165	0.356124	2.70032	0.00692721	0.048339	Bacteria	Gemmatimonadetes	Gemmatimonadetes	Gemmatimonadales	NA	NA	NA	1	1	3	2	3	9	3	0	0	1	3	3	10	1	6	1	0	5	0	1	0	0	1	0	0	0	1	2	0	0	2	1
New.2.CleanUp.ReferenceOTU113426	2.03434	-1.02781	0.381006	-2.69763	0.00698346	0.0485385	Bacteria	Actinobacteria	Acidimicrobiia	Acidimicrobiales	NA	NA	NA	0	0	0	0	0	0	0	0	0	0	0	0	0	1	0	0	0	0	2	0	1	1	0	1	3	1	0	1	6	1	0	7
OTUs with just the number in the column were identified by closed reference OTU picking step in the pick_open_reference_otus.py workflow, which was generated using the reference database “gg_13_8_otus”
New._.Reference OTU were identified during the second step in the pick_open_reference_otus.py workflow, the sequences that failed to hit the reference database were subsampled and "then clustered de novo and each cluster centroid is then chosen as a new reference sequence”
New._.CleanUp.Reference OTU were identified during the final de novo OTU picking step in the pick_open_reference_otus.py workflow.

## Sheet: Dataset 3
Maize Dataset 3 - Root sample OTUa														Ambient O3 number of counts for each differentially abundant OTU in each sample that was collected																								Elevated O3 number of counts for each differentially abundant OTU in each sample that was collected
	Kingdom	Phylum	Class	Order	Family	Genus	Species	BaseMean	log2FoldChange	lfcSE	stat	pvalue	padj	ChamRoot49	ChamRoot50	ChamRoot51	ChamRoot52	ChamRoot53	ChamRoot54	ChamRoot61	ChamRoot62	ChamRoot63	ChamRoot64	ChamRoot65	ChamRoot66	ChamRoot79	ChamRoot80	ChamRoot81	ChamRoot82	ChamRoot83	ChamRoot84	ChamRoot91	ChamRoot92	ChamRoot93	ChamRoot94	ChamRoot95	ChamRoot96	ChamRoot55	ChamRoot56	ChamRoot57	ChamRoot58	ChamRoot59	ChamRoot60	ChamRoot67	ChamRoot68	ChamRoot69	ChamRoot70	ChamRoot71	ChamRoot72
New.6.ReferenceOTU7380	Bacteria	Acidobacteria	Acidobacteriia	Acidobacteriales	Koribacteraceae	NA	NA	1.90146	-1.16305	0.393007	-2.95937	0.00308268	0.0187544	0	0	0	0	0	0	0	0	0	0	0	0	0	0	0	0	0	0	0	0	0	0	0	0	0	0	4	0	0	0	0	0	10	0	0	0
1130952	Bacteria	Acidobacteria	Acidobacteriia	Acidobacteriales	Acidobacteriaceae	Edaphobacter	modestum	1.91407	1.16083	0.400597	2.89774	0.00375857	0.0221579	0	0	0	0	0	110	0	0	0	0	0	0	0	0	0	5	0	0	0	0	8	24	0	0	0	0	0	0	0	0	0	0	0	0	0	0
New.1.CleanUp.ReferenceOTU51239	Bacteria	Acidobacteria	[Chloracidobacteria]	RB41	NA	NA	NA	1.78629	1.05521	0.377255	2.79707	0.00515685	0.0278697	0	0	7	0	0	0	9	0	0	4	0	0	0	0	0	0	11	0	0	0	0	0	0	0	0	0	0	0	0	0	0	0	0	0	0	0
New.0.ReferenceOTU129	Bacteria	Acidobacteria	Solibacteres	Solibacterales	Solibacteraceae	NA	NA	1.69448	-0.966788	0.380505	-2.5408	0.0110599	0.0476538	0	0	0	0	0	0	0	0	0	0	0	0	0	0	0	0	0	0	0	0	0	0	0	0	0	0	0	0	0	0	0	1	0	0	0	0
New.2.CleanUp.ReferenceOTU75810	Bacteria	Actinobacteria	Actinobacteria	Actinomycetales	Streptomycetaceae	NA	NA	52.1718	4.91383	0.498105	9.86506	5.9e-23	9.64e-20	284	115	0	99	0	0	0	82	76	70	0	774	0	0	0	0	0	26	321	0	128	183	109	0	0	0	0	0	0	0	0	0	0	0	0	0
New.2.CleanUp.ReferenceOTU42950	Bacteria	Actinobacteria	Actinobacteria	Actinomycetales	Streptomycetaceae	Streptomyces	NA	112.751	4.86312	0.548544	8.86551	7.62e-19	4.15e-16	0	0	0	2892	0	0	0	637	5	0	0	1271	0	0	0	0	0	90	0	0	0	73	6881	0	0	0	0	0	0	0	0	0	0	0	0	0
New.3.CleanUp.ReferenceOTU5156	Bacteria	Actinobacteria	Actinobacteria	Actinomycetales	Streptomycetaceae	NA	NA	257.206	4.86913	0.558699	8.71514	2.9e-18	1.19e-15	1351	911	0	0	0	0	0	0	0	1466	0	0	0	0	0	0	0	0	3600	2	4073	0	0	0	2	0	0	4	0	0	1	5	0	0	0	0
New.0.CleanUp.ReferenceOTU97856	Bacteria	Actinobacteria	Actinobacteria	Actinomycetales	Streptomycetaceae	Streptomyces	radiopugnans	119.761	-4.6489	0.547433	-8.49219	2.03e-17	6.62e-15	1	0	0	1	0	4926	0	0	0	0	0	1	0	0	0	0	0	1	0	2	4	0	2	0	4	50404	0	0	10	1	0	0	0	1118	0	0
New.2.CleanUp.ReferenceOTU94710	Bacteria	Actinobacteria	Actinobacteria	Actinomycetales	Streptomycetaceae	NA	NA	52.8454	4.45052	0.530353	8.39162	4.79e-17	1.31e-14	0	0	0	5891	0	0	0	150	96	0	1	381	0	0	0	0	0	185	0	0	0	651	830	0	3	0	0	0	0	0	0	0	0	0	0	0
New.0.CleanUp.ReferenceOTU73829	Bacteria	Actinobacteria	Actinobacteria	Actinomycetales	Streptomycetaceae	Streptomyces	mirabilis	25.7147	-4.0819	0.509579	-8.01034	1.14e-15	2.08e-13	0	0	0	0	0	489	0	0	0	0	0	0	0	0	0	0	0	0	0	0	0	0	0	0	0	347	0	0	8	5	0	0	0	150	0	0
New.2.CleanUp.ReferenceOTU40271	Bacteria	Actinobacteria	Actinobacteria	Actinomycetales	Streptomycetaceae	Streptomyces	radiopugnans	25.3166	3.98159	0.514017	7.74603	9.48e-15	1.19e-12	2	0	0	476	0	0	0	151	5	0	0	382	0	0	0	0	0	30	2	0	14	14	1056	0	1	0	0	0	0	0	0	0	0	0	0	0
New.2.CleanUp.ReferenceOTU20176	Bacteria	Actinobacteria	Actinobacteria	Actinomycetales	Streptomycetaceae	NA	NA	13.0849	3.50936	0.460917	7.61387	2.66e-14	2.9e-12	36	119	0	43	1	0	0	17	12	21	0	132	0	0	0	0	0	4	36	0	37	46	26	0	0	0	3	0	0	0	0	0	0	0	0	0
New.6.CleanUp.ReferenceOTU80577	Bacteria	Actinobacteria	Actinobacteria	Actinomycetales	Streptomycetaceae	Streptomyces	mirabilis	21.3045	-3.79508	0.520186	-7.29563	2.97e-13	2.55e-11	0	0	0	0	186	0	0	0	0	0	0	0	0	0	0	0	0	0	0	0	0	0	0	0	0	0	258	0	0	0	0	0	293	0	0	0
New.3.CleanUp.ReferenceOTU47270	Bacteria	Actinobacteria	Actinobacteria	Actinomycetales	Streptomycetaceae	Streptomyces	radiopugnans	27.731	3.50875	0.531312	6.60394	4e-11	2.42e-09	5222	31	0	0	3	0	0	1	0	247	1	0	0	0	0	0	0	0	880	6	14046	0	0	0	13	0	0	0	0	0	0	0	1	0	0	0
New.1.CleanUp.ReferenceOTU87499	Bacteria	Actinobacteria	Actinobacteria	Actinomycetales	Actinosynnemataceae	NA	NA	28.9046	3.18004	0.485814	6.54581	5.92e-11	3.33e-09	27	1	6	133	3	0	1	0	0	40	105	3	9	0	0	0	7	57	162	126	285	88	138	0	0	1	28	0	0	0	1	12	0	0	0	0
New.5.CleanUp.ReferenceOTU33701	Bacteria	Actinobacteria	Actinobacteria	Actinomycetales	Streptomycetaceae	NA	NA	9.04238	-2.94955	0.504309	-5.8487	4.95e-09	1.93e-07	0	0	0	0	1	0	0	0	0	0	177	0	332	0	0	0	0	0	0	0	0	0	0	0	2870	0	0	0	0	0	277	0	0	0	0	0
New.2.ReferenceOTU9457	Bacteria	Actinobacteria	Actinobacteria	Actinomycetales	Microbacteriaceae	NA	NA	4.91036	2.50871	0.436552	5.74664	9.1e-09	3.25e-07	4	8	0	44	0	0	0	4	27	30	0	34	0	0	0	0	0	3	5	0	0	9	2	0	0	0	0	0	0	0	0	0	0	0	0	0
New.2.CleanUp.ReferenceOTU93069	Bacteria	Actinobacteria	Actinobacteria	Actinomycetales	Streptomycetaceae	Streptomyces	NA	5.11583	2.48263	0.46289	5.36334	8.17e-08	2.43e-06	0	0	0	47	0	0	0	12	0	0	0	11	0	0	0	0	0	17	0	0	0	5	87	0	0	0	0	0	0	0	0	0	0	0	0	0
709691	Bacteria	Actinobacteria	Actinobacteria	Actinomycetales	Streptosporangiaceae	Sphaerisporangium	NA	12.6225	2.28362	0.439183	5.19971	2e-07	5.34e-06	24	28	9	23	0	2	0	0	0	2	0	19	0	89	11	9	45	36	110	1	7	10	23	15	1	24	0	0	0	0	4	0	0	8	2	0
New.3.CleanUp.ReferenceOTU81339	Bacteria	Actinobacteria	Actinobacteria	Actinomycetales	NA	NA	NA	4.7149	2.38012	0.462025	5.15149	2.58e-07	6.81e-06	20	12	0	0	0	0	0	0	0	10	0	0	0	0	0	0	0	0	44	0	76	0	0	0	0	0	0	0	0	0	0	0	0	0	0	0
New.5.CleanUp.ReferenceOTU4706	Bacteria	Actinobacteria	Actinobacteria	Actinomycetales	Streptomycetaceae	Streptomyces	NA	16.8047	-2.70443	0.526678	-5.13489	2.82e-07	7.2e-06	0	0	0	0	3	0	0	0	0	0	360	0	24	0	0	0	0	0	0	1	0	0	0	0	15798	0	0	0	0	0	387	0	1	0	0	0
202224	Bacteria	Actinobacteria	Actinobacteria	Actinomycetales	Actinosynnemataceae	NA	NA	11.3761	2.17607	0.431033	5.04851	4.45e-07	1.1e-05	13	4	4	138	4	1	1	0	1	6	3	0	3	8	0	3	5	52	14	4	49	15	28	54	1	6	11	0	0	0	6	11	0	0	0	0
New.2.ReferenceOTU8594	Bacteria	Actinobacteria	Actinobacteria	Actinomycetales	Streptomycetaceae	Streptomyces	NA	3.75925	2.15944	0.42979	5.02441	5.05e-07	1.2e-05	2	0	0	25	0	0	0	2	13	0	0	18	0	0	0	0	0	12	1	0	3	40	3	0	0	0	0	0	0	0	0	0	0	0	0	0
New.3.CleanUp.ReferenceOTU54961	Bacteria	Actinobacteria	Actinobacteria	Actinomycetales	Streptomycetaceae	Streptomyces	NA	5.73162	2.24931	0.466216	4.82462	1.4e-06	2.97e-05	42	3	0	4	0	0	0	0	0	0	5	0	1	0	0	0	0	0	122	21	255	0	0	0	1	0	3	0	0	0	0	0	0	0	0	0
New.6.CleanUp.ReferenceOTU31782	Bacteria	Actinobacteria	Actinobacteria	Actinomycetales	Streptomycetaceae	NA	NA	4.56238	-2.29462	0.477023	-4.81029	1.51e-06	3.16e-05	0	0	0	0	236	0	0	0	0	0	0	0	0	0	0	0	0	0	0	0	0	0	0	0	0	0	6458	0	0	0	0	0	18	0	0	0
New.3.CleanUp.ReferenceOTU19999	Bacteria	Actinobacteria	Actinobacteria	Actinomycetales	NA	NA	NA	458.091	2.76955	0.57707	4.79932	1.59e-06	3.29e-05	7736	3642	0	0	1	0	0	0	0	1020	116	0	20	0	0	0	0	0	2328	78	4628	0	0	0	204	0	8	11	0	0	223	78	0	0	0	0
New.3.CleanUp.ReferenceOTU9641	Bacteria	Actinobacteria	Actinobacteria	Actinomycetales	NA	NA	NA	3.73763	2.10531	0.448953	4.68938	2.74e-06	5.33e-05	49	23	0	0	0	0	0	0	0	3	0	0	0	0	0	0	0	0	13	0	30	0	0	0	0	0	0	0	0	0	0	0	0	0	0	0
158859	Bacteria	Actinobacteria	Actinobacteria	Actinomycetales	Actinosynnemataceae	NA	NA	267.047	2.35144	0.505337	4.6532	3.27e-06	6.28e-05	241	29	45	3401	99	40	0	2	9	86	118	84	212	429	75	299	68	1710	273	144	1031	522	520	1180	80	171	170	6	12	6	151	344	0	5	15	1
New.2.CleanUp.ReferenceOTU121833	Bacteria	Actinobacteria	Actinobacteria	Actinomycetales	Micromonosporaceae	NA	NA	2.92436	1.82814	0.412823	4.42838	9.49e-06	0.000164941	3	22	0	8	0	0	0	4	1	10	0	0	0	0	0	0	0	0	2	0	25	0	7	0	0	0	0	0	0	0	0	0	0	0	0	0
New.2.CleanUp.ReferenceOTU97	Bacteria	Actinobacteria	Actinobacteria	Actinomycetales	Actinosynnemataceae	Lentzea	NA	3.21975	1.82894	0.425794	4.29536	1.74e-05	0.000275554	0	0	0	37	1	0	0	2	3	0	0	3	0	0	0	0	0	14	0	0	0	11	22	0	0	0	2	0	0	0	0	0	0	0	0	0
831288	Bacteria	Actinobacteria	Actinobacteria	Actinomycetales	Actinosynnemataceae	NA	NA	5.33109	1.98577	0.469732	4.22745	2.36e-05	0.000354091	0	0	0	0	0	0	0	0	0	0	0	0	0	55	67	51	0	1	0	0	1	1	0	3155	0	8	0	0	0	0	0	1	0	0	0	0
329490	Bacteria	Actinobacteria	Actinobacteria	Actinomycetales	Actinosynnemataceae	NA	NA	3.85029	1.65684	0.394186	4.2032	2.63e-05	0.000380318	2	0	0	28	1	0	0	0	0	2	1	0	1	4	1	3	2	13	4	1	13	4	2	29	1	2	2	0	0	0	2	3	0	0	0	0
New.2.CleanUp.ReferenceOTU26776	Bacteria	Actinobacteria	Actinobacteria	Actinomycetales	Streptomycetaceae	NA	NA	3.03713	1.79491	0.428859	4.18532	2.85e-05	0.000407913	0	0	0	47	0	0	0	5	0	0	0	7	0	0	0	0	0	12	0	0	0	12	3	0	1	0	0	0	0	0	0	0	0	0	0	0
New.0.CleanUp.ReferenceOTU60127	Bacteria	Actinobacteria	Actinobacteria	Actinomycetales	Nocardioidaceae	Nocardioides	NA	2.77665	-1.72195	0.432538	-3.98103	6.86e-05	0.000868605	0	0	0	0	0	24	0	0	0	0	0	0	0	0	0	0	0	0	0	0	0	0	0	0	0	2	0	0	4	1	0	0	0	1	0	0
New.2.CleanUp.ReferenceOTU32008	Bacteria	Actinobacteria	Actinobacteria	Actinomycetales	Microbacteriaceae	Microbacterium	NA	2.62067	1.64258	0.422761	3.88535	0.000102181	0.0012641	0	0	0	12	0	0	0	35	11	0	0	6	0	0	0	0	0	0	0	0	0	4	0	0	0	0	0	0	0	0	0	0	0	0	0	0
New.0.CleanUp.ReferenceOTU94496	Bacteria	Actinobacteria	Actinobacteria	Actinomycetales	NA	NA	NA	3.0935	-1.5188	0.419069	-3.62423	0.000289821	0.00307323	0	0	0	0	0	7	0	0	0	0	0	0	0	0	0	0	0	0	0	0	0	0	0	0	0	27	0	0	1	0	0	0	0	13	0	0
New.3.CleanUp.ReferenceOTU40897	Bacteria	Actinobacteria	Actinobacteria	Actinomycetales	NA	NA	NA	2.59082	1.5091	0.417718	3.61273	0.000302987	0.00317165	28	13	0	0	0	0	0	0	0	4	0	0	0	0	0	0	0	0	3	0	17	0	0	0	0	0	1	0	0	0	0	0	0	0	0	0
4377100	Bacteria	Actinobacteria	Actinobacteria	Actinomycetales	Streptosporangiaceae	Nonomuraea	NA	24.5978	1.70172	0.479319	3.55029	0.000384811	0.0038552	8	17	6	165	119	8	0	0	1	3	4	0	6	177	1	3	12	5	58	0	41	4	84	145	13	626	0	0	0	0	92	11	0	12	0	3
New.2.CleanUp.ReferenceOTU76425	Bacteria	Actinobacteria	Actinobacteria	Actinomycetales	Microbacteriaceae	NA	NA	2.38839	1.49788	0.423547	3.53651	0.000405457	0.00403726	0	0	0	34	0	0	0	92	15	0	0	6	0	0	0	0	0	2	0	0	0	2	0	0	0	0	0	0	0	0	0	0	0	0	0	0
New.1.CleanUp.ReferenceOTU7047	Bacteria	Actinobacteria	Actinobacteria	Actinomycetales	Streptomycetaceae	NA	NA	14.9754	1.91228	0.542294	3.52628	0.000421444	0.0041459	0	0	1794	0	0	0	228	0	0	0	0	0	0	0	0	0	323	0	0	0	0	0	0	0	0	0	0	0	0	0	0	0	0	0	664	0
New.2.CleanUp.ReferenceOTU74798	Bacteria	Actinobacteria	Actinobacteria	Actinomycetales	NA	NA	NA	2.18553	1.39283	0.394817	3.52779	0.000419041	0.0041459	0	1	0	13	0	0	0	0	0	1	0	4	0	0	0	0	0	4	0	0	1	13	12	0	0	0	0	0	0	0	0	0	0	0	0	0
New.0.CleanUp.ReferenceOTU3774	Bacteria	Actinobacteria	Actinobacteria	Actinomycetales	Micromonosporaceae	NA	NA	2.14692	-1.37522	0.391081	-3.51646	0.000437341	0.00427652	0	0	0	0	0	56	0	0	0	0	0	0	0	0	0	0	0	0	0	0	0	0	0	0	0	16	0	0	4	0	0	0	0	0	1	0
New.3.CleanUp.ReferenceOTU51925	Bacteria	Actinobacteria	Actinobacteria	Actinomycetales	NA	NA	NA	2.18717	1.38378	0.402848	3.43498	0.000592596	0.00546729	22	12	0	1	0	0	0	0	1	4	0	0	0	0	0	0	0	0	1	0	8	0	0	0	0	0	0	0	0	0	0	0	0	0	0	0
New.0.CleanUp.ReferenceOTU93015	Bacteria	Actinobacteria	Actinobacteria	Actinomycetales	Frankiaceae	NA	NA	2.86765	-1.44602	0.421847	-3.42782	0.000608451	0.00558203	0	0	0	0	0	6	0	0	0	0	0	0	0	0	0	0	0	0	0	0	0	0	0	0	0	0	0	0	1	0	0	0	0	3	0	0
New.1.ReferenceOTU7671	Bacteria	Actinobacteria	Actinobacteria	Actinomycetales	NA	NA	NA	2.18426	1.33022	0.389156	3.41821	0.000630352	0.0057187	6	0	3	4	0	0	0	0	0	0	0	4	0	0	0	0	0	0	2	0	19	1	9	0	0	0	0	0	0	0	0	0	0	0	0	0
New.0.CleanUp.ReferenceOTU41909	Bacteria	Actinobacteria	Actinobacteria	Actinomycetales	Micrococcaceae	NA	NA	3.02302	1.38502	0.408319	3.39201	0.000693822	0.00619132	9	11	11	1	4	2	1	1	3	31	0	3	0	0	0	0	0	0	0	0	0	0	0	0	0	0	0	0	0	0	0	0	0	0	0	0
New.0.CleanUp.ReferenceOTU73543	Bacteria	Actinobacteria	Actinobacteria	Actinomycetales	Streptomycetaceae	NA	NA	8.12776	-1.64478	0.484769	-3.3929	0.000691559	0.00619132	0	0	0	1	0	42	0	0	0	0	0	0	0	0	0	0	0	0	0	0	1	0	1	0	0	71	0	0	2	0	2	0	0	56	0	0
New.3.CleanUp.ReferenceOTU8551	Bacteria	Actinobacteria	Actinobacteria	Actinomycetales	Streptomycetaceae	Streptomyces	NA	2.50713	1.48562	0.438541	3.38765	0.000704941	0.00622254	55	0	0	0	0	0	0	0	0	0	0	0	0	0	0	0	0	0	7	0	173	0	0	0	0	0	0	0	0	0	0	0	0	0	0	0
New.2.CleanUp.ReferenceOTU72323	Bacteria	Actinobacteria	Actinobacteria	Actinomycetales	Streptomycetaceae	Streptomyces	scabrisporus	2.85563	1.35077	0.402769	3.35372	0.000797334	0.00692578	0	4	0	1	0	0	0	0	0	0	4	0	3	0	0	0	0	5	0	3	33	7	11	0	2	0	0	0	0	0	0	5	0	0	0	0
584249	Bacteria	Actinobacteria	Actinobacteria	Actinomycetales	Micromonosporaceae	NA	NA	3.11712	1.44926	0.433591	3.34245	0.00083041	0.00705197	18	197	0	0	0	0	0	0	0	0	0	0	0	0	0	0	0	0	8	0	0	0	42	14	0	0	5	0	0	0	0	0	0	0	0	0
New.3.CleanUp.ReferenceOTU17447	Bacteria	Actinobacteria	Actinobacteria	Actinomycetales	Mycobacteriaceae	Mycobacterium	NA	3.83045	1.43009	0.429973	3.32599	0.000881045	0.00734055	0	37	0	0	34	0	0	0	0	1	7	0	5	0	0	0	0	0	2	5	15	0	0	0	3	0	0	0	0	0	0	0	0	0	0	0
New.3.CleanUp.ReferenceOTU808	Bacteria	Actinobacteria	Actinobacteria	Actinomycetales	Nocardioidaceae	NA	NA	2.1856	1.37033	0.412788	3.3197	0.000901148	0.00746992	7	14	0	0	0	0	0	0	0	26	0	0	0	0	0	0	0	0	0	0	2	0	0	0	0	0	0	0	0	0	0	0	0	0	0	0
New.0.CleanUp.ReferenceOTU77458	Bacteria	Actinobacteria	Actinobacteria	Actinomycetales	Streptomycetaceae	Streptomyces	NA	2.19174	-1.3278	0.402714	-3.29714	0.000976755	0.00801529	0	0	0	0	0	53	0	0	0	0	0	0	0	0	0	0	0	0	1	0	0	0	0	0	1	404	0	0	0	0	1	0	0	15	0	0
New.3.ReferenceOTU791	Bacteria	Actinobacteria	Actinobacteria	Actinomycetales	Streptomycetaceae	Streptomyces	NA	3.5909	1.37943	0.419309	3.28978	0.00100267	0.00818677	43	0	0	0	15	0	0	1	0	3	5	0	0	0	0	0	0	0	8	17	87	0	4	0	93	0	2	1	0	0	6	1	1	0	0	0
New.2.CleanUp.ReferenceOTU90143	Bacteria	Actinobacteria	Actinobacteria	Actinomycetales	Streptomycetaceae	NA	NA	2.09459	1.31022	0.404633	3.23803	0.00120357	0.00917707	0	0	0	27	0	0	0	2	0	0	0	10	0	0	0	0	0	1	0	0	2	3	66	0	0	0	0	0	0	0	0	0	0	0	0	0
New.2.CleanUp.ReferenceOTU27036	Bacteria	Actinobacteria	Actinobacteria	Actinomycetales	Nocardioidaceae	Nocardioides	NA	2.16606	1.29967	0.402225	3.23121	0.00123268	0.00931927	0	0	0	0	0	0	0	3	0	0	0	22	0	0	0	0	0	7	0	0	0	12	3	0	0	0	0	0	0	0	0	0	0	0	0	0
New.3.CleanUp.ReferenceOTU52388	Bacteria	Actinobacteria	Actinobacteria	Actinomycetales	Streptomycetaceae	NA	NA	2.16192	1.24215	0.392056	3.16829	0.0015334	0.0109826	3	4	0	2	0	0	0	0	0	1	0	0	1	0	0	0	0	0	16	2	17	0	0	0	0	0	0	0	0	0	1	0	0	0	0	0
New.2.CleanUp.ReferenceOTU95234	Bacteria	Actinobacteria	Actinobacteria	Actinomycetales	Microbacteriaceae	NA	NA	1.96394	1.21819	0.386446	3.1523	0.00161992	0.0114517	0	0	0	8	0	0	0	15	4	0	0	4	0	0	0	0	0	1	0	0	0	7	0	0	0	0	0	0	0	0	0	0	0	0	0	0
New.1.ReferenceOTU12034	Bacteria	Actinobacteria	Actinobacteria	Actinomycetales	Streptomycetaceae	Streptomyces	mirabilis	2.11505	1.20943	0.38743	3.12166	0.00179836	0.0123912	0	0	0	10	1	0	0	0	1	0	1	1	0	0	0	0	0	0	7	2	19	1	1	0	0	1	0	0	0	0	0	0	0	0	0	0
New.3.CleanUp.ReferenceOTU57472	Bacteria	Actinobacteria	Actinobacteria	Actinomycetales	Streptomycetaceae	Streptomyces	NA	2.2121	1.26392	0.406637	3.10822	0.0018822	0.0128604	1	0	0	1	1	0	0	0	0	0	2	0	1	0	0	0	0	0	33	8	60	1	0	0	0	0	0	0	0	0	0	0	0	0	0	0
New.2.CleanUp.ReferenceOTU87195	Bacteria	Actinobacteria	Actinobacteria	Actinomycetales	Streptomycetaceae	Streptomyces	NA	6.76918	1.43127	0.467829	3.05939	0.00221789	0.0144872	32	0	0	25	4	0	0	6	0	0	0	11	0	0	0	0	0	1	2	8	65	1	54	0	39	0	1	0	0	0	1	0	0	0	0	0
334906	Bacteria	Actinobacteria	Actinobacteria	Actinomycetales	Thermomonosporaceae	Actinoallomurus	NA	2.77988	-1.25186	0.411651	-3.04108	0.00235731	0.0149817	0	2	0	0	0	3	0	0	0	0	0	0	0	2	0	0	0	0	0	0	2	0	0	0	0	0	0	0	4	3	0	0	0	419	0	0
New.4.ReferenceOTU7933	Bacteria	Actinobacteria	Actinobacteria	Actinomycetales	Microbacteriaceae	NA	NA	2.26036	-1.14999	0.378161	-3.04102	0.00235781	0.0149817	0	0	0	0	0	0	0	0	0	0	5	0	0	0	0	0	0	0	0	0	0	0	0	0	4	0	0	4	0	0	4	6	4	0	0	0
New.3.CleanUp.ReferenceOTU79	Bacteria	Actinobacteria	Actinobacteria	Actinomycetales	Streptomycetaceae	Streptomyces	NA	1.93461	1.18433	0.396604	2.98617	0.00282498	0.0175407	8	0	0	1	0	0	0	0	0	1	0	3	0	0	0	0	0	0	1	0	24	0	0	0	0	0	0	0	0	0	0	0	0	0	0	0
New.3.CleanUp.ReferenceOTU22860	Bacteria	Actinobacteria	Actinobacteria	Actinomycetales	Nocardioidaceae	Nocardioides	NA	1.9396	1.18381	0.399548	2.96288	0.0030478	0.0186407	8	23	0	0	0	0	0	0	0	37	0	0	0	0	0	0	0	0	1	0	6	0	0	0	0	0	0	0	0	0	0	0	0	0	0	0
New.1.CleanUp.ReferenceOTU68330	Bacteria	Actinobacteria	Actinobacteria	Actinomycetales	Streptomycetaceae	Streptomyces	radiopugnans	2.22867	1.15914	0.399856	2.89889	0.00374492	0.0221574	9	0	421	10	0	0	223	1	0	0	0	0	0	0	0	0	212	0	0	0	17	0	10	0	4	0	0	0	0	0	0	0	0	0	291	0
567444	Bacteria	Actinobacteria	Actinobacteria	Actinomycetales	Thermomonosporaceae	NA	NA	1.93663	1.17552	0.405887	2.89618	0.00377734	0.0221885	0	0	0	22	0	0	0	0	0	0	0	0	0	0	0	0	1	15	0	0	0	0	0	0	0	0	0	0	0	0	0	0	0	0	0	0
1132885	Bacteria	Actinobacteria	Acidimicrobiia	Acidimicrobiales	NA	NA	NA	1.849	1.1087	0.390536	2.83892	0.00452662	0.0255777	0	16	0	13	0	0	0	0	0	0	1	0	0	0	0	0	0	0	0	0	0	0	0	4	0	0	0	0	0	0	0	0	0	0	0	0
New.1.CleanUp.ReferenceOTU93577	Bacteria	Actinobacteria	Actinobacteria	Actinomycetales	Streptomycetaceae	Streptomyces	NA	2.27263	1.13073	0.400892	2.82054	0.00479436	0.0267208	4	0	0	5	0	0	0	0	0	0	0	1	0	0	0	0	0	0	0	0	24	1	13	0	0	2	0	0	0	0	0	0	0	0	0	0
836155	Bacteria	Actinobacteria	Actinobacteria	Actinomycetales	Streptomycetaceae	NA	NA	1.87343	1.01036	0.359886	2.80746	0.00499345	0.0273646	4	0	1	9	1	0	0	0	0	0	0	0	0	0	0	2	0	0	4	3	45	0	4	5	0	26	1	0	0	0	0	0	0	0	0	0
1136392	Bacteria	Actinobacteria	Actinobacteria	Actinomycetales	Pseudonocardiaceae	Pseudonocardia	NA	1.87378	1.01041	0.359775	2.80844	0.00497817	0.0273646	1	0	0	5	0	0	0	0	0	0	0	0	0	3	2	2	1	1	1	0	0	2	4	11	0	427	1	0	0	1	0	0	0	0	0	0
New.6.CleanUp.ReferenceOTU92605	Bacteria	Actinobacteria	Actinobacteria	Actinomycetales	Streptomycetaceae	NA	NA	2.124	-1.13691	0.407928	-2.78704	0.00531927	0.0282476	0	0	0	0	3	0	0	0	0	0	0	0	0	0	0	0	0	0	0	0	0	0	0	0	0	0	12	0	0	0	0	0	6	0	0	0
4464602	Bacteria	Actinobacteria	Actinobacteria	Actinomycetales	Nocardioidaceae	Aeromicrobium	NA	1.82838	1.08732	0.390977	2.78103	0.00541863	0.0284522	0	0	0	0	0	0	0	0	0	0	0	0	0	13	4	0	0	0	0	0	0	0	0	16	0	0	0	0	0	0	0	0	0	0	0	0
New.3.CleanUp.ReferenceOTU51902	Bacteria	Actinobacteria	Actinobacteria	Actinomycetales	Streptomycetaceae	Streptomyces	NA	1.82253	1.08468	0.390648	2.77662	0.00549268	0.0287485	1	1	0	1	0	0	0	0	0	0	0	0	0	0	0	0	0	0	9	0	21	0	0	0	0	0	0	0	0	0	0	0	0	0	0	0
581821	Bacteria	Actinobacteria	Actinobacteria	Actinomycetales	Promicromonosporaceae	Promicromonospora	NA	2.01106	1.10493	0.40053	2.75868	0.00580358	0.0299913	0	0	12	0	0	0	0	0	0	0	0	0	0	0	0	0	0	0	0	0	1	0	4	22	0	0	0	0	0	0	0	0	0	0	0	0
4479818	Bacteria	Actinobacteria	Actinobacteria	Actinomycetales	Streptomycetaceae	Streptomyces	NA	9.00872	1.25852	0.458486	2.74495	0.00605197	0.0309808	2	0	1	14	0	29	1	1	0	1	0	2	0	128	13	1169	0	0	0	2	17	1	12	48	7	227	0	0	0	0	0	0	0	8	0	336
1132232	Bacteria	Actinobacteria	Actinobacteria	Actinomycetales	Micromonosporaceae	NA	NA	3.60886	1.17501	0.42872	2.74073	0.0061302	0.0311857	0	0	0	38	0	2	0	0	0	0	1	9	0	7	0	9	0	0	0	0	0	0	11	15	0	0	0	0	7	0	0	0	0	0	0	0
New.2.ReferenceOTU3453	Bacteria	Actinobacteria	Actinobacteria	Actinomycetales	Micrococcaceae	NA	NA	1.75919	1.03061	0.376227	2.73932	0.00615663	0.0312229	0	14	0	1	0	0	0	0	0	9	0	2	0	0	0	0	0	4	0	0	0	0	0	0	0	0	0	0	0	0	0	0	0	0	0	0
New.6.CleanUp.ReferenceOTU99520	Bacteria	Actinobacteria	Thermoleophilia	Gaiellales	Gaiellaceae	NA	NA	2.12673	-1.0781	0.404318	-2.66646	0.00766553	0.0377042	0	0	0	0	4	0	0	0	0	0	0	0	0	0	0	0	0	0	0	0	0	0	0	0	0	0	3	0	0	0	0	0	20	0	0	0
New.1.CleanUp.ReferenceOTU54557	Bacteria	Actinobacteria	Actinobacteria	Actinomycetales	Streptomycetaceae	Streptomyces	mirabilis	4.7093	1.09416	0.41199	2.65581	0.00791192	0.0382254	3	0	38	17	0	0	0	3	2	2	3	0	2	0	0	0	2	0	14	0	29	6	3	0	11	0	0	0	0	0	5	0	2	0	5	0
4379731	Bacteria	Actinobacteria	Actinobacteria	Actinomycetales	Streptomycetaceae	NA	NA	3.11099	0.937829	0.354349	2.64663	0.00812991	0.0388243	16	2	0	2	0	9	0	1	0	10	1	6	2	4	0	0	0	4	1	1	2	3	2	3	0	0	0	0	0	0	1	0	2	1	0	0
New.6.CleanUp.ReferenceOTU88607	Bacteria	Actinobacteria	Actinobacteria	Actinomycetales	Pseudonocardiaceae	NA	NA	1.8537	-1.0443	0.394877	-2.64462	0.00817835	0.0389366	0	0	0	0	1	0	0	0	0	0	0	0	0	0	0	0	0	0	0	0	0	0	0	0	0	0	20	0	0	0	0	0	0	0	0	0
1121483	Bacteria	Actinobacteria	Actinobacteria	Actinomycetales	NA	NA	NA	1.83201	1.07391	0.407303	2.63663	0.00837349	0.03952	0	0	0	0	0	0	0	0	0	1	0	0	0	49	0	32	0	0	0	0	0	0	0	0	0	0	0	0	0	0	0	0	0	0	0	0
2984010	Bacteria	Actinobacteria	Thermoleophilia	Gaiellales	Gaiellaceae	NA	NA	1.80597	1.00016	0.379317	2.63675	0.00837054	0.03952	0	0	0	0	0	0	0	0	0	0	0	0	0	16	3	7	0	0	0	0	0	0	0	5	0	0	0	0	0	0	0	0	0	0	0	0
4467439	Bacteria	Actinobacteria	Actinobacteria	Actinomycetales	Streptomycetaceae	NA	NA	22.6072	1.33143	0.506631	2.628	0.00858886	0.0403035	1	1	16	16	0	3	0	0	2	3	2	2	0	424	34	3577	1	0	6	2	13	2	2	217	16	11	1	0	0	0	5	0	1	18	2	413
New.0.CleanUp.ReferenceOTU53286	Bacteria	Actinobacteria	Actinobacteria	Actinomycetales	Nocardiaceae	Nocardia	NA	2.57752	-1.07189	0.409589	-2.61698	0.00887103	0.0410379	0	0	0	0	0	10	0	0	0	0	0	0	0	0	0	0	0	0	0	0	0	0	0	0	0	14	0	0	17	0	0	0	0	0	0	0
New.6.ReferenceOTU4272	Bacteria	Actinobacteria	Actinobacteria	Actinomycetales	Streptomycetaceae	Streptomyces	lanatus	1.85325	-0.983943	0.380807	-2.58383	0.0097709	0.0442061	0	0	0	0	2	0	0	0	0	0	0	0	0	0	0	0	0	0	0	0	0	0	0	0	0	0	9	0	0	0	0	0	8	0	0	0
New.2.CleanUp.ReferenceOTU87867	Bacteria	Actinobacteria	Actinobacteria	Actinomycetales	Streptomycetaceae	Streptomyces	NA	1.66963	0.940663	0.364845	2.57825	0.00993007	0.0447464	0	0	0	7	0	0	0	0	0	0	0	4	0	0	0	0	0	6	0	0	0	0	9	0	0	0	0	0	0	0	0	0	0	0	0	0
104427	Bacteria	Actinobacteria	Actinobacteria	Actinomycetales	Pseudonocardiaceae	NA	NA	2.18857	0.914408	0.35563	2.57124	0.0101337	0.0452138	7	3	1	8	0	0	0	0	0	0	0	1	0	0	8	1	1	0	3	0	4	3	1	0	2	1	0	0	1	0	1	0	0	0	0	0
New.0.CleanUp.ReferenceOTU94861	Bacteria	Actinobacteria	Thermoleophilia	Gaiellales	Gaiellaceae	NA	NA	2.10063	-1.00571	0.392137	-2.56469	0.0103268	0.0455776	0	0	0	0	0	5	0	0	0	0	0	0	0	0	0	0	0	0	0	0	0	0	0	0	0	3	0	0	3	0	0	0	0	0	0	0
New.3.CleanUp.ReferenceOTU12325	Bacteria	Actinobacteria	Actinobacteria	Actinomycetales	Frankiaceae	NA	NA	1.73257	0.994754	0.38851	2.56043	0.0104542	0.0457825	0	9	0	0	0	0	0	0	0	39	0	0	0	0	0	0	0	0	0	0	20	0	0	0	0	0	0	0	0	0	0	0	0	0	0	0
New.5.CleanUp.ReferenceOTU23212	Bacteria	Actinobacteria	Actinobacteria	Actinomycetales	Streptomycetaceae	NA	NA	24.8633	-1.43018	0.559275	-2.55721	0.0105516	0.0460559	0	0	0	0	0	0	0	0	0	0	181	0	244	0	0	0	0	0	0	0	0	0	0	0	4752	0	2	0	0	0	2749	0	0	0	0	0
534213	Bacteria	Actinobacteria	Actinobacteria	Actinomycetales	Pseudonocardiaceae	Amycolatopsis	NA	1.66682	0.937057	0.36843	2.54338	0.0109787	0.0474291	0	6	0	0	5	0	0	0	0	0	0	0	0	2	0	0	0	0	0	0	13	0	0	0	0	0	0	0	0	0	0	0	0	0	0	0
New.0.CleanUp.ReferenceOTU99910	Bacteria	Actinobacteria	Actinobacteria	Actinomycetales	Pseudonocardiaceae	Amycolatopsis	NA	2.82281	-1.00124	0.397642	-2.51794	0.0118044	0.0498974	0	0	0	1	0	12	0	0	0	0	0	0	0	0	0	0	0	0	1	0	1	0	0	0	0	23	1	0	4	1	0	0	0	14	1	0
New.0.ReferenceOTU1150	Bacteria	Bacteroidetes	[Saprospirae]	[Saprospirales]	Chitinophagaceae	NA	NA	15.4209	3.00701	0.50289	5.97945	2.24e-09	9.88e-08	0	0	0	0	24	0	0	0	5	0	3	0	0	0	0	0	43	266	0	39	0	241	0	0	0	0	0	4	0	0	0	0	6	0	0	0
144165	Bacteria	Bacteroidetes	[Saprospirae]	[Saprospirales]	Chitinophagaceae	Chitinophaga	NA	19.9075	2.75503	0.485275	5.67725	1.37e-08	4.76e-07	8	0	7	222	50	0	0	0	1	0	22	0	168	0	0	0	3	175	0	3	54	57	16	5	0	14	0	0	0	0	0	0	1	0	0	5
New.1.CleanUp.ReferenceOTU52799	Bacteria	Bacteroidetes	[Saprospirae]	[Saprospirales]	Chitinophagaceae	Chitinophaga	NA	19.024	2.48762	0.49421	5.03351	4.82e-07	1.16e-05	1	3	64	76	3	0	71	0	10	9	1	2	10	0	0	0	1057	35	0	14	20	419	0	0	0	0	0	0	0	0	2	1	8	0	302	0
1139946	Bacteria	Bacteroidetes	Flavobacteriia	Flavobacteriales	Flavobacteriaceae	Flavobacterium	NA	4.14391	2.19684	0.466441	4.70978	2.48e-06	4.94e-05	0	0	0	0	113	0	0	0	0	0	0	0	0	0	0	0	0	15	73	0	0	48	0	0	0	0	0	0	0	0	0	0	0	0	0	0
New.0.CleanUp.ReferenceOTU379	Bacteria	Bacteroidetes	Sphingobacteriia	Sphingobacteriales	NA	NA	NA	3.57509	1.97746	0.45318	4.36353	1.28e-05	0.000215459	0	0	0	22	0	0	0	0	0	0	50	0	0	0	0	0	0	37	0	0	1	191	0	0	0	0	0	0	0	0	0	0	0	0	0	0
New.2.CleanUp.ReferenceOTU87059	Bacteria	Bacteroidetes	[Saprospirae]	[Saprospirales]	Chitinophagaceae	Chitinophaga	NA	3.21746	1.75172	0.405829	4.3164	1.59e-05	0.000258985	0	0	0	20	0	0	0	0	1	0	3	0	8	0	0	0	0	24	2	7	11	6	9	0	3	0	0	0	0	0	0	0	0	0	0	0
4043609	Bacteria	Bacteroidetes	Flavobacteriia	Flavobacteriales	Cryomorphaceae	Fluviicola	NA	2.86939	1.75629	0.435771	4.03031	5.57e-05	0.000733584	0	0	0	0	0	0	0	0	0	0	0	0	0	13	30	4	0	0	0	0	0	0	0	32	0	0	0	0	0	0	0	0	0	0	0	0
New.2.CleanUp.ReferenceOTU47297	Bacteria	Bacteroidetes	[Saprospirae]	[Saprospirales]	Chitinophagaceae	Chitinophaga	NA	2.81887	1.73712	0.432233	4.01894	5.85e-05	0.000757666	0	0	0	3	0	0	0	0	0	6	0	12	52	0	0	0	0	424	0	0	2	2	0	0	0	0	0	0	0	0	0	0	0	0	0	0
2929705	Bacteria	Bacteroidetes	[Saprospirae]	[Saprospirales]	Chitinophagaceae	NA	NA	3.41604	1.65479	0.45113	3.66811	0.000244353	0.00266182	0	0	0	0	0	0	0	0	0	0	0	0	0	12	28	57	0	0	0	0	0	0	0	144	0	0	0	0	0	0	0	0	0	0	0	0
New.2.CleanUp.ReferenceOTU123977	Bacteria	Bacteroidetes	Cytophagia	Cytophagales	Cytophagaceae	NA	NA	2.34547	1.46662	0.425001	3.45086	0.000558804	0.00518481	0	0	0	0	0	0	0	0	0	0	54	0	0	0	0	0	19	0	0	5	0	32	0	0	0	0	0	0	0	0	0	0	0	0	0	0
551126	Bacteria	Bacteroidetes	Sphingobacteriia	Sphingobacteriales	NA	NA	NA	2.18463	1.31318	0.403902	3.25123	0.00114907	0.00893542	0	0	0	3	0	0	0	0	0	0	18	0	5	0	0	0	0	3	0	0	0	19	0	0	0	0	0	0	0	0	0	1	0	0	0	0
848392	Bacteria	Bacteroidetes	[Saprospirae]	[Saprospirales]	Chitinophagaceae	NA	NA	3.5845	1.37487	0.422538	3.25385	0.00113854	0.00893542	0	0	0	0	9	0	6	0	1	0	0	0	0	6	5	3	0	0	0	0	0	41	25	0	6	0	0	0	0	0	0	0	0	5	0	0
4339351	Bacteria	Bacteroidetes	Sphingobacteriia	Sphingobacteriales	Sphingobacteriaceae	Pedobacter	NA	9.5561	1.37055	0.427316	3.20735	0.00133962	0.00989865	8	0	0	377	20	13	0	0	23	14	31	3	2	0	49	0	10	16	24	12	14	50	2	1	0	17	0	0	0	0	5	0	21	5	0	0
New.0.ReferenceOTU82	Bacteria	Bacteroidetes	Cytophagia	Cytophagales	Cytophagaceae	NA	NA	38.9745	1.52392	0.487211	3.12785	0.00176092	0.0122366	0	216	0	97	0	6	1	0	0	6	63	0	70	23	86	12	365	130	46	20	3	176	13	14	9	176	10	0	32	0	18	7	1	1	11	5
4339772	Bacteria	Bacteroidetes	Sphingobacteriia	Sphingobacteriales	Sphingobacteriaceae	Pedobacter	NA	2.02852	1.20521	0.385985	3.12244	0.00179361	0.0123912	0	0	0	15	1	0	0	0	0	0	1	0	0	0	7	0	1	2	3	0	0	11	0	0	0	0	0	0	0	0	0	0	1	0	0	0
New.2.CleanUp.ReferenceOTU54872	Bacteria	Bacteroidetes	[Saprospirae]	[Saprospirales]	Chitinophagaceae	Niastella	NA	9.021	1.47407	0.480794	3.06592	0.00217004	0.014289	0	18	0	0	0	0	0	0	21	7	0	0	1	0	0	0	0	79	87	12	8	35	22	0	0	0	0	15	0	0	0	22	0	0	0	0
New.2.CleanUp.ReferenceOTU87575	Bacteria	Bacteroidetes	[Saprospirae]	[Saprospirales]	Chitinophagaceae	Chitinophaga	NA	1.82588	1.1106	0.362697	3.06204	0.00219831	0.014417	0	0	0	9	0	0	0	0	1	3	0	0	0	0	0	0	0	6	2	3	1	4	4	0	0	0	0	0	0	0	0	0	0	0	0	0
New.0.CleanUp.ReferenceOTU9967	Bacteria	Bacteroidetes	[Saprospirae]	[Saprospirales]	Chitinophagaceae	NA	NA	2.01046	-1.19237	0.391728	-3.04387	0.00233553	0.0149751	0	0	0	0	0	1	0	0	0	0	0	0	0	0	0	0	0	0	0	0	0	0	0	0	0	1	0	0	5	0	0	0	0	10	0	0
New.2.CleanUp.ReferenceOTU37571	Bacteria	Bacteroidetes	[Saprospirae]	[Saprospirales]	Chitinophagaceae	Chitinophaga	arvensicola	1.89142	1.15577	0.384732	3.00408	0.00266382	0.0167309	0	1	0	20	0	0	0	0	1	0	0	1	0	0	0	0	0	1	0	2	4	6	0	0	0	0	0	0	0	0	0	0	0	0	0	0
208800	Bacteria	Bacteroidetes	[Saprospirae]	[Saprospirales]	Chitinophagaceae	NA	NA	2.25521	1.12552	0.39088	2.87946	0.00398351	0.0230676	0	0	0	0	1	0	0	0	0	0	10	0	14	0	0	0	4	15	0	3	0	0	0	0	1	0	1	0	0	0	0	0	0	1	0	0
4477202	Bacteria	Bacteroidetes	Sphingobacteriia	Sphingobacteriales	NA	NA	NA	5.06002	1.27156	0.456499	2.78547	0.00534508	0.0282476	0	0	0	0	13	0	0	0	82	0	0	0	17	1	5	0	3	12	0	0	0	10	0	0	0	1	0	3	0	0	0	0	0	3	1	0
New.0.CleanUp.ReferenceOTU74793	Bacteria	Bacteroidetes	Flavobacteriia	Flavobacteriales	Flavobacteriaceae	Flavobacterium	succinicans	1.87334	1.11968	0.402349	2.78286	0.00538822	0.0283838	0	0	17	0	0	0	0	0	0	0	0	0	0	0	0	0	0	0	0	0	0	18	0	0	0	0	0	0	0	0	0	0	0	0	0	0
4453743	Bacteria	Bacteroidetes	Flavobacteriia	Flavobacteriales	[Weeksellaceae]	Chryseobacterium	NA	1.96284	1.01873	0.371684	2.74085	0.00612808	0.0311857	0	0	0	13	0	1	0	0	6	3	0	0	0	1	4	0	0	0	2	0	0	0	0	6	0	0	0	0	0	0	0	0	0	0	0	2
273018	Bacteria	Bacteroidetes	[Saprospirae]	[Saprospirales]	Chitinophagaceae	NA	NA	1.87631	1.11343	0.410126	2.71485	0.00663059	0.033214	0	0	0	0	0	0	0	0	56	0	0	0	0	0	0	0	30	6	0	0	0	148	0	0	0	0	0	0	0	0	0	0	0	0	0	0
854930	Bacteria	Bacteroidetes	[Saprospirae]	[Saprospirales]	Chitinophagaceae	NA	NA	7.39452	1.23559	0.480983	2.56888	0.0102027	0.0453978	0	17	0	149	0	1	0	0	1	0	0	0	16	0	0	0	0	19	0	105	2	59	0	1	0	0	0	0	0	0	9	0	0	0	0	132
1110791	Bacteria	Bacteroidetes	[Saprospirae]	[Saprospirales]	Chitinophagaceae	NA	NA	2.32806	-0.919741	0.364774	-2.5214	0.0116889	0.0495793	0	0	0	1	0	0	0	0	0	0	3	0	0	0	0	3	1	2	0	0	0	0	0	0	1	0	2	0	1	0	0	6	1	0	5	11
New.1.CleanUp.ReferenceOTU92132	Bacteria	Chloroflexi	Ktedonobacteria	JG30-KF-AS9	NA	NA	NA	1.78445	1.04047	0.393708	2.64274	0.0082238	0.0390391	0	20	0	0	0	0	0	0	0	0	0	0	0	0	0	0	11	0	0	0	0	0	0	0	0	0	0	0	0	0	0	0	0	0	0	0
1119093	Bacteria	Chloroflexi	Thermomicrobia	JG30-KF-CM45	NA	NA	NA	1.73913	0.997505	0.389166	2.56319	0.0103715	0.0456515	0	20	0	0	0	0	0	0	0	0	0	0	0	0	0	9	0	0	0	0	0	0	0	0	0	0	0	0	0	0	0	0	0	0	0	0
New.2.CleanUp.ReferenceOTU66258	Bacteria	Cyanobacteria	4C0d-2	SM1D11	NA	NA	NA	2.95326	1.14658	0.414522	2.76603	0.00567431	0.02951	0	27	0	0	3	0	0	0	0	19	5	2	0	0	0	0	0	10	0	3	1	0	0	0	0	0	0	0	0	0	11	0	2	0	0	0
New.0.ReferenceOTU315	Bacteria	Cyanobacteria	4C0d-2	SM1D11	NA	NA	NA	2.29913	1.08434	0.407825	2.65885	0.00784087	0.0379945	0	0	14	0	0	3	0	0	0	5	1	0	0	0	0	0	0	0	0	0	0	25	0	0	6	0	0	0	0	0	0	0	0	0	0	0
New.1.CleanUp.ReferenceOTU78726	Bacteria	Firmicutes	Bacilli	Bacillales	Alicyclobacillaceae	Alicyclobacillus	NA	17.0961	2.48698	0.466513	5.33099	9.77e-08	2.8e-06	17	52	67	58	0	0	136	16	12	68	2	69	0	0	0	0	28	29	13	0	44	20	23	0	0	0	0	0	0	0	0	0	0	0	11	0
New.2.CleanUp.ReferenceOTU97133	Bacteria	Firmicutes	Bacilli	Bacillales	Bacillaceae	Bacillus	foraminis	2.38592	1.49313	0.425884	3.50595	0.000454986	0.00439641	0	0	0	27	0	0	0	0	0	0	0	6	0	0	0	0	0	25	0	0	0	0	0	0	0	0	0	0	0	0	0	0	0	0	0	0
New.3.CleanUp.ReferenceOTU9594	Bacteria	Firmicutes	Bacilli	Bacillales	Planococcaceae	Sporosarcina	ginsengi	2.45543	1.41983	0.41997	3.38079	0.000722783	0.00634573	106	27	0	0	0	0	0	0	0	24	0	0	0	0	0	0	0	0	3	0	5	0	0	0	0	0	0	0	0	0	1	1	0	0	0	0
New.0.CleanUp.ReferenceOTU60934	Bacteria	Firmicutes	Bacilli	Bacillales	Alicyclobacillaceae	Alicyclobacillus	NA	15.7943	-1.72775	0.515799	-3.34965	0.000809144	0.00699117	0	0	1	0	0	90	2	0	0	0	0	1	0	0	0	0	0	0	0	0	0	0	0	0	0	58	0	0	26	25	0	0	0	31	0	0
New.1.CleanUp.ReferenceOTU92081	Bacteria	Firmicutes	Bacilli	Bacillales	NA	NA	NA	2.00857	1.25446	0.38939	3.22159	0.00127483	0.00946269	0	0	0	14	0	0	8	2	3	0	0	11	0	0	0	0	0	0	0	0	0	3	0	0	0	0	0	0	0	0	0	0	0	0	0	0
573035	Bacteria	Firmicutes	Bacilli	Bacillales	Alicyclobacillaceae	Alicyclobacillus	NA	10.0529	1.56075	0.50797	3.07252	0.00212263	0.0140686	0	0	0	0	0	0	0	0	0	0	0	0	0	113	74	92	0	0	0	0	0	0	0	56	0	0	0	0	0	0	0	0	0	0	0	25
New.0.CleanUp.ReferenceOTU97264	Bacteria	Firmicutes	Bacilli	Bacillales	Planococcaceae	Sporosarcina	ginsengi	1.85713	-1.13127	0.381671	-2.96398	0.00303689	0.0186407	0	0	0	0	0	34	0	0	0	0	0	0	0	0	0	0	0	0	0	0	0	0	0	0	0	1	0	0	2	16	0	0	0	6	0	0
New.0.CleanUp.ReferenceOTU19923	Bacteria	Firmicutes	Bacilli	Bacillales	NA	NA	NA	1.85306	-1.12182	0.389864	-2.87745	0.00400898	0.0231331	0	0	0	0	0	0	0	0	0	0	0	0	0	0	0	0	0	0	0	0	0	0	0	0	0	0	0	0	0	0	0	0	0	1	0	0
4454140	Bacteria	Firmicutes	Bacilli	Bacillales	Bacillaceae	Bacillus	flexus	1.67168	0.936803	0.371536	2.52143	0.0116879	0.0495793	0	0	0	0	0	0	0	0	0	0	0	0	0	6	0	10	0	0	0	0	0	0	0	10	0	0	0	0	0	0	0	0	0	0	0	0
New.0.ReferenceOTU68	Bacteria	Gemmatimonadetes	Gemmatimonadetes	NA	NA	NA	NA	1.71788	-0.986191	0.387559	-2.54462	0.0109397	0.0473858	0	0	0	0	0	0	0	0	0	0	0	0	0	0	0	0	0	0	0	0	0	0	0	0	0	0	0	0	0	0	0	0	0	0	0	0
New.0.ReferenceOTU13605	Bacteria	Planctomycetes	Planctomycetia	Planctomycetales	Planctomycetaceae	Planctomyces	NA	2.54773	1.60329	0.420582	3.81208	0.000137804	0.00164258	0	29	0	0	0	0	0	0	0	0	20	0	0	0	0	0	5	7	0	0	0	0	4	0	0	0	0	0	0	0	0	0	0	0	0	0
65683	Bacteria	Planctomycetes	Phycisphaerae	WD2101	NA	NA	NA	1.69375	0.958978	0.375676	2.55267	0.01069	0.0464276	0	0	0	0	0	0	0	0	0	0	0	0	0	5	0	1	0	0	0	0	0	0	4	17	0	0	0	0	0	0	0	0	0	0	0	0
New.2.CleanUp.ReferenceOTU95515	Bacteria	Proteobacteria	Betaproteobacteria	Burkholderiales	Burkholderiaceae	Burkholderia	NA	264.602	5.26324	0.554307	9.49517	2.2e-21	1.8e-18	0	0	0	2358	0	0	0	2725	1249	0	0	4994	0	0	0	0	0	92	0	0	0	226	34	0	0	0	0	0	0	0	0	0	0	0	0	0
New.2.CleanUp.ReferenceOTU3477	Bacteria	Proteobacteria	Gammaproteobacteria	Pseudomonadales	Pseudomonadaceae	Pseudomonas	NA	46.8879	4.39551	0.533854	8.23355	1.82e-16	4.24e-14	0	0	0	13731	0	0	0	24	343	0	0	364	0	0	0	0	0	1137	0	0	0	165	2	0	0	0	0	0	0	0	0	0	0	0	0	0
New.0.CleanUp.ReferenceOTU99729	Bacteria	Proteobacteria	Betaproteobacteria	Burkholderiales	Oxalobacteraceae	Ralstonia	NA	28.1266	-4.14754	0.508055	-8.16355	3.25e-16	6.64e-14	0	0	0	0	0	1344	1	0	0	0	0	0	0	0	0	0	0	0	0	0	0	0	0	0	0	112	0	0	156	187	0	0	0	145	0	0
New.2.CleanUp.ReferenceOTU70822	Bacteria	Proteobacteria	Gammaproteobacteria	Enterobacteriales	Enterobacteriaceae	NA	NA	51.138	4.26871	0.543391	7.85568	3.98e-15	6.21e-13	0	0	0	660	0	0	0	6493	351	2	0	1196	0	0	0	0	0	0	0	0	11	0	0	0	0	0	0	0	0	0	0	0	0	0	0	0
New.3.CleanUp.ReferenceOTU8105	Bacteria	Proteobacteria	Betaproteobacteria	Burkholderiales	Comamonadaceae	NA	NA	30.204	4.10747	0.523286	7.84937	4.18e-15	6.21e-13	96	321	0	0	0	0	0	0	0	288	0	0	0	0	0	0	0	0	210	0	383	0	0	0	0	0	0	0	0	0	0	0	0	0	0	0
New.3.CleanUp.ReferenceOTU35973	Bacteria	Proteobacteria	Alphaproteobacteria	Rhizobiales	Bradyrhizobiaceae	NA	NA	31.477	4.09065	0.525102	7.79021	6.69e-15	9.1e-13	61	548	0	0	0	0	0	0	0	443	0	0	0	0	0	0	0	0	117	0	183	0	0	0	0	0	0	0	0	0	1	0	0	0	0	0
New.2.CleanUp.ReferenceOTU99049	Bacteria	Proteobacteria	Alphaproteobacteria	Sphingomonadales	Sphingomonadaceae	Sphingomonas	NA	21.8748	3.84663	0.502327	7.65763	1.89e-14	2.21e-12	0	3	0	152	1	0	0	4	52	1	0	49	1	0	0	0	0	343	1	0	4	303	9	0	0	0	0	0	0	0	0	0	0	0	0	0
New.2.CleanUp.ReferenceOTU79797	Bacteria	Proteobacteria	Betaproteobacteria	Burkholderiales	Comamonadaceae	NA	NA	22.4845	3.62167	0.485572	7.45856	8.75e-14	8.4e-12	0	6	0	103	18	0	0	11	103	5	0	32	0	0	0	0	0	476	31	9	66	1773	77	0	2	0	0	1	0	0	1	0	1	0	0	0
New.2.CleanUp.ReferenceOTU73483	Bacteria	Proteobacteria	Betaproteobacteria	Burkholderiales	Burkholderiaceae	NA	NA	11.4458	3.46583	0.465265	7.44916	9.39e-14	8.52e-12	11	30	0	37	0	0	0	50	20	37	0	74	0	0	0	0	0	3	79	0	112	7	1	0	0	0	0	0	0	0	0	0	0	0	0	0
New.2.CleanUp.ReferenceOTU32940	Bacteria	Proteobacteria	Betaproteobacteria	Burkholderiales	Oxalobacteraceae	Herbaspirillum	NA	17.1693	3.67392	0.506954	7.24705	4.26e-13	3.48e-11	0	0	0	141	0	0	0	12	205	0	0	131	0	0	0	0	0	212	0	0	0	2820	13	0	0	0	0	0	0	0	0	0	0	0	0	0
New.2.CleanUp.ReferenceOTU45545	Bacteria	Proteobacteria	Betaproteobacteria	Burkholderiales	Comamonadaceae	NA	NA	21.3179	3.6698	0.516627	7.10339	1.22e-12	9.47e-11	0	0	0	471	0	0	0	35	247	0	0	47	0	0	0	0	0	1672	0	0	0	1336	95	0	0	0	0	0	0	0	0	0	3	0	0	0
New.1.CleanUp.ReferenceOTU96553	Bacteria	Proteobacteria	Betaproteobacteria	Burkholderiales	Alcaligenaceae	Achromobacter	NA	14.2765	3.41284	0.483948	7.05207	1.76e-12	1.31e-10	17	4	6	801	0	0	0	15	305	103	5	1	0	0	0	0	20	2	0	20	82	0	0	0	0	0	0	0	0	0	0	0	3	0	149	0
New.3.CleanUp.ReferenceOTU99049	Bacteria	Proteobacteria	Betaproteobacteria	Burkholderiales	Oxalobacteraceae	Ralstonia	NA	16.7988	3.56042	0.513411	6.93484	4.07e-12	2.89e-10	137	263	0	0	0	0	0	0	0	200	0	0	0	0	0	0	0	0	97	0	1582	0	0	0	0	0	0	0	0	0	0	0	0	0	0	0
New.2.CleanUp.ReferenceOTU64006	Bacteria	Proteobacteria	Alphaproteobacteria	Rhizobiales	Phyllobacteriaceae	Mesorhizobium	NA	8.79502	3.14565	0.466177	6.74777	1.5e-11	1.02e-09	0	8	0	133	0	0	0	3	17	30	0	26	0	0	0	0	0	20	17	0	80	412	10	0	0	0	0	0	0	0	0	0	0	0	0	0
New.3.CleanUp.ReferenceOTU9786	Bacteria	Proteobacteria	Betaproteobacteria	Burkholderiales	Comamonadaceae	NA	NA	12.9265	3.36303	0.507734	6.62361	3.51e-11	2.29e-09	51	70	0	0	0	0	0	0	0	331	0	0	0	0	0	0	0	0	75	0	490	0	0	0	0	0	0	0	0	0	0	0	0	0	0	0
New.2.CleanUp.ReferenceOTU27681	Bacteria	Proteobacteria	Betaproteobacteria	Burkholderiales	Comamonadaceae	NA	NA	9.23448	3.12597	0.472979	6.60911	3.87e-11	2.42e-09	0	1	0	20	0	0	0	16	93	94	0	39	0	0	0	0	0	49	4	0	0	45	0	0	1	0	0	0	0	0	0	0	0	0	0	0
New.1.CleanUp.ReferenceOTU63	Bacteria	Proteobacteria	Alphaproteobacteria	Rhizobiales	Bradyrhizobiaceae	NA	NA	12.9346	3.04319	0.463755	6.56207	5.31e-11	3.09e-09	11	31	0	0	1	0	0	0	26	24	10	12	6	0	0	0	44	70	5	26	8	238	0	0	0	0	0	0	0	0	0	0	1	0	0	0
New.2.CleanUp.ReferenceOTU82748	Bacteria	Proteobacteria	Betaproteobacteria	Burkholderiales	Burkholderiaceae	NA	NA	9.70834	3.1667	0.48645	6.50982	7.52e-11	4.1e-09	0	0	0	89	0	0	0	5	1	0	0	12	0	0	0	0	0	146	2	0	0	74	55	0	0	0	0	0	0	0	0	0	0	0	0	0
New.0.CleanUp.ReferenceOTU86021	Bacteria	Proteobacteria	Betaproteobacteria	Burkholderiales	Oxalobacteraceae	Herbaspirillum	NA	10.2112	-3.18609	0.494715	-6.44025	1.19e-10	6.28e-09	0	0	0	0	0	152	0	0	0	0	0	0	0	0	0	0	0	0	0	0	0	0	0	0	0	175	0	0	2	0	0	0	0	644	0	0
New.4.CleanUp.ReferenceOTU94878	Bacteria	Proteobacteria	Betaproteobacteria	Burkholderiales	Comamonadaceae	NA	NA	12.4578	-3.08335	0.489612	-6.29754	3.02e-10	1.54e-08	0	0	0	0	4	0	0	0	0	0	1	0	4	0	0	0	0	0	0	900	0	0	0	0	12	0	2	136	0	0	1	77	52	0	0	0
New.2.CleanUp.ReferenceOTU63422	Bacteria	Proteobacteria	Alphaproteobacteria	Rhizobiales	Rhizobiaceae	Agrobacterium	NA	59.1431	3.20951	0.516403	6.21513	5.13e-10	2.54e-08	7	9	0	15130	23	0	0	348	770	90	11	388	5	0	0	0	0	232	3	17	36	295	234	0	2	0	0	1	0	0	8	12	55	0	0	0
New.6.CleanUp.ReferenceOTU77477	Bacteria	Proteobacteria	Betaproteobacteria	Burkholderiales	Burkholderiaceae	Burkholderia	NA	11.9716	-3.20834	0.518921	-6.18271	6.3e-10	3.03e-08	0	0	0	0	1913	0	0	0	0	0	0	0	0	0	0	0	0	0	0	0	0	0	0	0	0	0	587	0	0	0	0	0	354	0	0	0
New.2.CleanUp.ReferenceOTU35980	Bacteria	Proteobacteria	Gammaproteobacteria	Xanthomonadales	Xanthomonadaceae	NA	NA	7.34308	2.90113	0.472056	6.14573	7.96e-10	3.71e-08	0	0	0	22	0	0	0	11	72	0	0	25	0	0	0	0	0	55	0	0	0	87	6	0	0	0	0	0	0	0	0	0	0	0	0	0
New.2.CleanUp.ReferenceOTU29035	Bacteria	Proteobacteria	Betaproteobacteria	Burkholderiales	Oxalobacteraceae	NA	NA	8.52611	2.9668	0.496041	5.98096	2.22e-09	9.88e-08	0	0	1	1349	0	0	0	168	12	141	0	0	0	0	0	0	0	0	0	0	0	8	0	0	0	0	0	0	0	0	0	0	0	0	0	0
New.3.ReferenceOTU9273	Bacteria	Proteobacteria	Betaproteobacteria	Burkholderiales	Alcaligenaceae	NA	NA	55.8589	3.25461	0.549371	5.92425	3.14e-09	1.35e-07	854	31	0	1	0	0	0	0	0	960	0	0	0	0	0	0	0	0	5	521	2903	1	0	0	0	0	0	24	0	0	0	13	0	0	0	0
New.0.CleanUp.ReferenceOTU54768	Bacteria	Proteobacteria	Alphaproteobacteria	Rhizobiales	Phyllobacteriaceae	Mesorhizobium	NA	5.76135	-2.67664	0.452425	-5.91621	3.29e-09	1.38e-07	0	0	0	0	0	138	0	0	0	0	0	0	0	0	0	0	0	0	0	0	0	0	0	0	0	21	0	0	12	4	0	0	0	20	0	0
New.2.CleanUp.ReferenceOTU81749	Bacteria	Proteobacteria	Gammaproteobacteria	Xanthomonadales	Xanthomonadaceae	Dokdonella	NA	7.74342	2.88913	0.4891	5.90703	3.48e-09	1.42e-07	0	0	0	27	0	0	0	0	86	0	0	0	0	0	0	0	0	100	0	0	0	83	0	0	0	0	0	0	0	0	0	0	0	0	0	0
New.2.CleanUp.ReferenceOTU82508	Bacteria	Proteobacteria	Betaproteobacteria	Burkholderiales	Comamonadaceae	NA	NA	8.47805	2.72622	0.462333	5.89666	3.71e-09	1.48e-07	0	1	0	20	0	0	0	18	13	25	0	3	0	0	0	0	0	29	4	157	1	34	14	0	0	0	0	8	0	0	0	0	0	0	0	0
New.3.CleanUp.ReferenceOTU95839	Bacteria	Proteobacteria	Gammaproteobacteria	Pseudomonadales	Pseudomonadaceae	Pseudomonas	NA	7.99016	2.88413	0.497543	5.79676	6.76e-09	2.57e-07	164	27	0	0	0	0	0	0	0	1729	0	0	0	0	0	0	0	0	115	0	682	0	0	0	0	0	0	0	0	0	0	0	0	0	0	0
New.3.ReferenceOTU5485	Bacteria	Proteobacteria	Betaproteobacteria	Burkholderiales	Comamonadaceae	NA	NA	61.4099	3.14829	0.547949	5.74559	9.16e-09	3.25e-07	19	396	0	0	11	0	0	0	0	321	0	0	2	0	0	0	0	0	1512	335	3644	0	0	0	1	0	0	20	0	0	1	40	1	0	0	0
New.6.CleanUp.ReferenceOTU90535	Bacteria	Proteobacteria	Alphaproteobacteria	Rhizobiales	Bradyrhizobiaceae	NA	NA	7.55819	-2.7985	0.493471	-5.67105	1.42e-08	4.83e-07	0	0	0	0	90	0	0	0	0	0	0	0	1	0	0	0	0	0	0	0	0	0	0	0	0	0	126	0	0	0	0	0	118	0	0	0
New.3.CleanUp.ReferenceOTU9734	Bacteria	Proteobacteria	Betaproteobacteria	Burkholderiales	Burkholderiaceae	Burkholderia	NA	6.1041	2.66539	0.474302	5.6196	1.91e-08	6.38e-07	10	23	0	0	0	0	0	0	0	37	0	0	0	0	0	0	0	0	61	0	93	0	0	0	0	0	0	0	0	0	0	0	0	0	0	0
New.5.CleanUp.ReferenceOTU8803	Bacteria	Proteobacteria	Betaproteobacteria	Burkholderiales	Burkholderiaceae	Burkholderia	NA	38.6946	-3.06284	0.550406	-5.5647	2.63e-08	8.58e-07	0	0	0	0	0	0	0	0	0	0	605	0	46	0	0	0	0	0	0	0	0	0	0	0	11495	0	0	0	0	0	935	0	0	0	0	0
New.2.CleanUp.ReferenceOTU33393	Bacteria	Proteobacteria	Betaproteobacteria	Burkholderiales	Burkholderiaceae	Burkholderia	NA	4.23143	2.34435	0.421566	5.56106	2.68e-08	8.59e-07	5	7	0	16	0	0	0	15	7	9	0	25	0	0	0	0	0	1	19	0	33	1	2	0	0	0	0	0	0	0	0	0	0	0	0	0
New.6.CleanUp.ReferenceOTU40473	Bacteria	Proteobacteria	Betaproteobacteria	Burkholderiales	Oxalobacteraceae	Herbaspirillum	NA	7.03082	-2.75176	0.49534	-5.5553	2.77e-08	8.7e-07	0	0	0	0	8526	0	0	0	0	0	0	0	0	0	0	0	0	0	0	0	0	0	0	0	0	0	6	0	0	0	0	0	1165	0	0	0
New.3.CleanUp.ReferenceOTU59481	Bacteria	Proteobacteria	Gammaproteobacteria	Xanthomonadales	Xanthomonadaceae	Lysobacter	NA	6.6616	2.66892	0.487542	5.47425	4.39e-08	1.35e-06	15	12	0	0	0	0	0	0	0	0	0	0	0	0	0	0	0	0	15	204	2583	0	0	0	0	0	0	0	0	0	0	0	0	0	0	0
New.4.ReferenceOTU5343	Bacteria	Proteobacteria	Betaproteobacteria	Burkholderiales	Oxalobacteraceae	Ralstonia	NA	9.53608	-2.5566	0.477313	-5.35623	8.5e-08	2.48e-06	0	0	0	0	2	0	0	0	0	0	7	0	3	0	0	0	0	0	0	5	0	0	0	0	44	0	2	33	0	0	3	5	1	0	0	0
New.4.CleanUp.ReferenceOTU34597	Bacteria	Proteobacteria	Betaproteobacteria	Burkholderiales	Burkholderiaceae	Burkholderia	NA	7.50719	-2.73436	0.51336	-5.3264	1e-07	2.82e-06	0	0	0	0	0	0	0	0	0	0	0	0	0	0	0	0	0	0	0	1728	0	0	0	0	0	0	0	284	0	0	0	489	0	0	0	0
New.0.CleanUp.ReferenceOTU89278	Bacteria	Proteobacteria	Alphaproteobacteria	Rhizobiales	Rhizobiaceae	Agrobacterium	NA	4.9922	-2.41072	0.461254	-5.22644	1.73e-07	4.78e-06	0	0	0	1	0	127	0	0	0	0	0	0	0	0	0	0	0	0	0	0	0	0	0	0	0	100	0	0	16	6	0	0	0	455	0	0
New.2.ReferenceOTU11106	Bacteria	Proteobacteria	Alphaproteobacteria	Rhizobiales	Phyllobacteriaceae	NA	NA	4.04326	2.24595	0.436239	5.14844	2.63e-07	6.81e-06	5	0	0	50	0	0	0	1	0	4	0	2	0	0	0	0	0	5	3	0	17	37	8	0	0	0	0	0	0	0	0	0	0	0	0	0
New.2.CleanUp.ReferenceOTU82588	Bacteria	Proteobacteria	Betaproteobacteria	Burkholderiales	Comamonadaceae	NA	NA	4.66322	2.328	0.456804	5.09628	3.46e-07	8.7e-06	0	0	0	0	0	0	0	4	3	0	0	49	0	0	0	0	0	41	0	0	0	44	17	0	0	0	0	0	0	0	0	0	0	0	0	0
New.2.CleanUp.ReferenceOTU32613	Bacteria	Proteobacteria	Alphaproteobacteria	Rhizobiales	Rhizobiaceae	Agrobacterium	NA	4.79556	2.34252	0.464202	5.04633	4.5e-07	1.1e-05	1	0	0	1022	1	0	0	0	21	3	1	18	0	0	0	0	0	117	1	0	1	256	0	0	0	0	0	0	0	0	0	0	0	0	0	0
New.0.CleanUp.ReferenceOTU94092	Bacteria	Proteobacteria	Betaproteobacteria	Burkholderiales	Comamonadaceae	NA	NA	9.35999	-2.42571	0.483121	-5.02091	5.14e-07	1.2e-05	0	0	0	0	0	20	0	0	0	0	0	0	0	0	0	0	0	0	0	0	0	0	0	0	0	94	0	0	19	1	0	0	0	29	0	0
New.1.CleanUp.ReferenceOTU4616	Bacteria	Proteobacteria	Gammaproteobacteria	Xanthomonadales	Xanthomonadaceae	Lysobacter	NA	5.97478	2.28779	0.458298	4.99191	5.98e-07	1.36e-05	9	1	0	26	0	0	0	0	61	2	0	0	0	0	0	0	1100	56	5	37	491	11	0	0	0	0	0	0	0	0	0	0	0	0	0	0
New.0.CleanUp.ReferenceOTU55451	Bacteria	Proteobacteria	Betaproteobacteria	Burkholderiales	Comamonadaceae	NA	NA	6.68653	-2.30562	0.466125	-4.94636	7.56e-07	1.69e-05	0	0	0	0	4	1362	0	0	0	0	0	0	0	0	0	0	3	0	1	0	4	0	0	0	0	2512	0	0	10	11	0	0	0	68	0	0
New.2.CleanUp.ReferenceOTU4504	Bacteria	Proteobacteria	Betaproteobacteria	Burkholderiales	Burkholderiaceae	Candidatus Glomeribacter	gigasporarum	17.1155	2.35862	0.48138	4.89972	9.6e-07	2.1e-05	63	91	1	103	101	0	0	0	4	31	29	25	0	0	0	0	0	0	127	27	23	26	0	0	0	0	7	3	0	0	0	0	0	0	0	0
New.2.CleanUp.ReferenceOTU97200	Bacteria	Proteobacteria	Betaproteobacteria	Burkholderiales	Oxalobacteraceae	NA	NA	3.88108	2.15319	0.450287	4.78182	1.74e-06	3.55e-05	0	0	0	493	0	0	0	17	0	0	0	63	0	0	0	0	0	10	0	0	0	23	11	0	0	0	0	0	0	0	0	0	0	0	0	0
New.3.CleanUp.ReferenceOTU96481	Bacteria	Proteobacteria	Betaproteobacteria	Burkholderiales	Comamonadaceae	NA	NA	3.91446	2.15402	0.454596	4.73832	2.15e-06	4.34e-05	0	46	0	0	0	0	0	0	0	31	0	0	0	0	0	0	0	0	26	0	23	0	0	0	0	0	0	0	0	0	0	0	0	0	0	0
New.3.CleanUp.ReferenceOTU77232	Bacteria	Proteobacteria	Betaproteobacteria	Burkholderiales	Burkholderiaceae	Burkholderia	bryophila	4.05393	2.17649	0.46342	4.69659	2.65e-06	5.2e-05	1	15	0	0	0	0	0	0	0	56	0	0	0	0	0	0	0	0	60	0	2879	0	0	0	0	0	0	0	0	0	0	0	0	0	0	0
New.2.CleanUp.ReferenceOTU81799	Bacteria	Proteobacteria	Betaproteobacteria	Burkholderiales	Burkholderiaceae	Burkholderia	bryophila	3.55729	2.05022	0.443381	4.62405	3.76e-06	7.15e-05	0	0	0	128	0	0	0	7	10	0	0	3	0	0	0	0	0	15	0	0	0	66	9	0	0	0	0	0	0	0	0	0	0	0	0	0
New.2.CleanUp.ReferenceOTU11328	Bacteria	Proteobacteria	Gammaproteobacteria	Pseudomonadales	Pseudomonadaceae	Pseudomonas	umsongensis	3.47036	2.02528	0.439024	4.61315	3.97e-06	7.44e-05	0	0	0	6	0	0	0	1	7	0	0	37	0	0	0	0	0	40	0	0	0	13	2	0	0	0	0	0	0	0	0	0	0	0	0	0
New.2.CleanUp.ReferenceOTU62748	Bacteria	Proteobacteria	Betaproteobacteria	Burkholderiales	Comamonadaceae	NA	NA	3.71436	2.04878	0.4456	4.59781	4.27e-06	7.92e-05	0	0	0	8	0	0	0	0	0	0	1	12	0	0	0	0	0	67	0	0	0	11	17	0	0	0	0	0	0	0	0	0	1	0	0	0
New.0.CleanUp.ReferenceOTU96977	Bacteria	Proteobacteria	Betaproteobacteria	Burkholderiales	Comamonadaceae	NA	NA	3.43172	-2.01428	0.440097	-4.57691	4.72e-06	8.56e-05	0	0	0	0	0	106	0	0	0	0	0	0	0	0	0	0	0	0	0	0	0	0	0	0	0	2	0	0	0	2	0	0	0	21	0	0
New.2.CleanUp.ReferenceOTU58859	Bacteria	Proteobacteria	Gammaproteobacteria	Pseudomonadales	Pseudomonadaceae	NA	NA	3.41229	1.99436	0.441852	4.51363	6.37e-06	0.000114359	0	0	0	1	0	0	0	42	24	0	0	360	0	0	0	0	0	4	27	0	5	0	0	0	0	0	0	0	0	0	0	0	0	0	0	0
New.0.CleanUp.ReferenceOTU86581	Bacteria	Proteobacteria	Betaproteobacteria	Burkholderiales	Comamonadaceae	NA	NA	5.58708	-2.09949	0.46804	-4.4857	7.27e-06	0.000128996	0	0	0	0	0	11	0	0	0	0	0	0	0	0	0	0	0	0	0	0	0	0	0	0	0	36	0	0	30	3	0	0	0	97	0	0
241449	Bacteria	Proteobacteria	Alphaproteobacteria	Rhizobiales	NA	NA	NA	3.55707	1.83879	0.412748	4.455	8.39e-06	0.000147309	17	0	2	47	1	0	0	0	0	4	1	0	0	0	2	0	4	1	2	0	5	7	1	11	0	0	0	0	0	0	4	0	0	0	0	0
New.1.CleanUp.ReferenceOTU5704	Bacteria	Proteobacteria	Betaproteobacteria	Burkholderiales	Burkholderiaceae	Burkholderia	NA	4.09776	2.15807	0.490816	4.39689	1.1e-05	0.000188759	0	0	136	0	0	0	359	0	0	0	0	0	0	0	0	0	261	0	0	0	0	0	0	0	0	0	0	0	0	0	0	0	0	0	253	0
New.2.CleanUp.ReferenceOTU32219	Bacteria	Proteobacteria	Alphaproteobacteria	Rhizobiales	Methylobacteriaceae	NA	NA	2.9074	1.76997	0.404747	4.37304	1.23e-05	0.00020843	0	0	0	12	0	0	0	0	10	3	0	7	0	0	0	0	0	15	10	0	7	0	16	0	0	0	0	1	0	0	0	0	0	0	0	0
New.0.CleanUp.ReferenceOTU93216	Bacteria	Proteobacteria	Betaproteobacteria	Burkholderiales	Burkholderiaceae	Burkholderia	NA	3.20747	-1.91697	0.440532	-4.35149	1.35e-05	0.00022531	0	0	0	0	0	374	0	0	0	0	0	0	0	0	0	0	0	0	0	0	0	0	0	0	0	57	0	0	2	1	0	0	0	6	0	0
4187380	Bacteria	Proteobacteria	Gammaproteobacteria		NA	NA	NA	8.11353	2.0785	0.480785	4.32314	1.54e-05	0.00025373	0	0	0	36	0	0	0	0	11	0	118	0	0	0	0	0	1	24	0	0	0	97	0	0	0	2	2	0	4	0	0	0	0	9	0	0
4484193	Bacteria	Proteobacteria	Gammaproteobacteria	Xanthomonadales	Xanthomonadaceae	Dyella	NA	5.8747	2.01402	0.467557	4.30754	1.65e-05	0.000266907	0	0	0	0	1	0	0	0	0	0	0	0	0	39	62	63	0	0	0	0	9	0	0	23	2	0	0	0	0	0	0	0	0	0	0	294
1048605	Bacteria	Proteobacteria	Alphaproteobacteria	Sphingomonadales	Sphingomonadaceae	Sphingobium	NA	2.97363	1.82893	0.42586	4.29468	1.75e-05	0.000275554	0	0	15	11	0	0	0	0	0	1	0	0	0	0	0	0	0	18	0	12	0	27	0	0	0	0	0	0	0	0	0	0	0	0	0	0
New.2.CleanUp.ReferenceOTU28958	Bacteria	Proteobacteria	Betaproteobacteria	Burkholderiales	Oxalobacteraceae	Janthinobacterium	NA	4.57148	1.96653	0.457974	4.29399	1.75e-05	0.000275554	0	0	0	0	0	0	0	19	7	51	53	17	0	0	0	0	0	1279	0	0	0	0	0	0	0	0	0	0	0	0	0	0	0	0	0	0
4463045	Bacteria	Proteobacteria	Alphaproteobacteria	Sphingomonadales	Sphingomonadaceae	Sphingomonas	NA	5.92272	1.99601	0.465605	4.28692	1.81e-05	0.00028176	0	1	0	0	1	2	0	0	0	0	0	0	1	37	51	75	0	0	0	0	0	0	0	30	0	0	0	0	0	0	0	0	0	0	0	136
New.6.ReferenceOTU8812	Bacteria	Proteobacteria	Betaproteobacteria	Burkholderiales	Comamonadaceae	NA	NA	3.41251	-1.96286	0.458346	-4.28249	1.85e-05	0.00028472	0	0	0	0	8986	0	0	0	0	0	0	0	0	0	0	0	0	0	0	0	0	0	0	0	0	0	9	0	0	0	0	0	848	0	0	0
New.0.CleanUp.ReferenceOTU99815	Bacteria	Proteobacteria	Betaproteobacteria	Burkholderiales	Oxalobacteraceae	Massilia	NA	4.09076	-1.86326	0.436946	-4.26428	2.01e-05	0.000303235	0	0	0	0	0	8	0	0	0	0	0	0	0	0	0	0	0	0	0	0	0	0	0	0	0	10	0	0	6	2	0	0	0	2	0	0
New.1.CleanUp.ReferenceOTU68529	Bacteria	Proteobacteria	Gammaproteobacteria	Xanthomonadales	Sinobacteraceae	NA	NA	6.23551	1.90668	0.452497	4.21368	2.51e-05	0.000372987	0	29	10	30	1	0	0	0	3	1	1	0	0	0	0	0	18	15	5	3	3	88	399	0	0	0	0	0	0	0	0	0	0	0	18	0
New.1.CleanUp.ReferenceOTU5249	Bacteria	Proteobacteria	Betaproteobacteria	Burkholderiales	Comamonadaceae	NA	NA	3.21366	1.93004	0.458536	4.20913	2.56e-05	0.000377146	0	0	75	0	4	0	15	0	0	0	0	0	0	0	0	0	385	0	0	0	1	1	0	0	0	0	0	0	0	0	0	0	0	0	261	0
New.2.CleanUp.ReferenceOTU96998	Bacteria	Proteobacteria	Betaproteobacteria	Burkholderiales	Oxalobacteraceae	NA	NA	2.92975	1.80203	0.428357	4.20683	2.59e-05	0.000377593	0	0	0	12	0	0	0	13	0	0	0	17	0	0	0	0	0	169	0	0	0	33	7	0	0	0	0	0	0	0	0	0	0	0	0	0
New.5.ReferenceOTU14319	Bacteria	Proteobacteria	Alphaproteobacteria	Rhizobiales	Phyllobacteriaceae	Mesorhizobium	NA	7.2153	-2.05278	0.494466	-4.15151	3.3e-05	0.000469016	0	0	0	0	1	0	0	0	0	0	82	0	19	0	0	0	0	0	0	0	0	0	0	0	59	0	0	0	0	0	157	0	0	0	0	0
153084	Bacteria	Proteobacteria	Betaproteobacteria	Burkholderiales	Comamonadaceae	NA	NA	7.11017	2.01759	0.488256	4.13224	3.59e-05	0.000505734	0	0	0	1	0	0	0	0	0	1	1	1	0	379	181	56	0	0	0	0	0	4	0	332	0	0	0	0	0	0	0	0	1	0	0	188
4396481	Bacteria	Proteobacteria	Alphaproteobacteria	Rhizobiales	Rhizobiaceae	Rhizobium	NA	4.22996	1.83335	0.448906	4.08405	4.43e-05	0.000602262	0	1	1	0	0	0	0	0	0	0	0	0	0	100	69	16	0	1	0	1	0	1	0	40	1	0	0	0	0	0	1	0	0	0	1	98
New.0.ReferenceOTU14008	Bacteria	Proteobacteria	Alphaproteobacteria	NA	NA	NA	NA	2.74652	1.628	0.399761	4.07244	4.65e-05	0.000622737	0	4	0	15	0	0	0	0	0	5	8	0	6	0	0	0	0	20	0	3	0	10	1	0	0	0	0	0	0	0	0	2	0	0	0	0
New.2.CleanUp.ReferenceOTU790	Bacteria	Proteobacteria	Gammaproteobacteria	Pseudomonadales	Pseudomonadaceae	NA	NA	2.99858	1.80192	0.445518	4.04455	5.24e-05	0.000696	0	0	0	30	0	0	0	8	52	0	0	45	0	0	0	0	0	3	0	0	0	0	0	0	0	0	0	0	0	0	0	0	0	0	0	0
New.3.CleanUp.ReferenceOTU89632	Bacteria	Proteobacteria	Betaproteobacteria	Burkholderiales	Comamonadaceae	NA	NA	2.89902	1.76608	0.439342	4.01984	5.82e-05	0.000757666	0	17	0	0	0	0	0	0	0	149	0	0	0	0	0	0	0	0	22	1	41	0	0	0	0	0	0	0	0	0	0	0	0	0	0	0
New.0.CleanUp.ReferenceOTU30992	Bacteria	Proteobacteria	Betaproteobacteria	Burkholderiales	Oxalobacteraceae	Janthinobacterium	NA	2.64454	-1.67217	0.41841	-3.99649	6.43e-05	0.000820178	0	0	0	0	0	45	0	0	0	0	0	0	0	0	0	0	0	0	0	0	0	0	0	0	0	28	0	0	0	1	0	0	0	5	0	0
New.5.CleanUp.ReferenceOTU27525	Bacteria	Proteobacteria	Betaproteobacteria	Burkholderiales	Comamonadaceae	NA	NA	29.5942	-2.17959	0.545366	-3.99657	6.43e-05	0.000820178	0	0	0	0	0	0	0	0	0	0	73	0	37	0	0	0	0	0	0	0	0	0	0	0	269	0	0	0	0	0	148	0	0	0	0	0
New.1.CleanUp.ReferenceOTU69136	Bacteria	Proteobacteria	Betaproteobacteria	Burkholderiales	Comamonadaceae	NA	NA	2.98742	1.82007	0.461824	3.94105	8.11e-05	0.00101905	0	0	82	0	0	0	2	0	0	0	0	0	0	0	0	0	434	0	0	1	0	1	0	0	0	0	0	0	0	0	0	0	0	0	292	0
New.0.CleanUp.ReferenceOTU94126	Bacteria	Proteobacteria	Betaproteobacteria	Burkholderiales	Oxalobacteraceae	NA	NA	10.162	-1.96053	0.4996	-3.92419	8.7e-05	0.00108479	0	0	0	0	0	42	0	0	0	0	0	0	0	0	0	0	0	0	0	0	0	0	0	0	0	3	0	0	30	7	0	0	0	2	0	0
2947338	Bacteria	Proteobacteria	Alphaproteobacteria	Sphingomonadales	Sphingomonadaceae	Sphingomonas	wittichii	2.79619	1.45345	0.37648	3.86063	0.000113096	0.00138861	0	5	0	8	0	4	2	0	0	1	1	0	0	7	15	0	2	11	1	2	0	7	0	4	0	0	0	0	0	0	0	0	0	0	0	0
120422	Bacteria	Proteobacteria	Alphaproteobacteria	Rhizobiales	NA	NA	NA	2.86272	1.60742	0.4172	3.85287	0.000116739	0.00142265	0	0	0	9	42	0	0	0	4	0	7	0	0	0	0	0	0	5	0	0	2	7	0	0	0	0	0	0	0	0	0	0	0	0	0	0
New.0.ReferenceOTU494	Bacteria	Proteobacteria	Betaproteobacteria	Burkholderiales	Alcaligenaceae	NA	NA	2.66817	-1.70432	0.443647	-3.84162	0.000122224	0.00147846	0	252	181	238	0	0	0	0	0	0	0	0	0	0	0	0	0	0	0	0	0	0	0	0	0	214	0	0	1	0	0	0	0	50	252	0
New.3.ReferenceOTU916	Bacteria	Proteobacteria	Betaproteobacteria	Burkholderiales	Comamonadaceae	Variovorax	NA	2.54707	1.60374	0.420117	3.81736	0.000134888	0.00161965	33	6	0	0	0	0	0	0	0	4	0	0	0	0	0	0	0	0	9	0	13	0	0	0	0	0	0	0	0	0	0	0	0	0	0	0
New.2.CleanUp.ReferenceOTU97414	Bacteria	Proteobacteria	Alphaproteobacteria	Sphingomonadales	Sphingomonadaceae	NA	NA	2.47768	1.57022	0.414071	3.79214	0.000149354	0.00175464	0	0	0	7	0	0	0	6	5	0	0	2	0	0	0	0	0	9	0	0	0	33	0	0	0	0	0	0	0	0	0	0	0	0	0	0
New.2.CleanUp.ReferenceOTU48846	Bacteria	Proteobacteria	Betaproteobacteria	Burkholderiales	Comamonadaceae	NA	NA	2.39091	1.52833	0.403311	3.78945	0.000150978	0.00176106	0	0	0	7	0	0	0	0	4	0	0	17	0	0	0	0	0	10	0	0	0	7	13	0	0	0	0	0	0	0	0	0	0	0	0	0
644798	Bacteria	Proteobacteria	Betaproteobacteria	Burkholderiales	Comamonadaceae	Hylemonella	NA	4.37797	1.73409	0.459582	3.77319	0.000161174	0.00186665	0	0	0	0	3	0	0	0	0	0	0	0	0	39	888	6	0	0	1	0	1	0	0	84	0	1	0	0	0	0	0	0	0	0	0	329
New.1.CleanUp.ReferenceOTU72475	Bacteria	Proteobacteria	Alphaproteobacteria	Ellin329	NA	NA	NA	6.65845	1.72612	0.462496	3.7322	0.000189818	0.00216764	0	72	3	0	3	0	0	1	0	4	1	0	0	0	0	0	0	17	1	7	16	92	0	0	8	0	3	0	0	0	4	0	0	0	0	0
New.6.CleanUp.ReferenceOTU75651	Bacteria	Proteobacteria	Betaproteobacteria	Burkholderiales	Burkholderiaceae	Burkholderia	bryophila	2.62101	-1.62449	0.438276	-3.70655	0.000210102	0.00238261	0	0	0	0	377	0	0	0	0	0	0	0	0	0	0	0	0	0	0	0	0	0	0	0	0	0	17	0	0	0	0	0	41	0	0	0
New.0.ReferenceOTU617	Bacteria	Proteobacteria	Deltaproteobacteria	MIZ46	NA	NA	NA	2.44059	1.53951	0.417706	3.68562	0.00022815	0.00256944	0	0	0	0	0	0	0	0	25	0	2	0	3	0	0	0	0	0	14	0	0	0	0	16	0	0	0	0	0	0	0	0	0	0	0	0
New.2.CleanUp.ReferenceOTU99249	Bacteria	Proteobacteria	Alphaproteobacteria	Sphingomonadales	Sphingomonadaceae	Kaistobacter	NA	2.6611	1.54739	0.420147	3.68296	0.000230538	0.00257855	0	0	0	0	0	0	0	5	3	0	0	0	0	0	0	0	0	16	0	0	0	17	27	0	0	0	0	0	0	0	0	0	0	0	0	0
New.5.CleanUp.ReferenceOTU16677	Bacteria	Proteobacteria	Betaproteobacteria	Burkholderiales	Comamonadaceae	NA	NA	73.5562	-2.08525	0.56737	-3.67529	0.000237579	0.00262946	0	0	0	0	49	0	0	0	0	0	60	0	178	0	0	0	0	0	0	0	0	0	0	0	613	0	0	0	0	0	279	0	5	0	0	0
759624	Bacteria	Proteobacteria	Betaproteobacteria	Burkholderiales	Oxalobacteraceae	NA	NA	7.87051	1.79368	0.489015	3.66795	0.000244503	0.00266182	0	0	0	0	1	0	0	0	0	0	0	0	0	144	36	51	0	1	0	0	0	0	0	33	0	0	0	0	0	0	2	0	0	0	0	6
New.3.CleanUp.ReferenceOTU8852	Bacteria	Proteobacteria	Alphaproteobacteria	Rhizobiales	NA	NA	NA	18.3245	1.85739	0.509074	3.64857	0.000263703	0.00285184	18	21	0	0	131	0	0	0	0	183	146	0	30	0	0	0	0	0	102	17	17	0	0	0	7	0	0	0	0	0	53	1	16	0	0	0
New.0.CleanUp.ReferenceOTU97784	Bacteria	Proteobacteria	Betaproteobacteria	Burkholderiales	Oxalobacteraceae	NA	NA	6.61057	-1.75662	0.481768	-3.6462	0.000266143	0.00285929	0	0	0	0	0	28	0	0	0	0	0	0	0	0	0	0	0	0	0	0	0	0	0	0	0	35	0	0	8	5	0	0	0	0	0	0
New.1.CleanUp.ReferenceOTU6617	Bacteria	Proteobacteria	Alphaproteobacteria	Rhizobiales	Bradyrhizobiaceae	Bradyrhizobium	NA	2.6258	1.60732	0.444441	3.6165	0.000298614	0.00314605	0	0	31	0	0	0	36	0	0	0	0	0	0	0	0	0	100	0	0	0	0	2	0	0	0	0	0	0	0	0	0	0	0	0	113	0
4456889	Bacteria	Proteobacteria	Gammaproteobacteria	Pseudomonadales	Pseudomonadaceae	Pseudomonas	NA	3.2747	1.50261	0.417142	3.60216	0.000315587	0.0032825	0	0	0	0	0	0	0	5	0	0	0	25	0	20	16	10	0	0	0	0	3	0	0	9	0	0	0	0	0	0	0	0	0	0	0	0
795096	Bacteria	Proteobacteria	Alphaproteobacteria	Rhizobiales	Phyllobacteriaceae	Mesorhizobium	NA	2.93433	1.55796	0.436109	3.57242	0.0003537	0.00363265	0	0	0	0	0	0	0	0	0	0	0	0	0	32	0	25	0	0	0	0	0	0	0	21	0	0	0	0	0	0	0	0	0	0	0	68
New.1.CleanUp.ReferenceOTU5385	Bacteria	Proteobacteria	Betaproteobacteria	Burkholderiales	Oxalobacteraceae	Ralstonia	NA	4.75376	1.73982	0.489449	3.55466	0.000378472	0.00383879	0	0	133	0	0	0	1390	0	0	0	0	0	0	0	0	0	17	0	0	0	0	0	0	0	0	0	0	0	0	0	0	0	0	0	70	0
New.0.CleanUp.ReferenceOTU97796	Bacteria	Proteobacteria	Betaproteobacteria	Burkholderiales	Burkholderiaceae	Burkholderia	gladioli	4.27031	-1.49948	0.427252	-3.50958	0.000448816	0.0043626	0	0	1	2	0	12	1	0	0	0	0	0	0	0	0	0	3	0	0	0	0	0	0	0	0	10	0	0	8	6	0	0	0	31	4	0
89669	Bacteria	Proteobacteria	Alphaproteobacteria	Rhizobiales	Methylocystaceae	Pleomorphomonas	NA	2.32831	-1.46834	0.421301	-3.48525	0.000491669	0.00472291	0	0	0	0	0	0	0	0	0	0	0	0	0	0	0	0	0	0	0	0	0	0	0	0	0	0	0	0	0	0	0	0	0	0	0	0
New.0.CleanUp.ReferenceOTU99108	Bacteria	Proteobacteria	Gammaproteobacteria	Pseudomonadales	Pseudomonadaceae	NA	NA	2.19029	-1.39638	0.401636	-3.47673	0.000507577	0.00484721	0	0	0	0	0	70	0	0	0	0	0	0	0	0	0	0	0	0	0	0	0	0	0	0	0	11	0	0	1	5	0	0	0	1	0	0
154174	Bacteria	Proteobacteria	Alphaproteobacteria	Caulobacterales	Caulobacteraceae	Caulobacter	NA	2.60188	1.49451	0.430576	3.47094	0.000518632	0.00492399	0	0	0	0	0	1	0	1	0	0	0	0	0	125	13	48	0	2	0	0	0	0	0	130	0	0	0	0	0	0	0	0	0	0	0	61
New.4.ReferenceOTU4001	Bacteria	Proteobacteria	Betaproteobacteria	Burkholderiales	Burkholderiaceae	Burkholderia	NA	3.44357	-1.44975	0.419494	-3.45596	0.00054834	0.0051462	0	0	0	0	3	0	0	0	0	0	5	0	2	0	0	0	0	0	1	84	1	0	0	0	69	0	3	9	0	0	5	15	0	0	0	0
New.5.CleanUp.ReferenceOTU122559	Bacteria	Proteobacteria	Alphaproteobacteria	Rhizobiales	Rhizobiaceae	NA	NA	5.03191	-1.6231	0.473903	-3.42496	0.00061489	0.00560958	0	0	0	0	3	0	0	0	0	0	138	0	17	0	0	0	0	0	0	0	0	0	0	0	62	0	0	0	0	0	196	0	6	0	0	0
New.0.CleanUp.ReferenceOTU91912	Bacteria	Proteobacteria	Betaproteobacteria	Burkholderiales	Oxalobacteraceae	Massilia	NA	2.66717	-1.43972	0.421734	-3.41382	0.000640596	0.00577952	0	0	0	0	0	4	0	0	0	0	0	0	0	0	0	0	0	0	0	0	0	0	0	0	0	20	0	0	0	11	0	0	0	0	0	0
New.6.ReferenceOTU9745	Bacteria	Proteobacteria	Alphaproteobacteria	Rhizobiales	Phyllobacteriaceae	Mesorhizobium	NA	2.30464	-1.44496	0.426276	-3.38973	0.000699622	0.00620915	0	0	0	0	65	0	0	0	0	0	0	0	0	0	0	0	0	0	0	0	0	0	0	0	0	0	64	0	0	0	0	0	29	0	0	0
New.3.CleanUp.ReferenceOTU95370	Bacteria	Proteobacteria	Betaproteobacteria	Burkholderiales	Comamonadaceae	Variovorax	NA	2.25425	1.36388	0.404935	3.36815	0.000756745	0.00660837	6	24	0	0	0	0	0	0	0	14	1	0	0	0	0	0	0	0	3	0	3	0	0	0	0	0	0	0	0	0	0	0	0	0	0	0
New.1.CleanUp.ReferenceOTU70986	Bacteria	Proteobacteria	Betaproteobacteria	Burkholderiales	Comamonadaceae	NA	NA	2.35377	1.45499	0.435393	3.3418	0.000832383	0.00705197	0	0	32	0	0	0	24	0	0	1	0	0	0	0	0	0	38	0	0	0	0	0	0	0	0	0	0	0	0	0	0	0	0	0	89	0
New.2.CleanUp.ReferenceOTU74801	Bacteria	Proteobacteria	Gammaproteobacteria	Xanthomonadales	Xanthomonadaceae	NA	NA	2.29591	1.3833	0.414038	3.34101	0.000834752	0.00705197	0	0	0	9	0	0	0	0	0	0	0	1	0	0	0	0	0	15	0	0	0	27	1	0	1	0	0	0	0	0	0	0	0	0	0	0
New.2.CleanUp.ReferenceOTU924	Bacteria	Proteobacteria	Betaproteobacteria	NA	NA	NA	NA	2.09784	1.32227	0.395688	3.3417	0.000832675	0.00705197	0	0	0	9	0	0	0	13	0	0	0	7	0	0	0	0	0	1	0	0	0	13	2	0	0	0	0	0	0	0	0	0	0	0	0	0
4478861	Bacteria	Proteobacteria	Gammaproteobacteria	Pseudomonadales	Pseudomonadaceae	Pseudomonas	NA	4.32584	1.55178	0.465638	3.3326	0.000860378	0.00720511	0	0	0	0	0	0	0	0	0	0	0	2	0	103	22	1	0	0	0	0	0	0	0	7348	0	0	0	0	0	0	0	0	0	0	0	0
New.2.CleanUp.ReferenceOTU32835	Bacteria	Proteobacteria	Betaproteobacteria	Burkholderiales	Comamonadaceae	NA	NA	2.11744	1.33015	0.403086	3.29991	0.000967146	0.00797651	0	0	0	27	2	0	0	0	2	0	0	0	0	0	0	0	0	2	1	0	2	73	10	0	0	0	0	0	0	0	0	0	0	0	0	0
New.4.ReferenceOTU11257	Bacteria	Proteobacteria	Betaproteobacteria	Burkholderiales	Oxalobacteraceae	Herbaspirillum	NA	3.38024	-1.49515	0.456328	-3.27649	0.00105107	0.00850966	0	0	0	0	9	0	0	0	0	0	0	0	0	0	0	0	0	0	0	82	0	0	0	0	0	0	0	52	0	0	0	38	2	0	0	0
New.2.CleanUp.ReferenceOTU75431	Bacteria	Proteobacteria	Betaproteobacteria	Burkholderiales	Comamonadaceae	Variovorax	paradoxus	2.56706	1.33199	0.406785	3.27444	0.00105872	0.00851674	0	0	0	12	0	0	0	0	3	0	0	1	3	0	0	0	0	21	0	2	0	19	0	0	0	0	0	0	0	0	0	0	3	0	0	0
4409759	Bacteria	Proteobacteria	Alphaproteobacteria	Rhizobiales	Rhizobiaceae	Rhizobium	NA	12.1926	1.32204	0.404193	3.27081	0.0010724	0.00854254	0	14	20	1	24	11	7	7	7	60	28	30	7	26	16	12	2	9	1	5	15	51	1	24	14	3	0	0	0	0	29	0	1	0	0	3
New.0.CleanUp.ReferenceOTU15730	Bacteria	Proteobacteria	Betaproteobacteria	Methylophilales	Methylophilaceae	Methylotenera	mobilis	1.98781	-1.30758	0.399672	-3.27163	0.00106931	0.00854254	0	0	0	0	0	0	0	0	0	0	0	0	0	0	0	0	70	0	0	0	0	0	0	0	0	14	0	0	0	0	0	0	0	5	1	0
New.0.CleanUp.ReferenceOTU7401	Bacteria	Proteobacteria	Betaproteobacteria	Burkholderiales	Comamonadaceae	NA	NA	6.24888	-1.46601	0.44851	-3.26861	0.00108076	0.00856737	0	1	1	0	2	23	0	0	0	0	0	0	0	0	0	0	1	1	3	1	3	3	0	0	0	10	0	0	0	8	1	0	1	2	1	0
New.0.CleanUp.ReferenceOTU8239	Bacteria	Proteobacteria	Betaproteobacteria	Burkholderiales	Comamonadaceae	Variovorax	NA	2.41837	-1.30579	0.400639	-3.25928	0.00111696	0.00881158	0	0	0	0	0	4	0	0	0	0	0	0	0	0	0	0	0	0	0	0	0	0	0	0	0	583	0	0	3	9	0	0	0	17	0	0
New.3.CleanUp.ReferenceOTU9741	Bacteria	Proteobacteria	Betaproteobacteria	Burkholderiales	Burkholderiaceae	Burkholderia	bryophila	2.09113	1.31045	0.402981	3.25188	0.00114642	0.00893542	2	6	0	0	0	0	0	0	0	5	0	0	0	0	0	0	0	0	6	0	26	0	0	0	0	0	0	0	0	0	0	0	0	0	0	0
4370738	Bacteria	Proteobacteria	Deltaproteobacteria	Myxococcales	NA	NA	NA	2.39307	1.28365	0.396176	3.24009	0.00119492	0.00917707	0	0	0	0	0	0	0	0	0	0	1	0	0	1	13	0	0	7	0	1	0	7	3	21	0	0	0	0	0	0	0	0	0	0	0	0
4474083	Bacteria	Proteobacteria	Alphaproteobacteria	Sphingomonadales	Sphingomonadaceae	Novosphingobium	NA	5.12549	1.48718	0.459209	3.23857	0.00120132	0.00917707	0	0	0	0	0	10	0	16	78	15	0	0	0	0	0	0	1	7	0	0	11	0	0	15	0	0	0	0	1	0	0	0	0	0	0	0
New.5.CleanUp.ReferenceOTU72059	Bacteria	Proteobacteria	Alphaproteobacteria	Caulobacterales	Caulobacteraceae	Brevundimonas	poindexterae	2.14562	-1.34466	0.415413	-3.23693	0.00120825	0.00917707	0	0	0	0	0	0	0	0	0	0	133	0	112	0	0	0	0	0	0	0	0	0	0	0	12	0	0	0	0	0	6	0	0	0	0	0
New.0.CleanUp.ReferenceOTU77068	Bacteria	Proteobacteria	Betaproteobacteria	Burkholderiales	Oxalobacteraceae	Ralstonia	NA	1.98905	-1.2491	0.386941	-3.22814	0.00124597	0.00933335	0	0	0	0	0	68	0	0	0	0	0	0	0	0	0	0	0	0	0	0	0	0	0	0	0	2	0	0	8	6	0	0	0	4	0	0
New.0.CleanUp.ReferenceOTU7823	Bacteria	Proteobacteria	Betaproteobacteria	Burkholderiales	Comamonadaceae	NA	NA	2.03521	-1.27854	0.396048	-3.22825	0.0012455	0.00933335	0	0	0	0	0	0	0	0	0	0	0	0	0	0	0	0	0	0	0	0	0	0	0	0	0	13	0	0	0	1	0	0	0	0	0	0
4397998	Bacteria	Proteobacteria	Alphaproteobacteria	Sphingomonadales	NA	NA	NA	2.57014	1.28378	0.400684	3.20398	0.00135542	0.00997028	0	1	0	0	0	0	0	0	0	0	7	0	2	0	5	4	0	5	15	0	0	21	0	0	0	0	0	0	0	0	0	0	6	0	0	0
New.6.CleanUp.ReferenceOTU55320	Bacteria	Proteobacteria	Betaproteobacteria	Burkholderiales	Comamonadaceae	NA	NA	2.14979	-1.34041	0.420294	-3.18921	0.00142663	0.0104471	0	0	0	0	49	0	0	0	0	0	0	0	0	0	0	0	0	0	0	0	0	0	0	0	0	0	98	0	0	0	0	0	24	0	0	0
New.1.CleanUp.ReferenceOTU8604	Bacteria	Proteobacteria	Alphaproteobacteria	Ellin329	NA	NA	NA	2.79758	1.34353	0.421988	3.18382	0.00145348	0.010549	0	9	28	0	0	0	0	0	0	0	1	0	0	0	0	0	0	3	0	0	1	27	0	0	0	0	0	0	0	0	0	0	0	0	3	0
New.2.CleanUp.ReferenceOTU32327	Bacteria	Proteobacteria	Betaproteobacteria	Burkholderiales	Oxalobacteraceae	Ralstonia	NA	2.05019	1.27784	0.401244	3.18469	0.00144911	0.010549	0	0	0	11	0	0	0	4	0	0	0	5	0	0	0	0	0	1	0	0	0	22	0	0	0	0	0	0	0	0	0	0	0	0	0	0
New.0.CleanUp.ReferenceOTU98634	Bacteria	Proteobacteria	Alphaproteobacteria	Ellin329	NA	NA	NA	2.03177	-1.27214	0.400244	-3.17842	0.00148081	0.0106998	0	0	0	0	0	29	0	0	0	0	0	0	0	0	0	0	0	0	0	0	0	0	0	0	0	1	0	0	0	0	0	0	0	0	2	0
New.6.CleanUp.ReferenceOTU32791	Bacteria	Proteobacteria	Betaproteobacteria	Burkholderiales	Comamonadaceae	NA	NA	2.19162	-1.36111	0.42861	-3.17564	0.00149507	0.0107552	0	0	0	0	87	0	0	0	0	0	0	0	0	0	0	0	0	0	0	0	0	0	0	0	0	0	1	0	0	0	0	0	173	0	0	0
691349	Bacteria	Proteobacteria	Gammaproteobacteria	Xanthomonadales	Sinobacteraceae	Steroidobacter	NA	33.1736	1.69178	0.53447	3.16535	0.00154898	0.0110458	2	0	0	377	0	0	0	0	0	6	494	0	17	3	17	9	0	16	3	8	0	116	45	99	0	47	0	0	0	0	3	161	0	3	0	0
New.3.ReferenceOTU10681	Bacteria	Proteobacteria	Betaproteobacteria	Burkholderiales	Comamonadaceae	NA	NA	5.97936	1.50841	0.47818	3.15449	0.00160782	0.0114155	0	0	0	0	0	0	0	0	0	28	82	0	34	0	0	0	0	0	681	0	42	0	0	0	6	0	0	0	0	0	22	0	1	0	0	0
New.1.CleanUp.ReferenceOTU58186	Bacteria	Proteobacteria	Gammaproteobacteria	Xanthomonadales	Xanthomonadaceae	Lysobacter	NA	1.96313	1.21634	0.387916	3.13557	0.0017152	0.012073	6	0	0	15	0	0	0	0	4	1	0	0	0	0	0	0	11	1	0	0	42	1	0	0	0	0	0	0	0	0	0	0	0	0	0	0
New.3.ReferenceOTU10889	Bacteria	Proteobacteria	Gammaproteobacteria	Pseudomonadales	Pseudomonadaceae	NA	NA	2.13957	1.32314	0.422314	3.13307	0.00172986	0.0121239	0	0	0	0	0	0	0	0	1	39	0	0	0	0	0	0	0	0	7	0	131	0	0	0	0	0	0	0	0	0	0	0	0	0	0	0
2845471	Bacteria	Proteobacteria	Gammaproteobacteria	Xanthomonadales	Sinobacteraceae	Steroidobacter	NA	3.29112	1.25704	0.401602	3.13006	0.00174771	0.0121967	0	5	0	5	0	0	0	0	1	0	3	0	1	38	1	14	1	0	0	1	2	8	3	686	1	0	0	0	0	0	0	2	0	0	0	7
1105574	Bacteria	Proteobacteria	Betaproteobacteria	Burkholderiales	Oxalobacteraceae	NA	NA	2.16653	1.28655	0.413441	3.11181	0.00185942	0.0127581	0	0	0	0	0	0	0	0	0	0	0	0	0	21	12	73	0	0	0	0	0	1	0	14	0	0	0	0	0	0	0	0	0	0	0	0
New.6.CleanUp.ReferenceOTU91880	Bacteria	Proteobacteria	Betaproteobacteria	Burkholderiales	Comamonadaceae	NA	NA	2.10783	-1.30654	0.420785	-3.10499	0.00190283	0.0129471	0	0	0	0	223	0	0	0	0	0	0	0	0	0	0	0	0	0	0	0	0	0	0	0	0	0	12	0	0	0	0	0	478	0	0	0
New.5.CleanUp.ReferenceOTU51274	Bacteria	Proteobacteria	Betaproteobacteria	Burkholderiales	Comamonadaceae	NA	NA	2.03255	-1.26353	0.408058	-3.09646	0.00195849	0.0132706	0	0	0	0	0	0	0	0	0	0	60	0	43	0	0	0	0	0	0	0	0	0	0	0	9	0	0	0	0	0	0	0	0	0	0	0
New.2.CleanUp.ReferenceOTU27264	Bacteria	Proteobacteria	Gammaproteobacteria	Xanthomonadales	Xanthomonadaceae	NA	NA	1.98407	1.22665	0.396347	3.0949	0.00196881	0.0132854	0	0	0	23	0	0	0	5	2	0	0	6	0	0	0	0	0	214	0	0	0	219	4	0	0	0	0	0	0	0	0	0	0	0	0	0
4425152	Bacteria	Proteobacteria	Betaproteobacteria	Burkholderiales	Comamonadaceae	Hylemonella	NA	2.23574	1.27436	0.412712	3.08777	0.00201668	0.0135524	0	0	0	0	0	0	0	0	0	0	0	0	0	12	13	0	0	0	0	0	0	0	0	24	0	0	0	0	0	0	0	0	0	0	0	1
New.0.CleanUp.ReferenceOTU70327	Bacteria	Proteobacteria	Gammaproteobacteria	Xanthomonadales	Sinobacteraceae	NA	NA	5.74059	-1.43381	0.464867	-3.08434	0.00204005	0.0136533	0	0	0	0	0	34	0	0	0	0	0	0	0	0	0	0	0	0	0	0	0	0	0	0	0	38	0	0	40	5	0	0	0	34	0	0
4303191	Bacteria	Proteobacteria	Alphaproteobacteria	Rhizobiales	NA	NA	NA	14.9226	1.34696	0.437973	3.07545	0.00210187	0.0140096	2	0	1	33	15	2	0	3	9	100	40	24	18	37	10	0	22	38	1	7	35	67	2	10	0	0	0	13	0	0	0	0	32	0	26	27
New.0.CleanUp.ReferenceOTU607	Bacteria	Proteobacteria	NA	NA	NA	NA	NA	1.94055	1.195	0.389027	3.07177	0.00212795	0.0140686	0	0	0	0	0	0	0	0	0	0	7	0	0	0	0	0	8	1	14	0	0	8	0	0	0	0	0	0	0	0	0	0	0	0	0	0
4362306	Bacteria	Proteobacteria	Alphaproteobacteria	Rhizobiales	Rhizobiaceae	NA	NA	2.09586	1.1381	0.373587	3.04642	0.00231584	0.0149751	6	0	0	10	0	0	0	0	0	2	1	1	1	0	0	0	0	0	1	2	2	13	0	3	0	0	0	1	0	0	0	0	0	0	0	0
New.0.CleanUp.ReferenceOTU73769	Bacteria	Proteobacteria	Betaproteobacteria	Burkholderiales	Comamonadaceae	NA	NA	2.01044	-1.1923	0.391754	-3.0435	0.00233843	0.0149751	0	0	0	0	0	0	0	0	0	0	0	0	0	0	0	0	0	1	0	0	0	0	0	0	0	4	0	0	1	0	0	0	1	17	0	0
New.2.CleanUp.ReferenceOTU44143	Bacteria	Proteobacteria	Betaproteobacteria	Burkholderiales	Comamonadaceae	NA	NA	1.98297	1.22137	0.400732	3.04785	0.00230483	0.0149751	0	0	0	8	0	0	0	0	6	0	0	1	0	0	0	0	0	106	0	0	0	24	1	0	0	0	0	0	0	0	0	0	0	0	0	0
New.2.CleanUp.ReferenceOTU75889	Bacteria	Proteobacteria	Gammaproteobacteria	Xanthomonadales	Xanthomonadaceae	Dokdonella	NA	1.9399	1.19213	0.391578	3.04443	0.0023312	0.0149751	0	0	0	7	0	0	0	0	14	0	0	0	1	0	0	0	0	3	0	0	0	13	0	0	0	0	0	0	0	0	0	0	0	0	0	0
New.2.CleanUp.ReferenceOTU36099	Bacteria	Proteobacteria	Alphaproteobacteria	Sphingomonadales	Sphingomonadaceae	NA	NA	2.20744	1.2075	0.397597	3.03701	0.00238941	0.0151236	0	0	0	11	0	0	0	0	0	0	3	0	0	0	0	0	0	17	10	0	0	6	0	0	3	0	0	0	0	0	0	0	0	0	0	0
884655	Bacteria	Proteobacteria	Alphaproteobacteria	Sphingomonadales	Sphingomonadaceae	Sphingomonas	NA	2.5957	1.2734	0.422462	3.01423	0.0025763	0.0162436	0	0	0	0	0	0	0	0	0	0	0	0	0	26	2	16	0	0	0	0	0	0	0	17	0	0	0	0	0	0	0	0	0	0	0	6
New.3.CleanUp.ReferenceOTU92807	Bacteria	Proteobacteria	Betaproteobacteria	Burkholderiales	Oxalobacteraceae	Massilia	NA	1.97929	1.21468	0.405069	2.9987	0.00271137	0.0169643	1	922	0	0	0	0	0	0	0	21	0	0	0	0	0	0	0	0	2	0	16	0	0	0	0	0	0	0	0	0	0	0	0	0	0	0
4361435	Bacteria	Proteobacteria	Betaproteobacteria	Burkholderiales	Oxalobacteraceae	NA	NA	2.62069	1.24125	0.416677	2.97893	0.00289261	0.0178925	0	0	0	1	0	0	0	0	0	0	0	0	0	12	2	23	0	0	0	0	0	0	0	23	0	1	0	0	0	0	0	0	0	0	0	4
645742	Bacteria	Proteobacteria	Alphaproteobacteria	Rhizobiales	Rhizobiaceae	Agrobacterium	NA	1.85296	1.12215	0.377675	2.97122	0.00296621	0.0182786	0	0	0	0	0	0	0	3	1	0	5	5	0	0	16	0	0	0	3	0	0	1	0	0	0	0	0	0	0	0	0	0	0	0	0	0
New.0.CleanUp.ReferenceOTU7023	Bacteria	Proteobacteria	Betaproteobacteria	Burkholderiales	Comamonadaceae	NA	NA	2.1909	-1.19555	0.40408	-2.9587	0.00308937	0.0187544	0	0	0	0	0	3	0	0	0	0	0	0	0	0	0	0	0	0	0	0	0	0	0	0	0	6	0	0	0	0	0	0	0	0	0	0
New.0.CleanUp.ReferenceOTU71998	Bacteria	Proteobacteria	Betaproteobacteria	Burkholderiales	Burkholderiaceae	Burkholderia	NA	3.82066	-1.32622	0.450488	-2.94397	0.00324031	0.0195491	0	0	0	0	0	18	0	0	0	0	0	0	0	0	0	0	0	0	0	0	0	0	0	0	0	0	0	0	8	0	0	0	0	55	0	0
New.2.CleanUp.ReferenceOTU96172	Bacteria	Proteobacteria	Betaproteobacteria	Burkholderiales	Oxalobacteraceae	Janthinobacterium	NA	1.95929	1.1953	0.406067	2.9436	0.00324421	0.0195491	0	0	0	22	0	0	0	2	0	0	0	0	0	0	0	0	0	15	0	0	0	0	0	0	0	0	0	0	0	0	0	0	0	0	0	0
New.2.CleanUp.ReferenceOTU70707	Bacteria	Proteobacteria	Betaproteobacteria	Burkholderiales	Comamonadaceae	NA	NA	1.84946	1.1182	0.380377	2.93971	0.00328518	0.0197231	0	0	0	0	0	0	0	3	4	0	0	1	0	0	0	0	0	15	0	0	0	9	2	0	0	0	0	0	0	0	0	0	0	0	0	0
New.0.CleanUp.ReferenceOTU71506	Bacteria	Proteobacteria	Gammaproteobacteria	Enterobacteriales	Enterobacteriaceae	Pantoea	NA	5.09056	-1.40766	0.480506	-2.92954	0.00339469	0.0203059	0	0	10	0	0	0	16	0	0	0	0	0	0	0	0	0	1	0	0	0	0	0	0	0	0	0	0	0	5	0	0	0	0	127	0	0
849156	Bacteria	Proteobacteria	Betaproteobacteria	Burkholderiales	Oxalobacteraceae	NA	NA	2.00869	1.22171	0.418762	2.91744	0.00352916	0.0210333	0	0	0	0	0	0	0	0	0	0	0	0	0	13	0	53	0	0	0	0	0	0	0	29	0	0	0	0	0	0	0	0	0	0	0	0
787865	Bacteria	Proteobacteria	Deltaproteobacteria	MIZ46	NA	NA	NA	1.91457	1.16291	0.398839	2.91573	0.00354853	0.0210718	0	0	0	22	0	0	0	0	3	0	0	0	0	0	0	0	0	11	0	0	0	1	0	0	0	0	0	0	0	0	0	0	0	0	0	0
575419	Bacteria	Proteobacteria	Alphaproteobacteria	Rhizobiales	Hyphomicrobiaceae	Devosia	NA	2.22759	1.15729	0.400657	2.88847	0.00387115	0.022658	3	0	7	66	0	0	0	0	4	0	0	0	0	1	0	0	0	5	0	0	27	0	0	0	0	4	0	0	0	0	0	0	0	0	0	0
New.2.CleanUp.ReferenceOTU114368	Bacteria	Proteobacteria	Betaproteobacteria	Burkholderiales	Oxalobacteraceae	NA	NA	1.80625	1.0796	0.374177	2.88527	0.00391077	0.0228082	0	2	0	0	2	0	0	1	14	2	0	0	0	0	0	0	0	1	1	0	0	9	0	0	0	0	0	0	0	0	0	0	0	0	0	0
New.3.CleanUp.ReferenceOTU91685	Bacteria	Proteobacteria	Betaproteobacteria	Burkholderiales	Comamonadaceae	NA	NA	1.8249	1.09453	0.381073	2.87223	0.00407593	0.0234366	2	1	0	0	0	0	0	0	0	8	0	0	0	0	0	0	0	0	12	0	10	0	0	0	0	0	0	0	0	0	0	0	0	0	0	0
New.3.CleanUp.ReferenceOTU92680	Bacteria	Proteobacteria	Betaproteobacteria	Burkholderiales	Comamonadaceae	NA	NA	1.86704	1.12555	0.39308	2.86342	0.00419099	0.0239297	1	3	0	0	0	0	0	0	0	1	0	0	0	0	0	0	0	0	7	0	23	0	0	0	0	0	0	0	0	0	0	0	0	0	0	0
New.2.CleanUp.ReferenceOTU104284	Bacteria	Proteobacteria	Alphaproteobacteria	Ellin329	NA	NA	NA	1.93717	1.17157	0.409782	2.859	0.0042498	0.0241809	0	0	0	5	0	0	0	0	0	0	0	0	0	0	0	0	0	32	0	0	1	103	0	0	0	0	0	0	0	0	0	0	0	0	0	0
4471067	Bacteria	Proteobacteria	Alphaproteobacteria	Rhizobiales	Rhizobiaceae	Agrobacterium	NA	3.18584	1.24595	0.436646	2.85346	0.0043246	0.0245211	0	0	0	17	0	0	0	0	1	1	0	0	0	7	166	53	0	0	0	0	0	0	1	153	0	0	0	0	0	0	0	0	1	1	0	465
New.3.CleanUp.ReferenceOTU95863	Bacteria	Proteobacteria	Betaproteobacteria	Burkholderiales	Burkholderiaceae	Burkholderia	NA	1.77864	1.05547	0.372856	2.83078	0.00464353	0.026058	2	3	0	0	0	0	0	0	0	6	0	0	0	0	0	0	0	0	2	3	15	0	0	0	0	0	0	0	0	0	0	0	0	0	0	0
New.3.ReferenceOTU909	Bacteria	Proteobacteria	Gammaproteobacteria	Enterobacteriales	Enterobacteriaceae	NA	NA	2.32627	1.15952	0.409603	2.83085	0.00464242	0.026058	36	0	0	0	0	0	0	1	0	817	5	0	2	0	0	0	0	0	6	0	2277	0	0	0	0	0	0	1	0	0	0	1	2	0	0	0
New.3.CleanUp.ReferenceOTU73710	Bacteria	Proteobacteria	Gammaproteobacteria	Xanthomonadales	Xanthomonadaceae	NA	NA	1.8033	1.07363	0.379714	2.82746	0.00469196	0.0262396	0	16	0	0	0	0	0	0	0	6	0	0	0	0	0	0	0	1	3	0	6	0	0	0	0	0	0	0	0	0	0	0	0	0	0	0
136025	Bacteria	Proteobacteria	Betaproteobacteria	Burkholderiales	Oxalobacteraceae	Ralstonia	NA	8.0179	1.39494	0.495514	2.81513	0.00487571	0.0270817	0	0	1	2	1	0	0	0	0	0	0	1	1	2319	60	180	0	0	0	0	1	1	0	3	0	0	1	2	0	0	0	0	0	0	0	90
4388819	Bacteria	Proteobacteria	Alphaproteobacteria	Rhizobiales	Bradyrhizobiaceae	Bradyrhizobium	NA	10.0756	1.42736	0.507599	2.81199	0.0049236	0.027255	0	0	0	0	0	2	0	0	0	1	0	1	0	656	107	130	0	0	0	0	0	1	0	84	0	0	0	0	0	0	0	0	0	1	2	213
New.0.ReferenceOTU5694	Bacteria	Proteobacteria	Betaproteobacteria	Burkholderiales	Burkholderiaceae	Candidatus Glomeribacter	NA	2.50751	1.20582	0.429509	2.80744	0.00499367	0.0273646	37	0	0	8	0	0	0	93	13	0	0	167	0	0	0	0	0	0	0	0	0	0	0	0	0	0	0	0	0	0	0	0	0	0	0	0
New.2.ReferenceOTU15054	Bacteria	Proteobacteria	Betaproteobacteria	NA	NA	NA	NA	2.10127	1.11748	0.398458	2.80451	0.00503933	0.0274307	0	0	0	0	0	0	0	0	0	0	0	0	19	0	0	0	11	0	0	5	0	0	7	0	0	0	0	0	0	0	0	3	0	0	0	0
New.1.CleanUp.ReferenceOTU7807	Bacteria	Proteobacteria	Betaproteobacteria	NA	NA	NA	NA	1.9639	1.13008	0.403215	2.80268	0.00506807	0.0274955	0	0	0	0	0	0	0	18	0	2	0	0	0	0	0	0	0	18	0	0	0	0	0	0	0	0	0	0	0	0	0	0	0	0	0	0
New.4.CleanUp.ReferenceOTU95853	Bacteria	Proteobacteria	Alphaproteobacteria	Rhizobiales	Bradyrhizobiaceae	NA	NA	2.10935	-1.22004	0.436327	-2.79617	0.00517117	0.0278697	0	0	0	0	0	0	0	0	0	0	0	0	1	0	0	0	0	0	0	68	0	0	0	0	0	0	0	46	0	0	0	123	0	0	0	0
New.3.CleanUp.ReferenceOTU91304	Bacteria	Proteobacteria	Gammaproteobacteria	Aeromonadales	Aeromonadaceae	NA	NA	1.82231	1.08615	0.388943	2.79258	0.005229	0.0280887	1	0	0	0	0	0	0	0	0	12	0	0	0	0	0	0	0	0	3	0	17	0	0	0	0	0	0	0	0	0	0	0	0	0	0	0
New.0.CleanUp.ReferenceOTU97643	Bacteria	Proteobacteria	Betaproteobacteria	Ellin6067	NA	NA	NA	1.92242	-1.10752	0.396807	-2.79107	0.00525334	0.0281269	0	0	0	0	0	1	0	0	0	0	0	0	0	0	0	0	0	0	0	0	0	0	0	0	0	0	0	0	0	0	0	0	0	0	0	0
New.2.ReferenceOTU4894	Bacteria	Proteobacteria	Alphaproteobacteria	Ellin329	NA	NA	NA	1.82438	1.02957	0.369091	2.78948	0.00527923	0.0281731	0	74	0	0	0	0	0	0	2	0	4	0	0	0	0	0	0	4	0	6	12	4	0	0	0	0	0	0	0	0	0	0	0	0	0	0
New.2.CleanUp.ReferenceOTU32511	Bacteria	Proteobacteria	Alphaproteobacteria	Rhizobiales	Rhizobiaceae	Agrobacterium	NA	1.84727	1.04699	0.375791	2.78609	0.00533485	0.0282476	0	1	0	19	1	0	0	0	0	3	1	1	1	0	0	0	0	1	1	0	0	4	0	0	0	0	0	0	0	0	0	0	0	0	0	0
New.3.CleanUp.ReferenceOTU108981	Bacteria	Proteobacteria	Gammaproteobacteria	Pseudomonadales	Pseudomonadaceae	Pseudomonas	NA	1.82618	1.08506	0.392234	2.76635	0.00566872	0.02951	8	1	0	0	0	0	0	0	0	22	0	0	0	0	0	0	0	0	2	0	2715	0	0	0	0	0	0	0	0	0	0	0	0	0	0	0
New.2.CleanUp.ReferenceOTU41990	Bacteria	Proteobacteria	Betaproteobacteria	Burkholderiales	Burkholderiaceae	Burkholderia	NA	1.80324	1.06686	0.387426	2.75371	0.00589231	0.0303538	0	0	0	22	1	0	0	6	1	0	0	70	0	0	0	0	0	0	0	1	1	0	0	0	0	0	0	0	0	0	0	0	0	0	0	0
89333	Bacteria	Proteobacteria	Betaproteobacteria	Burkholderiales	Comamonadaceae	NA	NA	1.85116	1.10066	0.400165	2.75052	0.00595012	0.0305552	0	0	0	0	0	0	0	0	0	0	0	0	0	0	0	0	16	18	0	0	0	0	0	0	0	0	0	0	0	0	0	0	0	0	0	0
165054	Bacteria	Proteobacteria	Gammaproteobacteria	Xanthomonadales	Xanthomonadaceae	Lysobacter	NA	2.07572	1.04555	0.38314	2.72891	0.00635438	0.032126	0	0	0	0	0	0	0	0	0	0	0	0	1	5	1	6	2	0	0	0	8	0	0	17	0	0	0	0	0	0	0	0	1	1	0	1254
4482374	Bacteria	Proteobacteria	Gammaproteobacteria	Pseudomonadales	Moraxellaceae	Acinetobacter	NA	1.92036	-1.04601	0.385254	-2.71512	0.00662512	0.033214	0	0	0	0	0	0	0	0	0	0	0	0	0	0	0	1	0	0	0	0	0	0	0	1	0	0	0	0	0	0	0	0	0	1	0	0
New.2.CleanUp.ReferenceOTU19179	Bacteria	Proteobacteria	Betaproteobacteria	Burkholderiales	Comamonadaceae	NA	NA	2.63319	1.06347	0.395882	2.68633	0.0072241	0.035867	0	0	0	3	0	0	0	0	0	6	2	0	1	0	0	0	0	19	0	0	8	16	3	0	2	0	0	0	0	0	0	0	5	0	0	0
New.5.ReferenceOTU2606	Bacteria	Proteobacteria	Betaproteobacteria	Burkholderiales	Oxalobacteraceae	NA	NA	2.6862	-1.13106	0.421057	-2.68624	0.00722611	0.035867	0	0	0	0	258	0	0	0	0	0	2	0	8	0	0	0	0	0	0	0	0	0	0	0	18	0	0	0	0	0	0	0	33	0	0	0
New.1.CleanUp.ReferenceOTU40114	Bacteria	Proteobacteria	Betaproteobacteria	Burkholderiales	Comamonadaceae	NA	NA	1.73856	1.00682	0.377196	2.66922	0.00760279	0.0375086	0	1	0	0	0	0	0	0	12	11	0	5	0	0	0	0	0	0	0	0	0	0	0	0	0	0	0	0	0	0	0	0	0	0	0	0
4362183	Bacteria	Proteobacteria	Gammaproteobacteria	Legionellales	Legionellaceae	Legionella	NA	1.66984	0.946793	0.355932	2.66004	0.00781308	0.0379945	4	4	0	3	0	0	0	0	0	6	0	0	0	0	0	0	5	4	0	0	0	0	0	0	0	0	0	0	0	0	0	0	0	0	0	0
4465276	Bacteria	Proteobacteria	Alphaproteobacteria	Caulobacterales	Caulobacteraceae	Asticcacaulis	biprosthecium	1.94487	1.04973	0.394788	2.65897	0.00783794	0.0379945	0	0	0	0	0	0	0	0	0	0	0	0	0	0	16	12	0	0	0	0	0	0	0	8	0	0	0	0	0	0	0	0	0	0	0	2
New.5.CleanUp.ReferenceOTU89328	Bacteria	Proteobacteria	Alphaproteobacteria	Rhizobiales	Bradyrhizobiaceae	NA	NA	2.00988	-1.05192	0.395227	-2.66157	0.00777773	0.0379945	0	0	0	0	0	0	0	0	0	0	0	0	3	0	0	0	0	0	0	0	0	0	0	0	11	0	1	0	0	0	3	0	0	0	0	0
328710	Bacteria	Proteobacteria	Gammaproteobacteria	NA	NA	NA	NA	1.87334	1.05267	0.396692	2.65361	0.00796351	0.0383611	0	0	0	15	0	0	0	0	0	0	0	0	0	1	18	0	0	0	0	0	0	0	0	0	0	0	0	0	0	0	0	0	1	0	0	0
New.0.CleanUp.ReferenceOTU4854	Bacteria	Proteobacteria	Betaproteobacteria	IS-44	NA	NA	NA	1.76305	-1.03023	0.39179	-2.62954	0.00855004	0.0402369	0	0	0	0	0	0	0	0	0	0	0	0	0	0	0	0	0	0	0	0	0	0	0	0	0	0	0	0	0	0	0	0	0	0	9	0
4441792	Bacteria	Proteobacteria	Betaproteobacteria	Burkholderiales	Oxalobacteraceae	NA	NA	1.73851	1.00245	0.382694	2.61945	0.00880709	0.0410379	0	0	0	0	0	0	0	12	0	0	0	0	0	15	1	1	0	0	0	0	0	0	0	0	0	0	0	0	0	0	0	0	0	0	0	0
New.2.ReferenceOTU8911	Bacteria	Proteobacteria	Betaproteobacteria	Burkholderiales	Burkholderiaceae	NA	NA	1.64566	0.92103	0.354531	2.59788	0.0093801	0.0430273	0	0	0	3	0	0	0	1	2	2	0	5	0	0	0	0	0	0	3	0	8	1	0	0	0	0	0	0	0	0	0	0	0	0	0	0
New.2.CleanUp.ReferenceOTU78187	Bacteria	Proteobacteria	Betaproteobacteria	Burkholderiales	Oxalobacteraceae	NA	NA	1.69068	0.961244	0.370845	2.59204	0.00954087	0.0435202	0	0	0	6	0	0	0	2	0	1	0	0	0	0	0	0	0	15	0	0	0	3	0	0	0	0	0	0	0	0	0	0	0	0	0	0
577289	Bacteria	Proteobacteria	Alphaproteobacteria	Rhizobiales	NA	NA	NA	1.85073	1.0297	0.39806	2.58679	0.00968753	0.0440661	23	0	0	38	0	0	0	0	0	0	0	0	0	0	0	0	0	0	0	0	0	10	0	0	1	0	0	0	0	0	0	0	0	0	0	0
New.0.CleanUp.ReferenceOTU83232	Bacteria	Proteobacteria	Alphaproteobacteria	Ellin329	NA	NA	NA	2.21498	-1.03388	0.400143	-2.58378	0.00977244	0.0442061	0	1	0	0	0	103	0	0	0	0	0	0	0	0	0	0	0	0	0	0	4	1	0	0	0	16	0	0	1	0	0	0	0	0	0	0
New.3.CleanUp.ReferenceOTU90930	Bacteria	Proteobacteria	Betaproteobacteria	Burkholderiales	Comamonadaceae	NA	NA	1.66715	0.939901	0.364631	2.57768	0.00994669	0.0447464	3	7	0	0	0	0	0	0	0	4	0	0	1	0	0	0	0	0	0	0	11	0	0	0	0	0	0	0	0	0	0	0	0	0	0	0
4352433	Bacteria	Proteobacteria	Gammaproteobacteria	Xanthomonadales	Xanthomonadaceae	Lysobacter	NA	1.71753	0.98035	0.38093	2.57357	0.0100656	0.0451418	0	0	0	0	0	0	0	0	0	0	0	0	0	2	0	12	0	0	0	0	0	0	0	14	0	0	0	0	0	0	0	0	0	0	0	0
New.4.CleanUp.ReferenceOTU10577	Bacteria	Proteobacteria	Alphaproteobacteria	Sphingomonadales	Sphingomonadaceae	Sphingomonas	NA	1.92356	-0.981498	0.3815	-2.57273	0.0100899	0.0451418	0	0	0	0	0	0	0	0	0	1	1	0	0	0	0	0	0	0	0	1	0	0	0	0	40	0	2	14	0	0	0	4	0	0	0	0
New.2.CleanUp.ReferenceOTU75831	Bacteria	Proteobacteria	Betaproteobacteria	Burkholderiales	Comamonadaceae	NA	NA	1.73955	0.998	0.38881	2.5668	0.0102641	0.0454997	0	0	0	0	0	0	0	0	19	0	0	0	0	0	0	0	0	10	0	0	0	0	0	0	0	0	0	0	0	0	0	0	0	0	0	0
4378776	Bacteria	Proteobacteria	Alphaproteobacteria	Rhizobiales	Hyphomicrobiaceae	Devosia	NA	4.31927	1.16241	0.454708	2.5564	0.0105762	0.0460559	0	0	0	0	0	0	0	0	0	0	0	0	0	17	26	37	1	0	0	0	0	0	0	34	0	0	0	0	0	0	0	0	0	0	0	9
New.3.CleanUp.ReferenceOTU82017	Bacteria	Proteobacteria	Gammaproteobacteria	Xanthomonadales	Sinobacteraceae	NA	NA	2.32275	1.04132	0.410452	2.53701	0.0111805	0.0480468	0	7	0	0	0	0	0	0	0	1	1	0	34	0	0	0	0	0	0	102	5	0	0	0	4	0	0	0	0	0	0	0	0	0	0	0
New.1.ReferenceOTU9806	Bacteria	Proteobacteria	Gammaproteobacteria	Enterobacteriales	Enterobacteriaceae	NA	NA	1.78424	-0.981267	0.387773	-2.53052	0.0113894	0.0488159	0	0	0	0	0	0	0	0	1	0	0	0	0	0	0	0	0	0	0	0	0	0	0	0	0	0	0	0	0	0	0	0	0	0	0	0
New.2.CleanUp.ReferenceOTU63281	Bacteria	Proteobacteria	Betaproteobacteria	Burkholderiales	Oxalobacteraceae	Massilia	NA	1.67021	0.936993	0.370414	2.52958	0.0114199	0.0488185	0	0	0	9	0	0	0	4	0	0	0	0	0	0	0	0	0	1	0	0	0	68	12	0	0	0	0	0	0	0	0	0	0	0	0	0
4483077	Bacteria	Proteobacteria	Alphaproteobacteria	Sphingomonadales	Sphingomonadaceae	Kaistobacter	NA	1.69338	0.95667	0.378568	2.52708	0.0115016	0.0490396	0	17	0	0	0	0	0	0	0	1	0	0	0	0	0	1	0	0	0	0	0	0	0	8	0	0	0	0	0	0	0	0	0	0	0	0
1701846	Bacteria	Spirochaetes	Spirochaetes	Spirochaetales	Spirochaetaceae	Spirochaeta	aurantia	9.83539	2.3713	0.475064	4.99153	5.99e-07	1.36e-05	0	10	0	40	0	0	0	0	2	2	79	0	65	4	4	0	42	8	0	0	0	107	1	0	0	0	0	0	0	0	0	0	1	0	0	0
New.1.CleanUp.ReferenceOTU15261	Bacteria	Tenericutes	Mollicutes	Anaeroplasmatales	Anaeroplasmataceae	Asteroleplasma	NA	16.5659	3.62614	0.483265	7.50341	6.22e-14	6.35e-12	98	111	215	125	0	2	0	16	0	0	0	0	0	0	0	0	0	32	10	0	26	46	2	0	0	1	0	0	0	0	0	0	1	0	2	0
New.0.ReferenceOTU236	Bacteria	Tenericutes	Mollicutes	Anaeroplasmatales	Anaeroplasmataceae	Asteroleplasma	NA	43.6441	2.75604	0.479416	5.74874	8.99e-09	3.25e-07	47	64	311	134	82	293	518	3	4	20	20	22	16	0	2	31	0	3	95	28	17	38	1	1	0	15	11	0	0	0	0	0	0	0	0	2
New.1.CleanUp.ReferenceOTU373	Bacteria	Tenericutes	Mollicutes	Anaeroplasmatales	Anaeroplasmataceae	Asteroleplasma	NA	4.91492	2.32639	0.446129	5.21462	1.84e-07	5.01e-06	0	0	0	27	0	0	62	0	0	0	19	6	11	0	0	0	0	0	0	1	23	0	18	0	0	0	0	0	0	0	0	0	0	0	0	0
New.0.ReferenceOTU661	Bacteria	Tenericutes	Mollicutes	Anaeroplasmatales	Anaeroplasmataceae	Asteroleplasma	NA	4.73256	2.21203	0.451589	4.89834	9.67e-07	2.1e-05	7	0	1	0	65	2	0	0	0	0	0	0	10	57	0	0	0	0	9	0	0	0	0	7	0	0	3	0	0	0	0	0	0	0	0	0
253044	Bacteria	Tenericutes	Mollicutes	Anaeroplasmatales	Anaeroplasmataceae	Asteroleplasma	NA	3.25696	-1.92302	0.419142	-4.588	4.48e-06	8.21e-05	0	0	0	0	0	0	1	0	0	0	0	0	0	0	0	0	0	0	0	0	0	0	0	0	0	0	0	0	2	11	0	0	12	14	0	22
New.0.ReferenceOTU70	Bacteria	Tenericutes	Mollicutes	Anaeroplasmatales	Anaeroplasmataceae	Asteroleplasma	NA	4.0077	1.96266	0.45999	4.26675	1.98e-05	0.000302706	0	0	0	0	0	0	0	0	0	0	0	0	61	4	0	275	0	16	0	0	1	45	0	0	0	0	0	0	0	0	0	0	0	0	0	4
New.0.CleanUp.ReferenceOTU2047	Bacteria	Tenericutes	Mollicutes	Anaeroplasmatales	Anaeroplasmataceae	Asteroleplasma	NA	3.12884	1.84924	0.45204	4.09089	4.3e-05	0.000599785	0	41	0	46	0	0	141	0	0	0	0	0	2	0	0	3	0	0	0	0	0	0	0	0	0	0	0	0	0	0	0	0	0	0	0	0
New.1.ReferenceOTU17150	Bacteria	Tenericutes	Mollicutes	Anaeroplasmatales	Anaeroplasmataceae	Asteroleplasma	NA	2.57703	1.59881	0.391071	4.08829	4.35e-05	0.000601389	5	3	18	3	4	1	19	0	1	1	2	0	1	0	0	0	0	0	5	2	0	0	0	0	0	0	0	0	0	0	0	0	0	0	0	0
New.0.ReferenceOTU3753	Bacteria	Tenericutes	Mollicutes	Anaeroplasmatales	Anaeroplasmataceae	Asteroleplasma	NA	6.62799	1.77515	0.434619	4.08438	4.42e-05	0.000602262	6	0	1	21	0	24	20	16	0	0	13	19	64	19	0	4	0	0	0	0	7	0	1	0	11	0	0	0	0	0	0	1	0	0	0	3
New.2.CleanUp.ReferenceOTU37083	Bacteria	Tenericutes	Mollicutes	Anaeroplasmatales	Anaeroplasmataceae	Asteroleplasma	NA	2.90542	1.77535	0.435944	4.07244	4.65e-05	0.000622737	0	0	2	31	0	0	0	0	1	17	0	30	0	0	0	0	0	0	0	0	0	0	0	0	0	0	0	0	0	0	0	0	0	0	0	0
New.1.ReferenceOTU17037	Bacteria	Tenericutes	Mollicutes	Anaeroplasmatales	Anaeroplasmataceae	Asteroleplasma	NA	4.68417	1.60145	0.426297	3.75666	0.000172198	0.00198027	8	0	293	26	0	7	0	1	1	2	0	14	0	0	0	0	0	11	46	6	15	3	0	0	0	0	68	0	0	0	0	0	5	0	4	0
New.0.ReferenceOTU194	Bacteria	Tenericutes	Mollicutes	Anaeroplasmatales	Anaeroplasmataceae	Asteroleplasma	NA	4.18995	1.51865	0.413293	3.67451	0.00023831	0.00262946	0	23	0	28	0	0	11	2	0	30	7	2	0	199	0	0	0	0	6	5	3	0	3	0	0	0	0	0	0	0	0	0	0	0	0	0
New.1.ReferenceOTU16784	Bacteria	Tenericutes	Mollicutes	Anaeroplasmatales	Anaeroplasmataceae	Asteroleplasma	NA	4.31146	1.62048	0.446802	3.62683	0.000286917	0.00306232	0	50	0	0	10	0	0	0	0	2	0	8	26	0	0	0	0	0	0	32	0	0	0	0	0	1	1	0	0	1	0	11	1	0	0	0
New.0.ReferenceOTU633	Bacteria	Tenericutes	Mollicutes	Anaeroplasmatales	Anaeroplasmataceae	Asteroleplasma	NA	3.44153	-1.46301	0.409374	-3.57378	0.00035187	0.00363265	0	0	0	0	0	3	0	0	0	0	5	0	0	1	0	0	1	0	0	2	0	0	0	0	3	0	0	0	0	0	0	0	1	7	0	3
New.0.ReferenceOTU186	Bacteria	Tenericutes	Mollicutes	Anaeroplasmatales	Anaeroplasmataceae	Asteroleplasma	NA	3.85392	1.55167	0.436754	3.55272	0.000381267	0.00384327	9	0	0	0	0	55	27	2	2	0	3	0	0	0	0	0	0	6	0	5	1	0	0	76	11	0	0	0	0	0	0	0	0	0	0	0
New.0.CleanUp.ReferenceOTU74027	Bacteria	Tenericutes	Mollicutes	Anaeroplasmatales	Anaeroplasmataceae	Asteroleplasma	NA	2.3153	1.45473	0.420108	3.46274	0.000534706	0.00504725	0	0	0	0	0	0	0	0	0	0	0	0	0	0	0	0	0	0	7	0	22	25	1	0	0	0	0	0	0	0	0	0	0	0	0	0
New.0.CleanUp.ReferenceOTU324	Bacteria	Tenericutes	Mollicutes	Anaeroplasmatales	Anaeroplasmataceae	Asteroleplasma	NA	3.65929	1.48065	0.428891	3.45227	0.000555898	0.00518481	0	0	0	0	0	1	50	0	0	0	14	0	19	0	3	1	0	5	0	0	8	0	0	0	0	0	1	0	1	0	0	0	0	0	0	0
New.0.ReferenceOTU19252	Bacteria	Tenericutes	Mollicutes	Anaeroplasmatales	Anaeroplasmataceae	Asteroleplasma	NA	3.25068	1.29438	0.387537	3.34	0.000837772	0.00705197	0	0	0	0	0	5	0	0	6	5	3	0	17	0	0	14	0	9	0	7	0	5	0	11	0	0	0	0	0	2	0	0	0	0	3	0
698570	Bacteria	Tenericutes	Mollicutes	Anaeroplasmatales	Anaeroplasmataceae	Asteroleplasma	NA	5.49977	-1.47113	0.449054	-3.27607	0.00105263	0.00850966	0	0	0	0	0	248	11	0	0	0	0	2	0	475	0	0	0	0	3	0	0	0	0	15	0	15	0	0	2	32	0	0	1	0	0	0
New.0.ReferenceOTU1177	Bacteria	Tenericutes	Mollicutes	Anaeroplasmatales	Anaeroplasmataceae	Asteroleplasma	NA	2.88602	1.21276	0.405754	2.98891	0.00279972	0.0174502	0	0	0	14	0	0	12	2	0	0	4	3	4	28	0	0	0	0	0	2	0	0	0	0	0	0	0	0	0	0	0	0	0	0	0	6
New.0.ReferenceOTU49	Bacteria	Tenericutes	Mollicutes	Anaeroplasmatales	Anaeroplasmataceae	Asteroleplasma	NA	61.8508	1.44034	0.499445	2.88389	0.00392798	0.022827	171	159	650	494	39	89	0	33	0	0	0	0	123	30	6	166	0	42	30	7	25	42	16	7	7	188	7	0	11	17	3	4	5	86	7	17
New.0.CleanUp.ReferenceOTU166	Bacteria	Tenericutes	Mollicutes	Anaeroplasmatales	Anaeroplasmataceae	Asteroleplasma	NA	1.987	1.09986	0.383287	2.86954	0.00411071	0.0235537	0	0	4	12	0	0	11	0	0	0	1	2	0	0	0	0	0	0	0	8	0	0	0	0	0	0	0	0	0	0	0	0	0	0	0	1
New.6.ReferenceOTU11126	Bacteria	Tenericutes	Mollicutes	Anaeroplasmatales	Anaeroplasmataceae	Asteroleplasma	NA	1.87797	-1.1314	0.403232	-2.80583	0.00501878	0.0274103	0	0	0	0	0	0	0	0	0	0	0	0	0	0	0	0	0	0	0	0	0	0	0	0	0	0	0	0	0	0	0	0	0	0	0	0
New.0.ReferenceOTU19059	Bacteria	Tenericutes	Mollicutes	Anaeroplasmatales	Anaeroplasmataceae	Asteroleplasma	NA	2.07909	-1.10641	0.400969	-2.75933	0.00579199	0.0299913	0	0	0	0	0	0	102	0	0	0	0	4	0	0	0	0	0	0	0	0	0	0	0	0	0	5	0	0	0	0	0	5	0	0	0	6
New.1.ReferenceOTU16722	Bacteria	Tenericutes	Mollicutes	Anaeroplasmatales	Anaeroplasmataceae	Asteroleplasma	NA	1.92463	-1.10152	0.404203	-2.72516	0.00642696	0.0323927	0	0	0	0	26	0	0	0	0	1	0	0	0	0	0	0	0	0	0	0	0	0	0	0	0	0	0	0	0	22	0	0	0	0	0	0
New.1.ReferenceOTU17098	Bacteria	Tenericutes	Mollicutes	Anaeroplasmatales	Anaeroplasmataceae	Asteroleplasma	NA	1.78003	1.04363	0.387547	2.69292	0.007083	0.0353717	0	0	0	2	0	21	0	0	1	0	7	0	0	0	0	0	0	0	0	0	0	0	0	0	0	0	0	0	0	0	0	0	0	0	0	0
New.0.ReferenceOTU379	Bacteria	Tenericutes	Mollicutes	Anaeroplasmatales	Anaeroplasmataceae	Asteroleplasma	NA	1.8741	0.999384	0.374988	2.66511	0.00769637	0.0377423	0	0	6	0	14	2	0	0	0	0	0	0	1	5	0	0	0	0	0	0	0	0	0	5	0	0	2	0	0	0	0	0	0	0	0	0
742616	Bacteria	Tenericutes	Mollicutes	Anaeroplasmatales	Anaeroplasmataceae	Asteroleplasma	NA	2.64939	-1.14477	0.432532	-2.64668	0.00812862	0.0388243	0	0	0	0	0	1	0	0	0	0	0	0	0	8	407	1	0	0	0	0	0	0	0	0	0	0	0	0	0	0	0	0	0	0	0	0
New.1.CleanUp.ReferenceOTU29492	Bacteria	Tenericutes	Mollicutes	Anaeroplasmatales	Anaeroplasmataceae	Asteroleplasma	NA	1.75911	0.960722	0.367709	2.61273	0.00898232	0.0414354	1	0	5	0	0	1	0	0	0	15	1	0	3	0	0	0	0	0	0	1	2	0	0	0	0	0	0	0	0	0	0	1	0	0	0	0
New.0.CleanUp.ReferenceOTU25260	Bacteria	Tenericutes	Mollicutes	Anaeroplasmatales	Anaeroplasmataceae	Asteroleplasma	NA	1.71742	-0.991728	0.380378	-2.60721	0.00912821	0.0419898	0	0	0	0	0	0	0	0	0	0	0	0	0	0	0	0	0	0	0	0	0	0	0	0	0	0	0	0	0	8	0	0	0	0	0	0
New.3.ReferenceOTU5729	Bacteria	Tenericutes	Mollicutes	Anaeroplasmatales	Anaeroplasmataceae	Asteroleplasma	NA	2.08153	-0.99397	0.383149	-2.59421	0.00948073	0.043367	0	0	0	0	0	0	0	1	0	0	0	0	3	0	0	0	0	0	0	1	0	0	0	0	0	0	4	0	0	0	0	5	0	0	0	0
New.1.CleanUp.ReferenceOTU50134	Bacteria	Tenericutes	Mollicutes	Anaeroplasmatales	Anaeroplasmataceae	Asteroleplasma	NA	1.9196	0.97109	0.378413	2.56622	0.0102813	0.0454997	1	12	0	0	0	2	2	0	2	0	0	13	2	0	0	0	0	0	0	0	0	0	0	0	0	0	0	0	0	0	0	0	0	0	0	0
New.2.CleanUp.ReferenceOTU63849	Bacteria	TM7	TM7-3	NA	NA	NA	NA	5.32719	2.53241	0.463635	5.46209	4.71e-08	1.42e-06	0	0	0	40	0	0	0	3	2	0	0	4	0	0	0	0	0	62	0	0	0	62	16	0	0	0	0	0	0	0	0	0	0	0	0	0
New.3.CleanUp.ReferenceOTU8024	Bacteria	TM7	TM7-3	NA	NA	NA	NA	4.3533	2.26128	0.466753	4.8447	1.27e-06	2.72e-05	16	48	0	0	0	0	0	0	0	147	0	0	0	0	0	0	0	0	2	0	80	0	0	0	0	0	0	0	0	0	0	0	0	0	0	0
New.6.CleanUp.ReferenceOTU59989	Bacteria	TM7	TM7-3	EW055	NA	NA	NA	2.05873	-1.29228	0.400948	-3.22306	0.00126829	0.00945718	0	0	0	0	106	0	0	0	0	0	0	0	0	0	0	0	0	0	0	0	0	0	0	0	0	0	17	0	0	0	0	0	10	0	0	0
New.0.CleanUp.ReferenceOTU95966	Bacteria	TM7	TM7-3	EW055	NA	NA	NA	8.48955	-1.33974	0.501277	-2.67265	0.00752546	0.0372396	0	0	0	0	0	63	0	0	0	0	0	0	0	0	0	0	0	0	0	0	0	0	0	0	0	15	0	0	2	1	0	0	0	1	0	0
New.0.ReferenceOTU4572	Bacteria	Verrucomicrobia	[Spartobacteria]	[Chthoniobacterales]	[Chthoniobacteraceae]	NA	NA	5.02936	1.70199	0.44814	3.79789	0.000145933	0.00172687	0	42	0	19	0	0	38	0	0	3	21	0	1	3	0	0	0	29	0	0	0	0	0	0	0	0	2	0	0	0	0	12	0	2	3	0
New.2.CleanUp.ReferenceOTU99758	Bacteria	Verrucomicrobia	[Spartobacteria]	[Chthoniobacterales]	[Chthoniobacteraceae]	DA101	NA	1.73608	1.00399	0.379354	2.64658	0.00813099	0.0388243	0	0	0	14	0	0	0	6	0	0	0	0	0	0	0	0	0	9	0	0	0	0	0	0	0	0	0	0	0	0	0	0	0	0	0	0
New.6.CleanUp.ReferenceOTU57546	Bacteria	Verrucomicrobia	[Spartobacteria]	[Chthoniobacterales]	[Chthoniobacteraceae]	Chthoniobacter	NA	1.71738	-0.992744	0.379075	-2.61886	0.00882251	0.0410379	0	0	0	0	0	0	0	0	0	0	0	0	0	0	0	0	0	0	0	0	0	0	0	0	0	0	8	0	0	0	0	0	16	0	0	0
New.2.CleanUp.ReferenceOTU467	Bacteria	NA	NA	NA	NA	NA	NA	2.29583	1.45649	0.408745	3.56332	0.000366192	0.00373745	0	0	0	29	0	0	0	0	0	5	0	0	0	0	0	0	0	2	2	0	52	10	6	0	0	0	0	0	0	0	0	0	0	0	0	0
New.3.ReferenceOTU7	Bacteria	NA	NA	NA	NA	NA	NA	2.16711	1.35122	0.415977	3.24832	0.0011609	0.0089846	0	0	0	0	0	0	0	0	0	6	0	0	0	0	0	0	0	0	17	0	0	0	25	0	0	0	0	0	0	0	0	0	0	0	0	0
New.0.CleanUp.ReferenceOTU29	Bacteria	NA	NA	NA	NA	NA	NA	4.51841	1.1637	0.443388	2.62456	0.008676	0.0405957	0	4	20	0	0	0	48	0	0	0	12	1	17	14	0	0	0	4	0	0	0	0	1	0	0	0	0	0	120	0	0	0	0	1	1	0
New.0.CleanUp.ReferenceOTU1820	Bacteria	NA	NA	NA	NA	NA	NA	1.71282	0.982501	0.375379	2.61736	0.00886136	0.0410379	0	0	38	2	0	0	0	0	0	0	0	0	6	0	0	2	0	0	0	0	3	16	0	0	0	0	0	0	0	0	0	0	0	0	0	0
New.0.ReferenceOTU984	Bacteria	NA	NA	NA	NA	NA	NA	1.7183	-0.987807	0.385813	-2.56033	0.0104574	0.0457825	0	0	0	0	0	0	0	0	0	0	0	0	0	0	0	0	0	0	0	0	0	0	0	0	0	0	0	0	0	0	0	0	0	0	0	0
New.1.CleanUp.ReferenceOTU11404	Bacteria	NA	NA	NA	NA	NA	NA	1.84982	0.968421	0.384703	2.51732	0.0118251	0.0498974	0	0	0	0	0	0	0	0	0	15	0	9	8	0	0	0	0	0	0	0	0	0	0	0	0	0	0	0	0	0	0	0	0	0	0	0
OTUs with just the number in the column were identified by closed reference OTU picking step in the pick_open_reference_otus.py workflow, which was generated using the reference database “gg_13_8_otus”
New._.Reference OTU were identified during the second step in the pick_open_reference_otus.py workflow, the sequences that failed to hit the reference database were subsampled and "then clustered de novo and each cluster centroid is then chosen as a new reference sequence”
New._.CleanUp.Reference OTU were identified during the final de novo OTU picking step in the pick_open_reference_otus.py workflow.
[truncated: 12 more columns]

## Sheet: Dataset 4
Dataset S4 Exudate compounds that were significantly different between B73 inbred and B73 x Mo17 hybrid by untarget GC-MS assay.
					Note:
Compounds	B73	B73xMO17	ANOVA (Prob.)		(1) Among 1230 total compounds detected, 68 known and 374 unknown compounds with the significant difference between B73 and B73xMo17 are shown.
2,3,4-Trifluorobenzoic acid, 2-octyl ester	1.29403e+07	4.36367e+06	0.0387		(2) "C" indicates the compound is unknown.
2-Propenoic acid, 2-methyl-3,3-bis[(trimethylsilyl)oxy]-, trimethylsilyl ester	2.21252e+09	7.36476e+08	0.0041		(3) The values in the table indicate the average of abundance of each compound in B73 and B73xMo17. The peak area of each compound was normalized using a quantile approach and then divided by fresh weight of the root.
3-Aminobutyric acid, N-propoxycarbonyl-, hexyl ester	1.2539e+07	5.18095e+06	0.0034		(4) One-way ANOVA was used to determine if there was significant difference for each compound between B73 and B73xMo17.
Acetic acid, 4-hydroxyphenyl- (2TMS)	8.72446e+06	1.25605e+06	0.0002
Aconitic acid, cis- (3TMS)	2.92355e+08	1.15821e+08	0.002
Allantoin (4TMS)	7.43665e+06	4.28992e+06	0.0012
Allose (1MEOX) (5TMS)	1.77368e+09	6.68466e+08	0.0075
Arabitol(5TMS)_1	7.83655e+07	5.30452e+07	0.0055
Arabitol(5TMS)_2	314353890	5.17797e+07	0.0037
Benzeneacetic acid, 4-ethenyl-, ethyl ester	2.23408e+08	1.00568e+08	0.0003
Benzoic acid, 3,4-dihydroxy- (3TMS)	7.45782e+06	1.40745e+06	<0.0001
Butanoic acid, 3-hydroxy- (2TMS)	2.21122e+08	8.37464e+07	0.0244
Butanoic acid, 4-amino- (3TMS)	3.6182e+08	1.19185e+08	0.0039
Ethylene glycol, 2TMS derivative	7.8799e+08	4.7556e+08	0.0321
Furan-2-carboxylic acid (1TMS)	1.50843e+07	7.84683e+06	0.0003
Galactose(1MEOX)(5TMS)	2.16577e+09	1.14252e+09	0.0014
Galactose_1_5TMS_1	2.26949e+08	9.46845e+07	0.001
Galactose_1_5TMS_2	1.00306e+09	4.27922e+08	0.0002
Galacturonic acid (1MEOX) (5TMS)_1	1.01885e+08	4.0973e+07	0.031
Galacturonic acid (1MEOX) (5TMS)_2	2.25445e+07	9.2328e+06	0.032
Gentiobiose (1MEOX) (8TMS) BP_1	1.13794e+08	3.69875e+07	0.0495
Gentiobiose (1MEOX) (8TMS) BP_2	1.26511e+08	5.03931e+07	0.0074
Gentiobiose (1MEOX) (8TMS) BP_3	7.36991e+07	3.90352e+07	0.0028
Glyceric acid (3TMS)	1.58833e+07	8.93902e+06	0.0004
Glycerol (3TMS)	1118735406	4.58475e+08	0.0052
Glyceryl ferulate, 3TMS	4.49563e+06	717144	0.0002
Glycine (3TMS)	2.51697e+08	1.34155e+08	0.0373
Gulonic acid, 2-oxo- (1MEOX) (5TMS) BP	2.32196e+08	1.64608e+08	0.0135
Homogentisic acid (3TMS)	3.31676e+06	1.16253e+06	0.0058
Indole-3-acetic acid, 5-hydroxy-, 1H- (3TMS)	4.76655e+06	3.23191e+06	0.0394
Inositol, myo- (6TMS)	2.14004e+08	1.27472e+08	0.0053
Lactic acid (2TMS)	4.55306e+08	8.28617e+07	0.044
Lactobionic acid (TMS) MP_1	9.8857e+07	6.581e+06	0.0067
Lactobionic acid (TMS) MP_2	7.81081e+06	1.8595e+06	0.0059
L-Aspartic acid, 2TMS derivative	1.60826e+09	8.56466e+08	0.0011
Lyxonic acid (5TMS)	9.50033e+07	3.7695e+07	0.002
Lyxose(1MEOX)(4TMS)	1.56834e+08	1.16129e+08	0.0288
Melibiose(1MEOX)(8TMS) MP	1.07319e+08	4.73935e+07	0.0164
Melibiose(1MEOX)(8TMS)	4.60885e+08	1.5192e+08	0.0412
Palmitic-acid-amide_1TMS	1.61224e+07	2.56219e+06	0.0051
Phenylalanine (1TMS)	2.77277e+07	13348697	0.0483
Phosphoric acid (3TMS)	7.78953e+08	3.59477e+08	0.0254
Proline (2TMS)	2.84108e+08	9.27109e+07	0.023
Propanoic acid, 2-(methoxyimino)-, trimethylsilyl ester	5.03669e+07	1.53606e+07	0.0443
propanoic acid, 3-[(trimethylsilyl)oxy]-2-[[(trimethylsilyl)oxy]methyl]-, trimethylsilyl ester	6.26892e+08	2.21141e+08	0.0073
putative phenol	459948	187483	0.0356
Putrescine (4TMS)	2.09491e+08	4.09518e+08	0.003
Pyridine, 2-hydroxy- (1TMS)	6.44896e+07	4.39465e+07	0.0218
pyrimidine	7.46896e+06	3.60654e+06	0.0169
Sarcosine (2TMS)	3.5121e+08	1.17486e+08	0.0037
Serine (2TMS)	3.28992e+07	1.97253e+07	0.0398
Serine, O-acetyl- (2TMS)	1.00983e+07	4388165	0.0019
Shikimic acid (4TMS)	5.20874e+07	4.14281e+07	0.0296
Sophorose(1MEOX)(8TMS) MP	5.62e+07	2.16164e+07	0.028
Sucrose (8TMS)	6.02521e+08	2.54654e+08	0.0263
Threitol (4TMS)_1	3.96773e+08	1.69885e+08	0.0034
Threitol (4TMS)_2	5.67564e+07	3.82594e+07	0.0179
Threonine (2TMS)	9.86332e+07	4.27009e+07	0.0096
Trehalose, alpha,alpha'-, D- (8TMS)	3.24778e+08	1.73517e+08	0.0059
Tyrosine (3TMS)	5.30223e+08	2.66333e+08	0.0282
unknown sugar	1.7573e+07	5.24928e+06	0.0305
unknown sugar or sugar alcohol	7.8839e+07	5.19557e+07	0.0239
unknown sugar phosphate	1.67356e+06	874863	0.0317
Valine (2TMS)	3.82987e+08	2.09673e+08	0.0436
Xylobiose, D- (1MEOX) (6TMS) BP2_1	1.00035e+08	4.05482e+07	0.0015
Xylobiose, D- (1MEOX) (6TMS) BP2_2	7.84095e+07	3.34423e+07	0.0004
Xylose (1MEOX) (4TMS) MP	3.85265e+08	2.0882e+08	0.0012
Xylulose(1MEOX)(4TMS)	6.88735e+07	4.58638e+07	0.0024
C10	1.53873e+07	3.49982e+06	0.0197
C1007	13292.7	4437.53	0.004
C1011	5685.15	2100.89	0.0209
C102	1.40051e+08	9.78318e+07	0.012
C1020	24014.7	8121.57	0.0102
C1029	10259	4277.05	0.0268
C1034	538286	203314	0.0036
C1036	1.31262e+07	5.48749e+06	0.0011
C1039	2.7883e+06	1.38672e+06	0.0045
C1041	72047.7	37350.8	0.0113
C1042	58401	22379.7	0.0108
C1045	143401	15730.3	0.0026
C1049	1.85806e+06	878469	0.0023
C105	1.72522e+06	665860	0.0046
C1058	2.29633e+06	664175	0.0471
C1060	9206.02	4317.83	0.0138
C1062	68211.1	25660.9	0.0145
C1073	20143.1	32569	0.031
C1074	6894.97	2311.44	0.0054
C1077	3.85034e+06	2.0778e+06	0.0009
C108	2.20473e+07	9.47693e+06	0.0036
C1084	7.3502e+06	2.56616e+06	0.0008
C1085	916417	297204	0.008
C1086	7.18244e+06	3.69887e+06	0.0142
C109	1.05557e+07	6.98785e+06	0.0207
C1093	1.6834e+06	870730	0.0106
C1095	1.40536e+07	6.51545e+06	0.001
C1096	4.09283e+06	2.20855e+06	0.0072
C1097	8.95405e+06	4.95339e+06	0.0014
C1100	1.43163e+07	7.26867e+06	0.0151
C1102	2.412e+06	1.77366e+06	0.0465
C113	1.2511e+06	592023	0.0214
C1132	3504.48	1862.24	0.0447
C1143	23842.5	9639.28	0.0008
C115	3.09097e+07	1.48209e+07	0.002
C1150	11057.3	4198.77	0.0137
C1156	18310.9	4116.71	0.0111
C1158	37815.2	5311.56	0.0115
C1170	58740.2	29073.2	0.0032
C1177	33381.9	15477.5	0.0163
C1182	906688	275783	0.011
C1190	7125.47	29207.3	0.0005
C1191	414831	202403	0.0017
C1192	71546.9	40670.2	0.0022
C1193	2.05525e+06	658355	<0.0001
C1197	1.02576e+06	328034	0.0031
C1199	321280	201072	0.0102
C1200	1194477	2952902	0.0035
C1206	71152.9	14381.3	0.0413
C1207	12071.9	4810.28	0.0089
C1209	8.16705e+06	2.30625e+06	0.0344
C121	1.91335e+07	8.13736e+06	0.0017
C1212	343981	170053	0.0024
C1215	5.158e+06	3.52746e+06	0.015
C1219	1.52847e+06	1.05477e+06	0.007
C1220	3.11174e+07	2.15524e+07	0.0014
C1221	849374	342389	0.0007
C1221	849374	342389	0.0007
C1225	2.32934e+07	6.41283e+06	<0.0001
C1226	6.11337e+06	4.56833e+06	0.0022
C1229	4.55249e+06	1.85798e+06	0.0071
C1230	7.41157e+06	3.48476e+06	0.0185
C1232	9.16519e+06	3.58812e+06	0.0113
C124	8.57709e+06	3.11131e+06	0.0087
C1251	6.55474e+06	2.83143e+06	0.005
C126	541900	261289	0.0142
C129	175822	87264.5	0.0052
C130	1.31801e+07	5.49877e+06	0.0084
C133	5.95261e+06	3.72989e+06	0.0023
C135	5.67673e+06	1.34619e+06	0.0042
C139	7.24746e+06	3.43916e+06	0.0007
C140	1.07357e+07	7.17181e+06	0.0342
C146	1.10801e+08	5.02723e+07	0.0061
C152	9.63324e+06	5.03704e+06	0.0007
C154	3.46296e+07	1.03324e+07	0.0057
C156	434559	225632	0.0016
C160	2.30714e+07	1.08877e+07	0.0076
C161	4.07918e+06	1.27323e+06	0.0036
C162	2.08704e+06	834038	<0.0001
C166	1.51493e+07	4.65707e+06	0.0071
C167	3.18404e+07	9.17163e+06	0.0071
C169	6.69466e+07	2.59962e+07	0.039
C177	1470952	2217087	0.0141
C179	331116	246011	0.0366
C180	1.00016e+06	534906	0.0133
C184	3.28344e+08	1.38057e+08	0.0008
C185	40279.8	15981.3	0.001
C191	4.32672e+06	2.48913e+06	0.005
C192	2.21549e+06	584131	0.0033
C199	2.09713e+08	1.09485e+08	0.011
C202	886743	439553	0.0005
C203	8.00683e+06	4.91443e+06	0.022
C204	1.73383e+08	7.29776e+07	0.0099
C205	3.16808e+07	8.13763e+06	0.0022
C206	28983.8	19007.7	0.0464
C210	534015	198116	0.0169
C211	5.87318e+07	2.00501e+07	0.0206
C213	2.03918e+06	1.12335e+06	0.006
C214	2.27351e+07	1.01724e+07	0.049
C215	2.85849e+06	760908	0.0198
C216	3.10915e+06	889148	0.0014
C217	2.16429e+08	1.27213e+08	0.0073
C221	1.4262e+07	8.3071e+06	0.0061
C224	1.41444e+09	8.53244e+08	0.0079
C225	4.15711e+07	1.83563e+07	0.0029
C228	252854	29390.2	0.0004
C232	1.32221e+06	733186	0.0028
C233	3.64647e+07	2.28377e+07	0.0171
C234	1.6903e+08	8.87203e+07	0.0027
C240	3.01718e+07	9.8557e+06	0.0042
C241	1.11735e+06	484477	0.0013
C242	3.78672e+06	2.02638e+06	0.0032
C244	2.7322e+06	1.07304e+06	0.0003
C245	248506	143381	0.0061
C249	69966.9	44358.9	0.0216
C253	168668	107506	0.0145
C254	1.27219e+07	8.2675e+06	0.013
C255	2.67004e+07	1.29689e+07	0.0137
C261	4.06359e+06	2.2473e+06	0.0101
C264	1.22741e+08	5.23135e+07	0.0133
C265	1.86127e+07	6.62582e+06	0.0036
C267	3.54162e+06	1.43271e+06	0.0025
C268	4.69338e+06	1.80835e+06	0.001
C270	1.47613e+06	535498	0.0007
C272	4.84287e+06	2.85335e+06	0.0011
C273	4.78897e+07	1.82453e+07	0.006
C283	2.1955e+06	1.10876e+06	0.0071
C284	1.92879e+07	6.22772e+06	0.0025
C285	1.82245e+06	720276	0.0009
C286	1.76279e+06	451282	0.0064
C287	4.06604e+06	2.02913e+06	0.0142
C288	69357.7	37406.3	0.0077
C289	313225	145190	0.0141
C291	123723	62804.8	0.0175
C293	1.69861e+07	6.38756e+06	0.002
C294	8.49158e+06	2.36308e+06	0.0013
C309	2.21233e+08	9.9526e+07	0.0242
C310	12647.2	6105.63	0.0076
C312	224449	139262	0.0139
C313	48712	21699.6	0.0011
C314	1.59947e+06	752143	0.0011
C315	2.76255e+06	1.07518e+06	<0.0001
C316	536518	327724	0.0072
C318	9.61508e+06	4.97642e+06	0.0044
C320	358613	50915	0.0021
C321	1.21467e+07	3.76385e+06	0.0013
C322	636138	157318	0.0146
C323	2.24627e+08	5.59913e+07	0.0013
C324	2.35507e+06	1.64837e+06	0.0007
C324	2.35507e+06	1.64837e+06	0.0007
C325	1.00876e+07	4.67224e+06	0.0185
C327	25128.3	11286.3	0.0077
C329	3.83065e+07	9.01735e+06	0.0003
C329	3.83065e+07	9.01735e+06	0.0003
C330	1.84458e+07	6.52171e+06	0.0175
C332	1.49933e+07	8.74745e+06	0.0008
C334	6.79417e+06	3.58001e+06	0.0022
C335	1.07248e+07	7.32645e+06	0.0326
C339	14186.5	3934.33	0.0009
C340	1.33693e+06	819707	0.0193
C342	2.65995e+06	1.49026e+06	0.0001
C343	1.03205e+06	565342	0.0368
C345	2.60517e+07	6.81211e+06	0.0334
C347	2.27677e+06	830922	0.0008
C348	5.59643e+06	1.21468e+06	0.0012
C349	15718.1	4935.72	0.0022
C351	608418	326637	0.0186
C352	6.55286e+06	2.88898e+06	<0.0001
C354	1.06938e+06	229384	0.0018
C359	93935.7	29280.4	0.0053
C363	3.42863e+06	1.85997e+06	0.0003
C364	8.3857e+06	4.60434e+06	0.001
C383	899182	332938	0.0018
C384	85214.3	42016.8	0.0012
C387	1.47883e+06	479351	0.0015
C388	149180	55232.6	0.0002
C391	221260	130584	0.044
C392	1.35685e+07	6.33973e+06	0.004
C395	549410	238417	0.0261
C399	1.25514e+06	495029	0.0147
C400	90971	43260.8	0.0008
C403	4.60607e+07	2.01218e+07	0.0015
C404	3.05645e+06	1.62927e+06	0.0004
C408	5.28243e+06	3.38332e+06	0.0177
C425	15730.8	5919.02	0.0014
C426	1.01598e+06	469295	0.0399
C427	1.03011e+06	525030	0.0079
C431	204819	80619.3	0.017
C437	633634	266905	0.0017
C441	14566.8	5685.31	<0.0001
C444	1.18066e+06	463432	0.0002
C445	7.47413e+06	2.85857e+06	0.0008
C451	2.37617e+06	1.00818e+06	0.008
C452	2.06034e+06	876669	0.0244
C455	5.7416e+06	1.65939e+06	0.0072
C457	3.5071e+06	1.53087e+06	0.001
C458	3.96766e+07	1.79527e+07	0.0363
C461	3.64188e+06	1.68154e+06	0.0006
C462	3.89277e+06	2.68834e+06	0.0193
C464	9.12238e+07	4.65609e+07	0.0088
C469	4.93241e+06	1.44353e+06	0.0061
C47	9.70978e+06	2.40377e+06	0.0015
C478	7765.49	3225.39	0.0039
C479	13056.9	5917.07	0.0031
C484	16333	5114.8	0.0121
C485	1.19262e+07	6.16208e+06	0.0002
C486	58360.6	38060.3	0.0181
C487	49109.3	26195	0.0467
C488	87131.5	44932	0.0051
C489	4.54751e+07	2.14222e+07	0.0148
C492	1.68723e+06	417517	0.0004
C493	419816	176334	0.0037
C495	919905	426677	0.008
C499	104795	44879.1	0.0003
C500	168955	52035.9	0.0004
C503	9.40724e+06	1.51334e+06	0.0054
C505	1.20688e+06	546991	0.0053
C509	42718.8	27884.9	0.0334
C51	1.03758e+07	3.63629e+06	0.0057
C510	3.1403e+07	1.14315e+07	0.0013
C511	84835.3	31360.4	0.0051
C517	1.26144e+06	636325	0.0058
C518	175093	86384.7	0.0079
C522	2.4161e+07	8.82926e+06	0.0061
C523	6.09445e+06	1.83272e+06	0.0018
C526	8.18198e+06	3.81275e+06	0.0015
C530	4.48848e+08	2.42953e+08	0.0038
C534	4.79359e+07	2.11009e+07	0.0017
C535	3.5777e+06	2.17591e+06	0.0342
C54	3.17744e+07	1.47971e+07	0.0083
C545	5583.09	2678.96	0.0294
C551	14013.4	7318.27	0.0101
C552	246910	26418.8	<0.0001
C557	20271.2	8206.46	0.0072
C558	21859.8	9520.9	0.0357
C568	115657	10410.2	<0.0001
C569	41855.2	15559.5	0.0028
C570	86748.9	39976.9	0.0001
C572	77950.1	40865.3	0.0162
C573	728955	223417	0.0335
C574	3.32613e+06	1.37676e+06	0.0236
C576	21537.9	11296.6	0.0014
C578	4.75754e+06	3.24418e+06	0.0028
C581	150517	72133.3	0.0082
C583	586187	207992	0.0008
C586	122248	66286.7	0.006
C589	205422	103361	0.0159
C592	468091	172901	0.0151
C593	6.29278e+06	3.62303e+06	0.0018
C600	2.39968e+08	8.70658e+07	<0.0001
C601	1.07872e+06	639838	0.0031
C602	2.42819e+08	4.29752e+07	0.0009
C604	9.38014e+07	6.7101e+07	0.0323
C608	1.49252e+07	7.72094e+06	0.0026
C610	1.61151e+07	9.35277e+06	0.0001
C612	6.73219e+06	3.48836e+06	0.0084
C617	5492.31	1793.99	0.011
C627	7949.83	4515.53	0.009
C635	5157.34	1747.78	0.0019
C645	24804.4	6993.31	0.0083
C650	30230.6	12807.3	0.0284
C651	3.08934e+07	1.26916e+07	0.0016
C652	2.3416e+07	9.42758e+06	0.0016
C657	3.30511e+06	1.8034e+06	0.0032
C658	2.70347e+06	1.32186e+06	0.0042
C660	1.54424e+07	8.02229e+06	0.0102
C663	1.1266e+06	106374	<0.0001
C665	145509	33810.3	0.0077
C668	943087	207455	0.0227
C669	4.89252e+06	2.45544e+06	0.037
C670	104669	38343.2	0.0064
C672	40869.4	22976.9	0.0093
C675	16111.2	8376.03	0.0098
C676	2.27674e+06	745118	0.0023
C678	2.94133e+06	1.42061e+06	0.0027
C679	2.23508e+06	831795	0.0008
C681	234423	99470.5	0.0061
C682	715445	392529	0.0055
C683	99599.1	44826	0.0043
C686	1.05028e+07	5.3812e+06	0.0014
C689	6.63166e+06	3.82156e+06	0.0156
C690	764991	488110	0.0047
C696	2.17914e+06	661224	<0.0001
C698	18260.2	7166.55	0.0163
C700	6.20286e+07	2.55631e+07	0.0017
C701	1.1479e+07	5.8247e+06	0.0061
C702	4.58792e+06	1.35212e+06	0.0026
C707	1.10458e+08	4.33028e+07	0.0052
C708	3.97114e+06	2.33009e+06	0.0026
C709	2.14108e+06	1.16027e+06	0.0079
C710	1.88722e+07	8.05438e+06	0.0001
C711	2.83176e+07	1.84246e+07	0.0077
C715	5.79721e+06	1.3255e+06	0.0081
C716	3.56087e+06	906179	0.0008
C718	9.89876e+06	6.52147e+06	0.0136
C72	1.75403e+07	8.07343e+06	0.0095
C75	7.82626e+07	3.54661e+07	0.0456
C752	5939.92	2613.41	0.0167
C759	477459	191453	0.0271
C764	13701	5657.91	0.0007
C769	11713.7	3954.11	0.0082
C772	7618.26	3135.3	0.0077
C779	1.4223e+07	7.78028e+06	0.002
C78	1.74842e+06	1.06816e+06	0.0098
C781	9.03008e+06	4.65654e+06	0.0064
C784	10534.1	5666.48	0.0037
C785	181530	64828.6	0.0033
C786	210675	62549.8	0.001
C795	3.54444e+06	1.0378e+06	0.0155
C797	1.9619e+06	999811	0.0082
C798	127556	35288.1	0.0045
C80	7.85114e+06	3.74006e+06	0.0123
C800	136968	78155.5	0.0063
C802	3.03077e+07	1.01143e+07	0.0113
C803	39008.1	15209.5	0.012
C804	3.91762e+07	6.12489e+06	0.0375
C810	10217.1	4334.67	0.0003
C813	358943	138214	0.0017
C815	92450.2	59647.6	0.0178
C816	2.14216e+06	1.04727e+06	0.0076
C817	7.53053e+06	3.22493e+06	0.0009
C818	73805.1	35101.1	0.0089
C821	68581	36819.7	0.0126
C822	14214	5598.2	0.0008
C824	894540	413377	0.0003
C828	1.51821e+07	5.93199e+06	0.0012
C830	2.23851e+06	1.26407e+06	0.0028
C831	761446	292021	0.0019
C836	6308.67	3122.52	0.0034
C838	1.19143e+07	7.09319e+06	0.0393
C840	52474.4	29561.2	0.0071
C843	1.62871e+06	711801	0.0002
C844	1.24946e+06	629506	0.0122
C848	5.68412e+08	2.28884e+08	0.0038
C849	5.59367e+07	1.96382e+07	0.0025
C856	2.24709e+07	5.99458e+06	0.0019
C859	1.14133e+07	8.07451e+06	0.0065
C860	8.56311e+06	2.46536e+06	0.0085
C862	3.35324e+06	2.13879e+06	0.0316
C863	1.43444e+07	7.48479e+06	0.0002
C87	667142	408749	0.0173
C88	2.68108e+06	1.25683e+06	0.0169
C903	41987.4	17312.8	<0.0001
C909	16265.9	7662.19	0.0041
C912	23756.2	10821.5	0.009
C913	14821.6	5310.95	0.0353
C917	297918	104616	0.027
C922	404062	195637	<0.0001
C927	12311.6	73474	0.0003
C93	1.35903e+08	5.75301e+07	0.0002
C930	10237.9	5448.22	0.0012
C931	928268	565655	0.0012
C936	139563	56222.1	0.0094
C937	1.28262e+06	543169	0.0132
C939	26473.7	10792.1	0.0027
C940	3.58608e+06	2.13672e+06	0.0028
C941	724415	403219	0.0093
C943	1.13739e+06	640443	0.0014
C947	22790.1	8600.86	0.0001
C95	5.08406e+06	2.92447e+06	0.0139
C950	8.24096e+06	1.9293e+06	0.0005
C952	4.85695e+06	2.5154e+06	0.0025
C953	2.64236e+06	747226	0.0014
C954	4.67456e+06	1.74281e+06	0.0006
C956	7.10975e+07	3.2673e+07	0.0041
C958	2.31874e+06	1.19479e+06	0.0003
C959	9.76763e+06	1.80241e+06	<0.0001
C96	3.27447e+06	894816	0.0004
C963	1.72633e+06	1.12378e+06	0.0015
C97	3.21859e+06	2.1399e+06	0.0165
C970	8.96496e+06	3.98665e+06	0.0026
C974	4.93647e+06	3.17027e+06	0.0229
C984	8093.03	4128.1	0.0081
C99	6.61625e+06	2.65757e+06	0.0006

## Sheet: Dataset 5
Dataset S5 Maize Soil OTU														Ambient O3 number of counts for each differentially abundant OTU in each sample that was collected																								Elevated O3 number of counts for each differentially abundant OTU in each sample that was collected
OTU	Kingdom	Phylum	Class	Order	Family	Genus	Species	BaseMean	log2FoldChange	lfcSE	stat	pvalue	padj	ChamSoil7	ChamSoil8	ChamSoil9	ChamSoil10	ChamSoil11	ChamSoil12	ChamSoil19	ChamSoil20	ChamSoil21	ChamSoil22	ChamSoil23	ChamSoil24	ChamSoil25	ChamSoil26	ChamSoil27	ChamSoil28	ChamSoil29	ChamSoil30	ChamSoil37	ChamSoil38	ChamSoil39	ChamSoil40	ChamSoil41	ChamSoil42	ChamSoil1	ChamSoil2	ChamSoil3	ChamSoil4	ChamSoil5	ChamSoil6	ChamSoil13	ChamSoil14	ChamSoil15	ChamSoil16	ChamSoil17	ChamSoil18
4433961	Bacteria	Acidobacteria	Acidobacteria-6	iii1-15	RB40	NA	NA	8.75914	-2.66541	0.38743	-6.87972	6e-12	1.58e-08	0	0	0	0	0	0	0	0	0	0	0	0	0	0	0	0	0	0	0	0	0	0	0	0	73	0	0	0	24	0	1	38	0	0	25	37
2651008	Bacteria	Acidobacteria	[Chloracidobacteria]	RB41	NA	NA	NA	11.3273	-2.63034	0.386298	-6.80911	9.82e-12	1.94e-08	0	0	2	0	0	0	1	1	0	1	2	0	0	0	1	1	0	0	0	0	0	0	0	0	27	0	0	0	44	2	1	85	0	0	51	124
New.3.CleanUp.ReferenceOTU68215	Bacteria	Acidobacteria	Acidobacteria-6	iii1-15	NA	NA	NA	13.9983	2.7523	0.409588	6.71968	1.82e-11	2.26e-08	187	0	0	0	117	0	225	0	0	0	0	0	0	0	0	0	0	0	0	0	0	49	0	0	0	0	0	0	0	0	285	0	0	0	0	0
4359104	Bacteria	Acidobacteria	Acidobacteria-6	iii1-15	NA	NA	NA	9.80503	-2.55398	0.388515	-6.57369	4.91e-11	4.47e-08	0	0	0	0	0	0	0	0	0	0	3	0	0	0	3	0	0	0	0	0	0	0	0	0	40	0	0	0	16	0	0	105	0	0	41	43
328810	Bacteria	Acidobacteria	Acidobacteria-6	iii1-15	NA	NA	NA	10.0566	-2.44098	0.389891	-6.26067	3.83e-10	2.1e-07	0	0	1	0	0	0	0	0	0	0	6	0	0	1	0	0	1	1	0	0	0	0	0	0	41	0	0	0	41	0	0	66	0	0	34	85
1722698	Bacteria	Acidobacteria	Acidobacteria-6	iii1-15	NA	NA	NA	7.47739	-2.3684	0.38234	-6.19448	5.85e-10	2.89e-07	0	0	0	0	0	1	0	0	0	0	4	0	0	0	0	0	0	0	0	0	0	0	0	0	58	0	0	0	72	0	0	20	0	0	22	53
4424785	Bacteria	Acidobacteria	Acidobacteria-6	iii1-15	NA	NA	NA	10.9454	-2.37288	0.391662	-6.05848	1.37e-09	5.2e-07	0	0	0	0	0	1	0	0	1	0	11	0	0	0	1	0	0	0	1	0	0	0	0	0	46	0	0	0	26	0	1	75	0	0	37	88
4443380	Bacteria	Acidobacteria	Acidobacteria-6	iii1-15	NA	NA	NA	7.80142	-2.31282	0.382284	-6.05001	1.45e-09	5.2e-07	0	0	0	0	0	0	0	1	0	0	6	0	0	0	1	0	0	0	0	0	0	0	0	0	20	0	0	0	9	0	0	74	0	0	39	36
4451407	Bacteria	Acidobacteria	Acidobacteria-6	iii1-15	NA	NA	NA	17.2597	-2.40242	0.39887	-6.02306	1.71e-09	5.4e-07	0	0	0	0	0	0	0	1	1	0	20	2	0	0	1	0	0	0	1	1	2	0	2	0	54	1	0	0	160	0	0	27	0	1	64	109
4456633	Bacteria	Acidobacteria	[Chloracidobacteria]	RB41	Ellin6075	NA	NA	5.01531	-2.20261	0.373647	-5.89489	3.75e-09	9.25e-07	0	0	0	0	0	0	0	0	0	0	0	0	0	0	0	0	0	0	0	0	0	0	0	0	14	0	0	0	9	0	0	33	0	0	15	30
1108390	Bacteria	Acidobacteria	[Chloracidobacteria]	RB41	NA	NA	NA	6.95819	-2.18679	0.378374	-5.77944	7.49e-09	1.7e-06	0	0	0	0	0	0	0	1	0	0	6	0	0	0	0	1	0	0	1	0	0	0	0	0	35	0	0	0	23	0	0	21	0	0	31	42
New.3.CleanUp.ReferenceOTU53753	Bacteria	Acidobacteria	[Chloracidobacteria]	RB41	NA	NA	NA	6.76465	2.22578	0.390589	5.69851	1.21e-08	2.45e-06	94	0	1	0	46	0	75	0	0	0	0	0	3	0	1	2	1	0	0	0	0	27	0	0	0	0	0	0	0	0	167	0	1	0	0	0
113404	Bacteria	Acidobacteria	Acidobacteria-6	iii1-15	NA	NA	NA	9.19165	-2.16914	0.386061	-5.61863	1.92e-08	3.53e-06	0	0	0	0	1	0	0	1	0	0	12	1	0	1	1	0	0	0	0	0	0	1	0	0	31	1	0	0	24	0	0	25	0	0	70	41
4456710	Bacteria	Acidobacteria	Acidobacteria-6	iii1-15	mb2424	NA	NA	4.90343	-2.09209	0.373026	-5.60844	2.04e-08	3.66e-06	0	0	0	0	0	0	0	0	0	0	1	1	0	0	0	0	0	0	0	0	0	0	0	0	29	0	0	0	1	0	0	25	1	0	20	7
4469074	Bacteria	Acidobacteria	Acidobacteria-6	iii1-15	NA	NA	NA	6.51262	-2.10928	0.378689	-5.56997	2.55e-08	4.28e-06	0	1	0	0	0	0	0	0	0	0	8	0	0	0	0	0	0	0	0	0	0	0	0	0	25	0	0	0	27	0	0	24	0	0	22	45
4418151	Bacteria	Acidobacteria	Acidobacteria-6	iii1-15	NA	NA	NA	4.41485	-2.02799	0.370979	-5.46661	4.59e-08	6.41e-06	0	0	0	0	0	0	0	0	0	0	1	0	0	0	0	0	0	0	0	0	0	0	0	0	3	0	0	0	13	0	0	34	0	0	13	38
4440397	Bacteria	Acidobacteria	Acidobacteria-6	CCU21	NA	NA	NA	6.16926	-2.02259	0.372994	-5.42259	5.87e-08	7.48e-06	0	0	0	0	0	0	1	0	3	0	2	0	0	0	3	1	0	0	1	0	0	0	0	0	28	0	0	0	3	0	1	34	1	0	12	57
4468097	Bacteria	Acidobacteria	Acidobacteria-6	iii1-15	NA	NA	NA	4.72605	-2.01228	0.372116	-5.40766	6.39e-08	7.76e-06	0	0	0	0	0	0	0	0	0	0	3	0	0	0	0	0	0	0	0	0	0	0	0	0	12	0	0	0	15	0	0	28	0	0	8	35
4453467	Bacteria	Acidobacteria	Acidobacteria-6	iii1-15	NA	NA	NA	10.0169	-2.11269	0.391818	-5.39202	6.97e-08	8.33e-06	0	0	0	0	1	0	0	0	0	0	20	0	1	0	0	0	0	0	0	0	0	0	0	0	54	0	0	0	53	0	1	63	0	0	37	41
4309801	Bacteria	Acidobacteria	[Chloracidobacteria]	RB41	NA	NA	NA	58.816	-2.24549	0.41746	-5.37894	7.49e-08	8.52e-06	1	0	1	0	0	0	0	2	0	1	108	0	0	1	1	0	4	2	1	0	0	0	0	2	253	0	0	0	253	0	3	290	0	0	267	390
4317542	Bacteria	Acidobacteria	iii1-8	DS-18	NA	NA	NA	5.13284	-2.01271	0.37429	-5.3774	7.56e-08	8.52e-06	0	0	0	0	0	0	0	0	0	0	5	0	0	0	0	0	0	0	0	0	0	0	0	0	36	0	0	0	31	0	0	6	0	0	20	37
4304382	Bacteria	Acidobacteria	[Chloracidobacteria]	RB41	NA	NA	NA	8.08522	-2.06627	0.384822	-5.36941	7.9e-08	8.78e-06	0	0	0	0	0	0	0	0	0	0	13	0	1	0	0	2	1	0	0	0	0	0	0	0	22	0	0	0	104	0	0	13	0	0	19	68
800050	Bacteria	Acidobacteria	Acidobacteria-6	iii1-15	NA	NA	NA	4.09735	-1.90782	0.360036	-5.29897	1.16e-07	1.23e-05	0	0	0	0	0	0	0	0	1	0	1	0	0	0	0	0	1	0	0	0	0	0	0	0	3	0	0	0	0	0	0	40	1	0	12	19
New.3.CleanUp.ReferenceOTU79816	Bacteria	Acidobacteria	[Chloracidobacteria]	RB41	NA	NA	NA	7.96469	1.99993	0.378567	5.28288	1.27e-07	1.3e-05	1	0	6	0	0	0	32	4	0	0	0	5	8	0	96	80	14	13	26	0	0	2	2	2	0	0	0	0	0	1	211	0	0	0	0	0
697997	Bacteria	Acidobacteria	[Chloracidobacteria]	RB41	NA	NA	NA	7.93486	-2.02505	0.384217	-5.2706	1.36e-07	1.36e-05	0	0	0	0	0	0	0	0	1	0	11	0	0	0	1	3	0	1	1	0	0	0	0	0	4	0	0	0	1	0	1	51	0	0	51	54
New.3.CleanUp.ReferenceOTU58845	Bacteria	Acidobacteria	Acidobacteriia	Acidobacteriales	Koribacteraceae	NA	NA	19.4986	2.15228	0.408484	5.26894	1.37e-07	1.36e-05	135	0	1	0	348	0	110	0	0	1	0	0	0	0	5	3	1	1	6	6	0	155	2	2	0	0	2	1	0	3	31	0	0	0	0	0
4346060	Bacteria	Acidobacteria	[Chloracidobacteria]	RB41	NA	NA	NA	4.10058	-1.94308	0.370627	-5.24269	1.58e-07	1.54e-05	0	0	0	0	0	0	0	0	0	0	1	0	0	0	0	0	0	0	0	0	0	0	0	0	6	0	0	0	0	0	0	21	0	0	14	51
685505	Bacteria	Acidobacteria	Solibacteres	Solibacterales	NA	NA	NA	5.82642	-1.94747	0.379011	-5.13828	2.77e-07	2.55e-05	0	0	0	0	0	0	0	0	0	0	9	0	0	0	1	0	0	0	0	0	0	0	0	0	45	0	0	0	41	0	0	7	0	0	25	13
223175	Bacteria	Acidobacteria	iii1-8	DS-18	NA	NA	NA	3.61219	-1.80778	0.357377	-5.05845	4.23e-07	3.63e-05	0	0	0	0	0	0	0	0	2	0	0	0	0	0	0	0	0	0	0	0	0	0	0	0	5	0	0	0	5	0	0	15	0	0	17	31
321058	Bacteria	Acidobacteria	Acidobacteria-6	CCU21	NA	NA	NA	3.52929	-1.81708	0.359501	-5.05446	4.32e-07	3.66e-05	0	0	0	0	0	0	1	0	0	0	0	0	0	0	0	0	0	0	0	0	0	0	0	0	16	0	1	0	44	0	0	5	0	0	6	8
2426359	Bacteria	Acidobacteria	Acidobacteria-6	iii1-15	NA	NA	NA	3.43413	-1.82385	0.361559	-5.0444	4.55e-07	3.78e-05	0	0	0	0	0	0	0	0	0	0	0	0	0	0	0	0	0	0	0	0	0	0	0	0	13	0	0	0	4	0	0	23	0	0	19	21
4297077	Bacteria	Acidobacteria	[Chloracidobacteria]	RB41	NA	NA	NA	3.56601	-1.80894	0.364052	-4.9689	6.73e-07	4.97e-05	0	0	0	0	0	0	0	0	0	0	127	0	0	0	0	1	0	0	0	0	0	0	0	0	0	0	0	0	1	0	0	15	0	0	17	10
4432930	Bacteria	Acidobacteria	[Chloracidobacteria]	RB41	Ellin6075	NA	NA	3.41233	-1.78005	0.358215	-4.96923	6.72e-07	4.97e-05	0	0	0	1	0	0	0	0	0	0	0	0	0	0	0	0	0	0	0	0	0	0	0	0	23	0	0	0	2	0	0	18	0	1	17	9
4440765	Bacteria	Acidobacteria	Acidobacteria-6	iii1-15	RB40	NA	NA	3.23693	-1.77107	0.356631	-4.96611	6.83e-07	4.99e-05	0	0	0	0	0	0	0	0	0	0	0	0	0	0	0	0	0	0	0	0	0	0	0	0	24	0	0	0	28	0	0	4	0	1	3	4
4361133	Bacteria	Acidobacteria	Acidobacteria-6	iii1-15	NA	NA	NA	23.6239	-2.00513	0.411743	-4.86986	1.12e-06	7.29e-05	1	0	0	0	0	0	0	0	0	0	64	0	0	1	1	1	0	0	0	0	1	0	0	1	141	0	0	0	140	0	0	86	0	0	75	147
New.0.ReferenceOTU5022	Bacteria	Acidobacteria	Acidobacteria-6	iii1-15	RB40	NA	NA	3.78559	-1.66116	0.341062	-4.87055	1.11e-06	7.29e-05	0	3	0	0	0	0	1	0	79	0	0	0	0	0	2	0	0	0	0	0	0	2	0	0	10	0	0	0	20	0	1	7	0	0	1	15
206724	Bacteria	Acidobacteria	[Chloracidobacteria]	RB41	NA	NA	NA	25.0881	-2.01745	0.415062	-4.8606	1.17e-06	7.57e-05	0	0	0	0	0	0	0	0	0	0	67	0	0	0	0	0	0	0	0	0	0	0	0	0	96	0	0	0	134	0	0	99	0	0	147	167
4390890	Bacteria	Acidobacteria	Acidobacteria-6	iii1-15	NA	NA	NA	6.09515	-1.85132	0.382117	-4.84492	1.27e-06	8e-05	0	0	0	0	0	0	0	0	0	0	14	0	0	0	0	0	0	0	0	0	0	0	0	0	33	0	0	0	51	0	0	9	0	0	18	26
4446106	Bacteria	Acidobacteria	Acidobacteria-6	iii1-15	NA	NA	NA	4.37547	-1.77959	0.367717	-4.83955	1.3e-06	8.05e-05	0	0	0	0	0	1	0	0	0	0	6	0	0	0	0	0	0	0	0	0	0	0	0	0	21	0	0	0	28	0	0	4	0	0	13	21
215477	Bacteria	Acidobacteria	Acidobacteria-6	iii1-15	NA	NA	NA	3.45572	-1.73905	0.359981	-4.83096	1.36e-06	8.25e-05	0	0	0	0	0	0	0	0	1	0	1	0	0	0	0	0	0	0	0	0	0	0	0	0	13	0	0	0	3	0	0	32	0	0	14	18
806689	Bacteria	Acidobacteria	Acidobacteria-6	iii1-15	NA	NA	NA	3.7233	-1.70617	0.357547	-4.77189	1.83e-06	0.000103662	0	0	0	0	0	0	0	0	0	0	5	0	0	0	0	0	0	0	0	0	0	0	0	0	5	0	0	0	4	0	0	17	0	0	16	13
763448	Bacteria	Acidobacteria	Acidobacteria-6	iii1-15	NA	NA	NA	4.39148	-1.74634	0.36749	-4.75208	2.01e-06	0.000111939	0	0	0	0	0	1	0	0	0	0	7	0	0	0	0	0	0	0	0	0	0	0	0	0	18	0	0	0	4	0	0	31	0	0	10	25
4389974	Bacteria	Acidobacteria	Acidobacteria-6	iii1-15	RB40	NA	NA	3.90328	-1.64299	0.345667	-4.75311	2e-06	0.000111939	0	2	0	0	2	0	0	0	2	0	0	1	0	2	0	0	0	0	0	0	0	0	0	0	11	0	0	0	9	0	1	22	0	2	3	12
4463632	Bacteria	Acidobacteria	Acidobacteria-6	iii1-15	NA	NA	NA	14.1002	-1.88807	0.398258	-4.74083	2.13e-06	0.000116197	0	1	1	0	0	0	1	0	0	0	45	1	0	0	2	0	0	0	0	0	0	0	0	1	94	1	1	0	77	0	0	69	1	0	61	23
791504	Bacteria	Acidobacteria	Acidobacteria-6	iii1-15	NA	NA	NA	4.77288	-1.75115	0.37215	-4.7055	2.53e-06	0.000129069	0	0	0	0	0	0	0	0	0	0	10	0	0	0	0	0	0	0	0	0	0	0	0	0	10	0	0	0	8	0	0	30	0	0	21	26
817942	Bacteria	Acidobacteria	[Chloracidobacteria]	RB41	NA	NA	NA	4.76015	-1.76579	0.375421	-4.7035	2.56e-06	0.000129069	0	0	0	0	0	0	0	0	0	0	5	0	3	0	0	0	1	0	0	0	0	0	0	0	38	0	0	0	72	0	0	2	0	0	5	9
New.3.CleanUp.ReferenceOTU94955	Bacteria	Acidobacteria	Acidobacteriia	Acidobacteriales	Koribacteraceae	NA	NA	3.83736	1.67379	0.355496	4.70832	2.5e-06	0.000129069	0	0	0	0	2	0	4	2	0	11	0	0	0	0	0	2	1	0	20	31	0	16	14	14	0	0	0	0	0	0	0	0	0	0	0	0
New.0.ReferenceOTU18217	Bacteria	Acidobacteria	Acidobacteriia	Acidobacteriales	Koribacteraceae	NA	NA	8.36418	1.81733	0.388877	4.67329	2.96e-06	0.00014183	1	0	0	30	72	0	4	0	51	1	0	0	0	0	0	1	0	0	66	1	31	40	0	1	0	0	0	0	4	0	0	0	0	2	0	0
641612	Bacteria	Acidobacteria	Acidobacteria-6	iii1-15	NA	NA	NA	5.0672	-1.71862	0.372718	-4.61104	4.01e-06	0.000180759	0	0	0	1	0	0	0	0	0	0	11	0	0	0	0	0	0	0	1	0	0	0	0	0	18	0	0	0	28	0	0	11	0	0	22	26
New.4.CleanUp.ReferenceOTU83177	Bacteria	Acidobacteria	Acidobacteria-6	iii1-15	NA	NA	NA	3.85337	1.78115	0.391582	4.54861	5.4e-06	0.000219765	1	0	0	0	0	0	0	1	0	0	0	0	1	0	368	227	0	0	123	0	0	0	0	0	0	0	0	0	0	0	0	0	0	0	0	0
4448576	Bacteria	Acidobacteria	Acidobacteria-6	iii1-15	RB40	NA	NA	4.40047	-1.62928	0.360211	-4.52312	6.09e-06	0.00024175	0	1	0	0	0	0	0	0	0	0	0	4	0	7	0	0	0	0	0	0	0	0	0	0	22	5	2	1	32	0	0	20	0	0	6	23
204402	Bacteria	Acidobacteria	iii1-8	32-20	NA	NA	NA	5.99568	-1.74366	0.38657	-4.51059	6.46e-06	0.000251678	0	0	0	0	0	0	0	0	0	0	16	0	0	0	0	0	0	0	0	0	0	0	0	0	3	0	0	0	0	0	0	53	0	0	21	30
4389969	Bacteria	Acidobacteria	Acidobacteria-6	CCU21	NA	NA	NA	2.85274	-1.60728	0.356353	-4.51038	6.47e-06	0.000251678	0	0	0	0	0	0	0	0	0	0	0	0	0	0	0	0	0	0	0	0	0	0	0	0	5	0	0	0	0	0	0	21	0	0	4	16
4373456	Bacteria	Acidobacteria	[Chloracidobacteria]	RB41	NA	NA	NA	7.98349	-1.75593	0.392015	-4.47925	7.49e-06	0.000287073	0	0	0	0	0	0	0	0	0	0	23	0	0	1	2	0	0	1	0	0	0	0	0	0	2	0	0	0	8	0	0	33	0	0	33	72
4091471	Bacteria	Acidobacteria	Acidobacteria-6	iii1-15	NA	NA	NA	3.12009	-1.63403	0.365202	-4.47433	7.67e-06	0.00028955	0	0	0	0	0	0	0	0	0	0	0	0	1	0	0	0	0	0	0	0	0	0	0	0	3	0	0	0	0	0	0	42	0	0	6	12
4428698	Bacteria	Acidobacteria	Acidobacteria-6	iii1-15	NA	NA	NA	9.11066	-1.77577	0.39707	-4.47219	7.74e-06	0.000291071	0	0	0	0	0	0	0	0	0	0	31	0	0	0	0	0	0	0	0	0	0	0	0	0	34	0	0	0	70	0	0	30	0	0	40	20
4345361	Bacteria	Acidobacteria	Sva0725	Sva0725	NA	NA	NA	3.26976	-1.50963	0.337734	-4.46988	7.83e-06	0.000292843	0	0	3	0	0	0	0	0	0	0	0	0	1	1	1	0	0	0	0	0	1	0	0	0	1	0	0	0	6	0	0	15	0	0	1	14
4369504	Bacteria	Acidobacteria	Acidobacteriia	Acidobacteriales	Koribacteraceae	NA	NA	9.06467	-1.76496	0.39545	-4.46318	8.08e-06	0.000300728	1	0	0	0	3	0	0	0	1	1	26	0	0	0	0	0	0	0	0	0	0	0	0	0	78	0	0	1	68	0	0	3	0	0	21	34
368890	Bacteria	Acidobacteria	Acidobacteria-6	iii1-15	NA	NA	NA	3.01193	-1.5457	0.350109	-4.41489	1.01e-05	0.000357614	0	0	0	0	0	0	0	0	0	0	2	0	0	0	0	0	0	1	0	0	0	0	0	0	6	0	0	0	13	0	0	7	0	0	4	27
New.4.CleanUp.ReferenceOTU76391	Bacteria	Acidobacteria	Acidobacteria-6	iii1-15	NA	NA	NA	3.10189	1.53268	0.353505	4.33568	1.45e-05	0.000474059	0	0	6	0	0	0	0	7	0	0	0	0	2	0	39	13	5	0	11	0	0	0	4	1	0	0	0	0	0	0	0	0	0	0	0	0
3783370	Bacteria	Acidobacteria	[Chloracidobacteria]	DS-100	NA	NA	NA	2.83328	-1.48	0.344127	-4.30075	1.7e-05	0.000529892	0	0	0	0	0	0	0	0	0	0	3	0	0	0	0	0	0	0	0	0	0	0	0	0	18	0	0	0	11	0	0	6	0	0	4	8
4356723	Bacteria	Acidobacteria	[Chloracidobacteria]	RB41	NA	NA	NA	12.4905	-1.70955	0.397763	-4.29792	1.72e-05	0.000529892	0	0	1	0	0	0	2	0	3	0	44	0	0	0	0	2	0	1	2	0	0	0	0	1	33	0	0	1	24	0	0	32	0	1	58	112
4481423	Bacteria	Acidobacteria	Sva0725	Sva0725	NA	NA	NA	3.00657	-1.41052	0.328609	-4.29241	1.77e-05	0.000540335	0	0	0	3	0	0	0	0	3	0	0	0	1	0	0	0	0	0	0	0	0	0	0	0	8	0	0	0	5	0	0	6	1	0	4	6
New.4.CleanUp.ReferenceOTU8598	Bacteria	Acidobacteria	[Chloracidobacteria]	RB41	NA	NA	NA	3.76452	1.67609	0.390536	4.29176	1.77e-05	0.000540335	0	0	0	0	0	0	0	0	0	1	0	0	0	0	440	389	1	0	118	0	0	0	0	0	0	0	0	0	0	0	1	0	0	0	0	0
204324	Bacteria	Acidobacteria	Solibacteres	Solibacterales	Solibacteraceae	CandidatusSolibacter	NA	3.70241	-1.54491	0.363574	-4.24924	2.14e-05	0.000624893	0	0	0	0	0	0	0	0	0	0	8	0	0	0	0	0	0	0	0	0	0	0	0	0	29	0	0	0	1	0	0	7	0	0	17	12
4320239	Bacteria	Acidobacteria	[Chloracidobacteria]	RB41	NA	NA	NA	2.69733	-1.52279	0.358788	-4.24426	2.19e-05	0.00063193	0	0	0	0	0	0	0	0	0	0	0	0	0	0	0	0	0	0	0	0	0	0	0	0	0	0	0	0	2	0	0	6	0	0	3	35
4442074	Bacteria	Acidobacteria	Acidobacteria-6	iii1-15	NA	NA	NA	3.3004	-1.48405	0.349774	-4.24288	2.21e-05	0.000633528	0	0	0	0	0	0	2	0	0	0	3	0	1	0	1	0	0	0	0	0	0	0	0	0	10	0	0	0	6	0	0	19	0	0	12	10
4336536	Bacteria	Acidobacteria	Acidobacteria-6	iii1-15	RB40	NA	NA	3.01195	-1.46162	0.345519	-4.23023	2.33e-05	0.000663014	0	0	0	0	0	0	0	0	1	0	4	0	0	0	0	0	0	0	0	0	0	0	0	0	23	0	2	0	11	0	0	10	0	2	1	9
4382696	Bacteria	Acidobacteria	Acidobacteria-6	iii1-15	NA	NA	NA	2.54347	-1.4435	0.341234	-4.23022	2.33e-05	0.000663014	0	0	0	0	0	0	0	0	0	0	0	0	0	1	0	0	0	0	0	0	0	0	0	0	6	0	0	0	3	0	0	19	0	0	12	7
3655114	Bacteria	Acidobacteria	Acidobacteria-6	iii1-15	NA	NA	NA	36.2896	-1.75774	0.415763	-4.22774	2.36e-05	0.000667975	0	0	0	0	1	0	5	0	0	0	123	0	2	0	12	4	0	1	1	0	1	1	1	0	180	0	0	0	101	1	0	114	0	0	217	296
303986	Bacteria	Acidobacteria	Acidobacteriia	Acidobacteriales	Koribacteraceae	NA	NA	2.99021	-1.50981	0.357293	-4.2257	2.38e-05	0.000669781	0	0	0	0	0	0	1	0	0	0	1	0	0	0	0	0	0	0	0	0	0	0	0	1	36	0	0	0	17	0	0	0	0	0	6	4
New.3.CleanUp.ReferenceOTU20737	Bacteria	Acidobacteria	Solibacteres	Solibacterales	NA	NA	NA	3.1118	1.56084	0.370225	4.21593	2.49e-05	0.00068909	25	0	0	0	14	0	16	0	0	0	0	0	0	0	0	0	0	0	0	0	0	34	0	0	0	0	0	0	0	0	2	0	0	0	0	0
649954	Bacteria	Acidobacteria	Acidobacteriia	Acidobacteriales	Koribacteraceae	NA	NA	4.77698	-1.57119	0.374264	-4.19808	2.69e-05	0.000730734	0	1	0	1	0	0	0	0	0	0	13	0	0	0	0	0	0	0	0	0	0	0	0	0	49	0	0	0	25	1	0	2	0	0	16	17
323729	Bacteria	Acidobacteria	Acidobacteria-6	iii1-15	NA	NA	NA	2.63457	-1.46456	0.350444	-4.17917	2.93e-05	0.00078569	0	0	0	0	0	0	0	0	1	0	0	0	0	0	0	0	0	0	0	0	0	0	0	0	19	0	0	0	24	0	0	2	0	0	2	10
664216	Bacteria	Acidobacteria	[Chloracidobacteria]	RB41	NA	NA	NA	17.3376	-1.69109	0.405774	-4.16757	3.08e-05	0.000815645	0	0	2	0	0	0	2	0	0	0	67	0	0	0	3	1	3	3	0	0	0	0	0	0	55	0	0	0	89	0	1	42	0	0	76	192
661235	Bacteria	Acidobacteria	Acidobacteria-6	iii1-15	NA	NA	NA	3.14552	-1.43004	0.344861	-4.14672	3.37e-05	0.000881716	0	1	0	1	0	1	0	0	0	0	4	0	0	0	0	0	0	0	0	0	0	0	0	0	17	1	5	0	1	0	0	4	0	0	10	15
New.1.CleanUp.ReferenceOTU27530	Bacteria	Acidobacteria	TM1	NA	NA	NA	NA	3.19032	1.3889	0.337166	4.11933	3.8e-05	0.000961496	0	0	0	0	1	0	1	7	0	13	0	0	0	0	0	4	0	0	13	21	7	7	6	6	0	0	2	3	0	0	0	0	0	0	0	0
4115545	Bacteria	Acidobacteria	Acidobacteria-6	iii1-15	NA	NA	NA	4.5093	-1.50255	0.365796	-4.10763	4e-05	0.00100509	0	0	0	0	0	0	1	0	0	0	13	0	1	1	0	0	0	0	0	0	0	0	0	0	22	0	0	0	25	0	1	5	0	0	10	12
4308299	Bacteria	Acidobacteria	Acidobacteria-6	iii1-15	NA	NA	NA	14.6939	-1.6261	0.397239	-4.09351	4.25e-05	0.00105158	0	0	0	0	0	0	0	0	12	0	58	0	0	2	0	0	0	0	0	0	6	0	0	0	63	0	0	0	66	0	0	24	0	44	93	29
246449	Bacteria	Acidobacteria	[Chloracidobacteria]	RB41	Ellin6075	NA	NA	5.86761	-1.56988	0.384159	-4.08654	4.38e-05	0.00107357	0	0	0	0	0	0	0	0	0	0	22	0	0	0	0	0	0	0	0	0	0	0	0	0	26	0	0	0	19	0	0	8	0	0	17	29
209250	Bacteria	Acidobacteria	[Chloracidobacteria]	RB41	Ellin6075	NA	NA	2.54395	-1.38997	0.340325	-4.08424	4.42e-05	0.00107757	0	0	0	0	0	0	0	0	0	0	2	0	0	0	0	0	0	0	0	0	0	0	0	0	6	0	0	0	3	0	0	3	0	0	17	14
998272	Bacteria	Acidobacteria	iii1-8	DS-18	NA	NA	NA	2.5448	-1.38933	0.340582	-4.07929	4.52e-05	0.00109202	0	1	0	0	0	0	0	0	0	0	1	0	0	0	0	0	0	0	0	0	0	0	0	0	12	0	0	0	18	0	0	1	0	0	3	7
2202125	Bacteria	Acidobacteria	Acidobacteria-6	iii1-15	NA	NA	NA	7.82473	-1.58474	0.389799	-4.06553	4.79e-05	0.00114327	0	0	0	0	0	0	0	0	0	0	28	0	0	0	2	5	0	0	0	0	0	0	0	0	15	0	0	0	16	0	0	49	0	0	27	79
255838	Bacteria	Acidobacteria	Acidobacteria-5	NA	NA	NA	NA	3.76782	-1.43928	0.355904	-4.04401	5.25e-05	0.00121296	0	1	0	0	0	0	0	0	0	0	10	0	0	0	0	0	0	0	0	0	0	0	1	0	8	0	0	0	1	0	0	18	0	0	16	22
511074	Bacteria	Acidobacteria	Solibacteres	Solibacterales	NA	NA	NA	10.1461	-1.45786	0.360773	-4.04093	5.32e-05	0.00121691	0	1	2	0	3	0	2	0	13	0	10	1	0	0	1	4	1	0	9	0	8	9	2	5	57	0	3	0	54	0	1	1	0	0	46	24
1144840	Bacteria	Acidobacteria	Solibacteres	Solibacterales	Solibacteraceae	CandidatusSolibacter	NA	3.27462	-1.37168	0.339927	-4.03523	5.45e-05	0.00123048	0	0	1	0	0	1	0	1	0	0	1	0	0	1	1	4	0	0	0	0	0	0	0	0	37	0	0	0	7	0	1	1	0	0	4	11
223520	Bacteria	Acidobacteria	Acidobacteria-6	iii1-15	NA	NA	NA	7.32291	-1.56911	0.389318	-4.0304	5.57e-05	0.00124533	0	0	0	0	0	0	0	1	0	0	31	0	0	0	0	0	0	0	0	0	0	0	0	0	30	0	0	0	58	0	0	19	0	0	32	45
New.0.ReferenceOTU43	Bacteria	Acidobacteria	[Chloracidobacteria]	RB41	Ellin6075	NA	NA	4.0025	-1.36214	0.338798	-4.02049	5.81e-05	0.00128795	0	0	0	0	0	0	4	1	0	0	5	1	0	0	4	2	0	0	0	0	0	0	0	1	10	0	1	0	2	0	7	0	0	0	8	9
927789	Bacteria	Acidobacteria	iii1-8	32-20	NA	NA	NA	6.50903	-1.50637	0.375051	-4.01643	5.91e-05	0.00130304	0	0	0	0	0	0	6	0	11	0	6	1	0	0	0	0	0	0	1	0	2	0	4	1	22	0	0	0	11	0	0	17	0	0	20	59
1820	Bacteria	Acidobacteria	Acidobacteria-6	iii1-15	NA	NA	NA	4.16997	-1.49638	0.375048	-3.98984	6.61e-05	0.00143012	0	0	0	0	0	0	0	0	0	0	12	0	0	0	0	0	0	0	0	0	0	0	0	0	1	0	0	0	0	0	0	42	0	0	14	13
4467260	Bacteria	Acidobacteria	Acidobacteria-6	iii1-15	RB40	NA	NA	5.22257	-1.46618	0.370146	-3.96107	7.46e-05	0.00157571	0	0	0	0	0	0	0	0	1	0	15	6	0	0	0	0	0	0	0	0	0	0	1	0	13	0	0	0	27	0	0	11	2	0	16	25
4446019	Bacteria	Acidobacteria	Acidobacteria-6	iii1-15	NA	NA	NA	3.52507	-1.41234	0.359674	-3.92674	8.61e-05	0.00177031	0	0	0	0	0	0	0	0	0	0	10	0	0	0	0	0	0	0	0	0	0	0	0	0	20	0	0	0	10	0	0	7	0	0	9	4
New.3.CleanUp.ReferenceOTU53700	Bacteria	Acidobacteria	[Chloracidobacteria]	RB41	NA	NA	NA	3.59676	1.40459	0.36029	3.89851	9.68e-05	0.0019296	34	0	0	0	20	0	25	0	0	0	0	0	1	0	8	4	2	1	0	0	0	7	0	0	0	0	0	0	0	0	37	0	2	0	0	0
4481422	Bacteria	Acidobacteria	Acidobacteria-6	iii1-15	NA	NA	NA	2.2764	-1.33573	0.343146	-3.8926	9.92e-05	0.00196437	0	0	0	0	0	0	0	0	0	0	0	0	0	0	0	0	0	0	0	0	0	0	0	0	7	0	0	0	1	0	0	1	0	0	21	11
336301	Bacteria	Acidobacteria	[Chloracidobacteria]	NA	NA	NA	NA	2.86858	-1.16069	0.299057	-3.88115	0.000103962	0.00203667	1	0	0	0	0	2	0	0	0	0	0	0	0	0	2	0	1	0	1	0	3	0	2	0	4	1	4	0	3	0	0	6	1	0	0	6
354224	Bacteria	Acidobacteria	Acidobacteriia	Acidobacteriales	Koribacteraceae	NA	NA	6.92836	-1.46347	0.376977	-3.88211	0.000103554	0.00203667	0	16	0	2	0	0	0	0	10	0	9	0	0	0	0	0	0	0	0	0	0	0	0	0	45	0	0	0	19	0	0	9	0	0	22	7
218162	Bacteria	Acidobacteria	iii1-8	DS-18	NA	NA	NA	4.05105	-1.26813	0.327814	-3.86844	0.000109532	0.0021268	0	0	6	0	0	0	1	0	2	3	2	0	1	0	3	0	1	0	0	0	3	0	0	0	17	0	0	1	6	0	0	13	3	0	7	13
316541	Bacteria	Acidobacteria	Acidobacteria-6	iii1-15	NA	NA	NA	2.69819	-1.34454	0.34857	-3.85729	0.000114651	0.00220773	0	0	0	0	0	0	0	0	0	0	4	0	0	0	0	0	0	0	0	0	0	0	0	0	5	0	0	0	3	0	0	17	0	0	4	9
646030	Bacteria	Acidobacteria	Acidobacteria-5	NA	NA	NA	NA	2.14092	-1.27533	0.331013	-3.85279	0.000116777	0.00221743	0	0	0	0	0	0	0	0	0	0	0	0	0	0	0	0	0	0	0	0	0	0	0	0	9	0	0	0	1	0	0	4	0	0	5	14
4477959	Bacteria	Acidobacteria	iii1-8	SJA-36	NA	NA	NA	2.16434	-1.2838	0.334235	-3.84099	0.000122537	0.00229248	0	0	0	0	0	0	0	0	0	0	0	0	0	0	0	0	0	0	0	0	0	0	0	0	15	0	0	0	6	0	0	3	0	0	7	10
4412806	Bacteria	Acidobacteria	Acidobacteria-6	iii1-15	NA	NA	NA	3.48457	-1.36806	0.356353	-3.83905	0.000123513	0.00230528	0	0	0	0	0	0	0	0	0	0	9	0	0	0	1	1	0	0	0	0	0	0	0	0	8	0	0	0	35	0	0	10	0	0	10	8
New.4.ReferenceOTU3991	Bacteria	Acidobacteria	Acidobacteria-6	iii1-15	NA	NA	NA	2.6417	1.38409	0.361351	3.83032	0.000127978	0.00237738	0	0	4	0	0	0	0	2	0	0	0	0	0	0	40	23	0	7	33	0	0	0	0	0	0	0	0	0	0	0	0	0	0	0	0	0
4475573	Bacteria	Acidobacteria	iii1-8	DS-18	NA	NA	NA	2.78417	-1.27964	0.334752	-3.82265	0.000132024	0.00244106	0	0	0	1	0	0	0	0	2	0	2	0	0	0	2	0	0	0	0	0	0	0	0	0	0	0	0	0	1	0	0	5	0	0	6	6
2631018	Bacteria	Acidobacteria	Acidobacteria-6	iii1-15	NA	NA	NA	3.03519	-1.32205	0.348636	-3.79207	0.000149397	0.00266852	0	0	0	0	0	0	0	0	0	0	7	0	0	0	0	0	1	0	0	0	0	0	0	0	16	0	0	0	9	0	0	2	0	0	16	9
4473587	Bacteria	Acidobacteria	[Chloracidobacteria]	DS-100	NA	NA	NA	2.1597	-1.19627	0.316186	-3.78345	0.000154671	0.00274411	0	0	0	0	0	0	0	0	1	0	0	0	0	1	0	0	0	0	0	0	0	0	0	0	1	0	0	2	0	0	0	0	0	0	3	6
New.4.ReferenceOTU4543	Bacteria	Acidobacteria	Acidobacteria-6	iii1-15	NA	NA	NA	2.50648	1.39291	0.368512	3.77983	0.000156937	0.00277806	0	0	0	0	0	0	1	0	0	0	0	0	0	0	85	44	0	0	19	0	0	1	0	0	0	0	0	0	0	0	0	0	0	0	0	0
3755712	Bacteria	Acidobacteria	Acidobacteria-6	iii1-15	NA	NA	NA	2.07495	-1.23365	0.32785	-3.76285	0.000167985	0.00294066	0	0	0	0	0	0	0	0	0	0	0	0	0	0	0	0	0	0	0	0	0	0	0	0	4	0	0	0	2	0	0	1	0	0	8	8
666413	Bacteria	Acidobacteria	Acidobacteria-6	iii1-15	RB40	NA	NA	2.16256	-1.27065	0.3392	-3.74602	0.00017966	0.00307683	0	0	0	0	0	0	0	0	0	0	0	0	0	0	0	0	0	0	0	0	0	0	0	0	4	0	0	0	3	0	0	9	0	0	0	8
4310880	Bacteria	Acidobacteria	Acidobacteriia	Acidobacteriales	Koribacteraceae	CandidatusKoribacter	NA	6.92109	-1.33597	0.358759	-3.72385	0.000196206	0.00328885	0	5	0	1	1	1	4	0	6	0	13	0	1	1	4	4	0	0	4	0	1	0	0	1	9	0	0	0	4	0	3	4	0	0	10	15
4421238	Bacteria	Acidobacteria	[Chloracidobacteria]	RB41	NA	NA	NA	3.92387	-1.31603	0.355714	-3.69968	0.000215875	0.00352134	0	0	0	0	0	0	3	0	5	3	5	0	0	0	1	0	0	0	0	0	0	0	0	0	0	0	0	0	0	0	0	22	1	0	18	19
204875	Bacteria	Acidobacteria	Solibacteres	Solibacterales	Solibacteraceae	CandidatusSolibacter	NA	4.5704	-1.3987	0.378993	-3.69058	0.00022374	0.00361974	0	0	0	0	0	0	0	0	0	0	17	0	0	0	0	0	0	0	0	0	0	1	0	0	59	0	1	0	0	0	0	7	0	0	4	23
4408363	Bacteria	Acidobacteria	Acidobacteria-6	CCU21	NA	NA	NA	4.51074	-1.38798	0.377598	-3.67581	0.000237096	0.00381236	0	0	0	0	0	0	0	0	0	0	18	0	0	0	0	0	0	0	0	0	0	0	0	0	35	0	0	0	38	0	0	15	0	0	5	3
329072	Bacteria	Acidobacteria	Acidobacteria-6	iii1-15	RB40	NA	NA	2.11769	-1.24032	0.33868	-3.66221	0.00025005	0.00395621	0	0	0	0	0	0	0	0	0	0	0	0	0	0	0	0	0	0	0	0	0	0	0	0	4	0	0	0	0	0	0	21	0	0	3	5
4481156	Bacteria	Acidobacteria	Acidobacteria-6	iii1-15	RB40	NA	NA	2.29855	-1.20563	0.329709	-3.65663	0.00025555	0.00402708	0	0	0	0	1	0	0	0	0	0	0	1	1	0	0	0	0	0	0	0	0	0	0	0	13	0	0	0	8	2	0	4	0	1	1	9
729865	Bacteria	Acidobacteria	Solibacteres	Solibacterales	NA	NA	NA	2.54351	-1.23321	0.338112	-3.64735	0.000264961	0.00413413	0	0	0	0	0	0	0	0	0	0	4	0	0	0	0	1	0	0	0	0	0	0	0	0	6	0	0	0	2	0	0	4	0	0	10	9
815596	Bacteria	Acidobacteria	Solibacteres	Solibacterales	Solibacteraceae	CandidatusSolibacter	NA	2.89457	-1.23364	0.33875	-3.64176	0.000270785	0.00416573	0	0	0	0	0	0	0	0	5	0	4	0	0	0	0	0	0	0	0	0	0	0	0	0	0	0	0	0	0	0	0	6	0	0	2	12
4468095	Bacteria	Acidobacteria	Acidobacteriia	Acidobacteriales	Koribacteraceae	NA	NA	7.1289	-1.30492	0.361926	-3.60549	0.000311559	0.00460097	0	2	1	8	0	0	1	1	6	0	26	0	2	0	0	1	0	0	1	0	1	0	0	0	33	1	1	0	13	0	0	7	0	1	14	20
4458184	Bacteria	Acidobacteria	Acidobacteria-6	iii1-15	NA	NA	NA	17.0463	-1.46438	0.409153	-3.57906	0.000344834	0.0049142	0	0	0	0	0	1	0	0	0	1	88	4	0	1	2	1	0	1	0	0	0	1	0	0	69	0	0	0	43	0	0	54	0	0	88	78
4296603	Bacteria	Acidobacteria	Acidobacteriia	Acidobacteriales	Koribacteraceae	NA	NA	22.0502	-1.4912	0.417538	-3.57141	0.000355071	0.00500621	0	0	0	0	0	0	0	0	0	0	114	0	0	0	0	0	0	0	0	0	0	0	0	0	140	0	1	0	243	0	0	7	0	0	52	98
4463684	Bacteria	Acidobacteria	Acidobacteria-6	iii1-15	NA	NA	NA	4.6969	-1.16487	0.326148	-3.57162	0.000354783	0.00500621	1	3	0	0	3	5	3	0	10	0	0	0	0	2	1	0	4	0	0	0	1	0	0	0	14	0	1	0	11	0	1	19	3	3	3	13
3587027	Bacteria	Acidobacteria	iii1-8	32-20	NA	NA	NA	3.74222	-1.25518	0.352746	-3.55831	0.000373254	0.00515182	0	1	0	0	0	0	0	0	2	0	13	0	1	0	0	0	0	0	0	0	0	0	0	0	6	0	0	0	2	0	0	15	0	0	5	17
584174	Bacteria	Acidobacteria	[Chloracidobacteria]	RB41	NA	NA	NA	3.45613	-1.25134	0.35217	-3.55324	0.000380517	0.00518352	0	0	0	0	0	0	0	0	2	0	12	0	0	0	0	0	0	0	0	0	0	0	0	0	4	0	0	0	2	0	0	7	0	0	15	11
4428749	Bacteria	Acidobacteria	Acidobacteria-6	iii1-15	NA	NA	NA	2.16477	-1.20676	0.340406	-3.54504	0.000392546	0.00530318	0	0	0	0	0	0	0	0	0	0	1	0	0	0	0	0	0	0	0	0	0	0	0	0	15	0	0	0	15	0	0	8	0	0	0	1
213944	Bacteria	Acidobacteria	[Chloracidobacteria]	RB41	NA	NA	NA	1.96223	-1.14884	0.32637	-3.52004	0.000431482	0.00567759	0	0	0	0	0	0	0	0	0	0	0	0	0	0	0	0	0	0	0	0	0	0	0	0	2	0	0	0	0	0	0	8	0	0	3	8
90452	Bacteria	Acidobacteria	Acidobacteria-6	iii1-15	NA	NA	NA	1.98413	-1.15945	0.329854	-3.51504	0.000439684	0.0057377	0	0	0	0	0	0	0	0	0	0	0	0	0	0	0	0	0	0	0	0	0	0	0	0	2	0	0	0	2	0	0	10	0	0	2	2
225379	Bacteria	Acidobacteria	Sva0725	Sva0725	NA	NA	NA	2.04378	-1.10922	0.315907	-3.51122	0.000446059	0.00579217	0	0	0	0	0	0	0	0	0	0	0	0	0	0	0	0	2	0	0	0	0	0	0	0	4	0	0	0	0	0	0	0	0	0	5	3
623634	Bacteria	Acidobacteria	Solibacteres	Solibacterales	Solibacteraceae	CandidatusSolibacter	NA	3.1002	-1.2447	0.355417	-3.50208	0.000461647	0.00589758	0	0	0	0	0	0	0	0	0	0	10	0	0	0	0	0	0	0	0	0	0	0	0	0	1	0	0	0	2	0	0	4	0	0	11	9
209415	Bacteria	Acidobacteria	Solibacteres	Solibacterales	Solibacteraceae	CandidatusSolibacter	NA	3.32063	-1.20817	0.346421	-3.48756	0.000487443	0.00615659	0	0	0	0	0	0	0	0	1	0	10	0	0	0	0	0	0	0	0	0	0	0	1	2	3	0	0	0	0	0	0	7	0	0	10	20
New.5.CleanUp.ReferenceOTU5239	Bacteria	Acidobacteria	Acidobacteria-6	iii1-15	NA	NA	NA	3.79342	1.22146	0.350272	3.48717	0.00048816	0.00615659	0	0	3	0	0	1	0	8	0	20	0	6	18	0	0	0	4	23	0	10	0	0	2	8	0	0	0	2	0	0	0	0	0	0	0	0
4442076	Bacteria	Acidobacteria	Acidobacteria-6	iii1-15	mb2424	NA	NA	1.98491	-1.15446	0.332302	-3.47413	0.000512509	0.00638212	0	0	0	0	0	0	0	0	0	0	0	0	0	0	0	0	0	0	0	0	0	0	0	0	14	0	0	0	1	0	0	6	0	0	6	9
2504865	Bacteria	Acidobacteria	Acidobacteria-6	iii1-15	mb2424	NA	NA	2.00626	-1.1633	0.336059	-3.46159	0.000536985	0.00662422	0	0	0	0	0	0	0	0	0	0	0	0	0	0	0	0	0	0	0	0	0	0	0	0	9	0	0	0	0	0	0	13	0	0	2	13
New.1.CleanUp.ReferenceOTU100651	Bacteria	Acidobacteria	[Chloracidobacteria]	RB41	NA	NA	NA	7.07587	1.32949	0.387403	3.43179	0.00059962	0.00724962	6	0	0	0	2	0	44	0	2	0	0	0	0	6	49	31	0	0	55	0	18	15	0	0	0	0	0	0	0	0	17	0	0	2	0	0
New.0.CleanUp.ReferenceOTU2514	Bacteria	Acidobacteria	Solibacteres	Solibacterales	Solibacteraceae	NA	NA	2.35415	1.19591	0.35004	3.41648	0.000634359	0.00750864	17	3	0	13	19	0	0	0	0	0	0	0	0	0	0	0	0	0	0	0	0	2	0	0	0	0	0	0	2	0	0	0	0	0	0	0
245951	Bacteria	Acidobacteria	[Chloracidobacteria]	RB41	NA	NA	NA	2.34098	-1.08747	0.319378	-3.40497	0.000661708	0.00768263	0	0	2	0	0	0	1	0	0	0	1	0	0	0	0	1	0	0	0	0	1	0	0	0	2	0	0	0	1	0	0	8	0	0	6	9
New.1.CleanUp.ReferenceOTU21646	Bacteria	Acidobacteria	Solibacteres	Solibacterales	Solibacteraceae	CandidatusSolibacter	NA	4.79071	1.08148	0.318045	3.40038	0.000672915	0.00778022	11	0	7	0	4	1	3	6	1	10	0	2	0	0	8	7	1	0	24	12	3	8	9	12	0	4	5	4	0	5	4	0	0	0	0	0
4434780	Bacteria	Acidobacteria	Acidobacteria-6	iii1-15	NA	NA	NA	2.18629	-1.08595	0.320175	-3.39173	0.000694522	0.00795828	0	0	0	0	0	0	1	0	0	0	3	0	0	0	0	0	0	0	0	0	0	0	0	0	1	0	0	0	5	0	2	4	0	0	2	6
New.3.CleanUp.ReferenceOTU91952	Bacteria	Acidobacteria	Acidobacteria-6	iii1-15	NA	NA	NA	7.76673	1.34927	0.399051	3.38119	0.000721733	0.0081869	56	0	0	0	55	0	54	0	0	0	0	0	1	0	2	0	0	0	3	0	0	81	2	1	0	0	0	0	0	0	32	0	0	0	0	0
4335335	Bacteria	Acidobacteria	Acidobacteria-6	iii1-15	NA	NA	NA	2.87269	-1.05022	0.311174	-3.37502	0.000738091	0.00831839	0	0	1	0	0	0	1	0	0	1	3	0	0	0	0	0	5	2	0	0	0	1	0	0	7	5	0	0	6	0	0	2	0	1	3	8
New.4.CleanUp.ReferenceOTU63423	Bacteria	Acidobacteria	[Chloracidobacteria]	RB41	NA	NA	NA	2.15282	1.20932	0.361201	3.34806	0.000813804	0.0089614	0	0	0	0	0	0	0	0	0	0	0	0	0	0	50	33	0	0	16	0	0	0	0	0	0	0	0	0	0	0	0	0	0	0	0	0
226697	Bacteria	Acidobacteria	Acidobacteriia	Acidobacteriales	Koribacteraceae	NA	NA	5.47375	1.18353	0.355147	3.3325	0.000860692	0.00938558	2	1	0	12	39	0	0	0	8	1	4	0	0	0	0	0	0	0	15	26	3	17	17	13	1	2	8	5	1	0	0	0	0	1	1	4
4095119	Bacteria	Acidobacteria	Acidobacteria-6	iii1-15	NA	NA	NA	1.87033	-1.0779	0.323601	-3.33096	0.000865471	0.00941728	0	0	0	0	0	0	0	0	0	0	0	0	0	0	0	0	0	0	0	0	0	0	0	0	0	0	0	0	0	0	0	1	0	0	2	3
655387	Bacteria	Acidobacteria	Acidobacteria-6	iii1-15	NA	NA	NA	2.92166	-1.11362	0.338185	-3.29294	0.000991467	0.0103815	0	2	0	0	0	1	0	0	2	0	1	0	0	0	0	0	1	0	0	0	4	0	1	0	5	0	0	0	4	0	0	6	0	0	3	4
136991	Bacteria	Acidobacteria	[Chloracidobacteria]	RB41	NA	NA	NA	18.4291	-1.36312	0.415955	-3.27708	0.00104887	0.0107648	0	0	0	0	0	0	0	0	0	0	112	0	0	0	0	0	0	0	0	0	0	0	0	0	16	0	0	0	40	0	0	54	0	0	92	105
New.4.CleanUp.ReferenceOTU13268	Bacteria	Acidobacteria	[Chloracidobacteria]	RB41	Ellin6075	NA	NA	1.97459	1.12637	0.345214	3.26282	0.0011031	0.0111368	0	0	1	0	0	0	0	0	0	0	0	0	0	0	15	8	0	0	17	0	0	0	0	0	0	0	0	0	0	0	0	0	0	0	0	0
4327555	Bacteria	Acidobacteria	Solibacteres	Solibacterales	NA	NA	NA	3.83549	-1.20264	0.369376	-3.25585	0.00113053	0.0113268	0	0	0	0	0	0	0	0	0	0	18	0	0	0	0	0	0	0	0	0	0	0	0	0	29	0	0	0	0	0	0	7	0	0	9	11
113209	Bacteria	Acidobacteria	Acidobacteria-6	iii1-15	NA	NA	NA	1.87276	-1.06914	0.328602	-3.25359	0.00113955	0.011331	0	0	0	0	0	0	0	0	0	0	0	0	0	0	0	0	0	0	0	0	0	0	0	0	6	0	0	0	0	0	0	4	1	0	0	6
4408165	Bacteria	Acidobacteria	Acidobacteria-6	iii1-15	NA	NA	NA	2.612	-1.08207	0.333743	-3.24221	0.00118606	0.0116757	0	0	0	0	0	0	0	0	0	1	6	0	0	0	0	0	1	0	0	0	0	1	0	0	7	0	0	0	8	1	0	0	0	0	12	13
New.6.CleanUp.ReferenceOTU21353	Bacteria	Acidobacteria	Solibacteres	Solibacterales	Solibacteraceae	CandidatusSolibacter	NA	2.46858	-1.11343	0.347332	-3.20568	0.00134746	0.0128016	0	0	0	0	0	2	0	0	0	1	0	0	0	0	0	0	0	0	0	3	0	0	0	0	0	6	13	9	0	0	0	0	0	0	0	0
New.3.CleanUp.ReferenceOTU70271	Bacteria	Acidobacteria	Acidobacteria-6	iii1-15	NA	NA	NA	6.20481	1.16595	0.363757	3.20529	0.00134926	0.0128034	7	0	5	0	10	0	15	4	0	0	0	75	2	0	12	8	8	18	4	0	0	5	0	10	0	0	0	0	0	6	1	0	17	1	0	0
New.4.CleanUp.ReferenceOTU5117	Bacteria	Acidobacteria	Acidobacteria-6	iii1-15	NA	NA	NA	2.26479	1.16012	0.363549	3.19109	0.00141736	0.013227	0	0	0	0	1	0	0	0	0	0	0	2	0	0	88	48	0	0	61	0	0	0	1	0	0	1	0	0	0	0	0	0	0	0	0	0
4024061	Bacteria	Acidobacteria	Acidobacteria-6	iii1-15	NA	NA	NA	1.78415	-1.00909	0.316903	-3.18424	0.00145134	0.0134565	0	0	0	0	0	0	0	0	0	0	0	0	0	0	0	0	0	0	0	0	0	0	0	0	6	0	0	0	1	0	0	6	0	0	2	4
4428775	Bacteria	Acidobacteria	Acidobacteria-6	iii1-15	NA	NA	NA	1.85082	-1.04758	0.329718	-3.17719	0.00148707	0.0136995	0	0	0	0	0	0	0	0	0	0	0	0	0	0	0	0	0	0	0	0	0	0	0	0	0	0	0	0	0	0	0	9	0	0	3	10
243181	Bacteria	Acidobacteria	Acidobacteria-5	NA	NA	NA	NA	2.36299	-1.00113	0.31568	-3.17134	0.00151739	0.0138977	0	0	0	0	0	0	0	0	0	0	2	1	3	0	1	0	1	0	0	0	0	0	0	0	3	0	0	0	0	0	0	4	2	0	4	4
4319591	Bacteria	Acidobacteria	iii1-8	DS-18	NA	NA	NA	2.36096	-0.998608	0.31687	-3.15147	0.0016245	0.0145319	0	0	0	2	0	0	0	0	0	0	0	0	0	1	1	1	1	0	1	0	1	0	0	0	2	0	0	0	2	0	1	16	0	0	1	5
547608	Bacteria	Acidobacteria	[Chloracidobacteria]	RB41	NA	NA	NA	3.47793	-1.09068	0.346898	-3.14408	0.00166608	0.0147549	0	0	0	0	0	0	0	0	15	0	3	0	0	0	1	0	0	0	0	0	0	0	0	0	9	0	0	0	2	0	2	8	0	0	7	24
4361801	Bacteria	Acidobacteria	Acidobacteria-6	iii1-15	NA	NA	NA	2.07395	-1.03704	0.331962	-3.12396	0.00178437	0.0155104	0	0	0	0	0	0	0	0	0	0	3	0	0	0	0	0	0	0	0	0	0	0	0	0	6	0	0	0	1	0	0	1	0	0	3	8
4419154	Bacteria	Acidobacteria	Acidobacteria-6	iii1-15	mb2424	NA	NA	1.80504	-1.0147	0.325561	-3.11676	0.00182849	0.0157597	0	0	0	0	0	0	0	0	0	0	0	0	0	0	0	0	0	0	0	0	0	0	0	0	0	0	0	0	0	0	0	9	0	0	2	11
4371080	Bacteria	Acidobacteria	Solibacteres	Solibacterales	Solibacteraceae	CandidatusSolibacter	NA	2.54387	-1.03761	0.334678	-3.10032	0.00193314	0.016533	0	0	0	0	0	0	0	0	1	0	8	0	0	0	0	0	0	0	0	0	0	0	0	0	10	0	0	0	2	1	0	0	0	0	11	5
4371629	Bacteria	Acidobacteria	Acidobacteria-6	iii1-15	NA	NA	NA	8.21078	-1.23115	0.397357	-3.09835	0.00194603	0.0165901	0	0	0	0	0	0	0	0	0	1	51	0	0	0	1	3	0	0	0	0	0	0	0	0	62	0	0	0	24	0	0	27	0	0	28	31
New.6.CleanUp.ReferenceOTU47031	Bacteria	Acidobacteria	[Chloracidobacteria]	RB41	Ellin6075	NA	NA	2.25595	-1.04508	0.337534	-3.09623	0.00195997	0.0166565	0	0	1	0	0	1	0	0	0	2	0	0	0	0	0	0	0	0	0	1	0	0	0	0	0	12	9	13	0	0	0	0	0	0	0	0
1080447	Bacteria	Acidobacteria	Acidobacteria-6	iii1-15	NA	NA	NA	1.85184	-0.993745	0.322364	-3.08268	0.00205144	0.0172666	0	0	0	0	0	0	0	0	0	0	0	0	0	0	0	0	1	0	0	0	0	0	0	0	1	0	0	0	0	0	0	2	0	0	10	4
1141575	Bacteria	Acidobacteria	Solibacteres	Solibacterales	Solibacteraceae	CandidatusSolibacter	NA	4.72156	-1.12677	0.36562	-3.0818	0.00205756	0.0172997	0	6	0	4	0	0	0	1	5	0	13	0	0	0	0	0	0	1	0	0	0	0	0	1	20	0	0	0	0	0	0	2	0	0	15	8
153562	Bacteria	Acidobacteria	Acidobacteriia	Acidobacteriales	Koribacteraceae	NA	NA	3.16582	-1.03706	0.337285	-3.07472	0.00210703	0.0175105	0	0	0	0	0	0	0	0	10	0	7	0	0	0	0	0	0	0	0	0	0	0	0	0	2	0	0	0	6	0	0	6	0	0	7	9
4373459	Bacteria	Acidobacteria	Acidobacteria-6	iii1-15	NA	NA	NA	2.31687	-0.967508	0.315235	-3.06916	0.00214659	0.0177832	0	3	0	0	0	0	0	0	0	0	4	0	0	0	0	0	0	0	0	0	0	1	0	0	6	0	0	0	3	0	0	6	0	0	1	0
New.3.CleanUp.ReferenceOTU58898	Bacteria	Acidobacteria	Acidobacteria-6	iii1-15	NA	NA	NA	4.63178	1.17295	0.382599	3.06573	0.00217136	0.0178758	27	0	1	0	30	0	52	0	0	1	0	1	1	0	0	0	0	0	1	0	0	16	1	2	0	0	0	0	0	0	24	0	0	1	0	0
4464871	Bacteria	Acidobacteria	Acidobacteria-6	iii1-15	NA	NA	NA	2.36187	-0.988128	0.324147	-3.04839	0.0023007	0.0186873	0	0	0	0	0	0	0	0	2	0	1	0	0	0	3	0	2	0	0	0	0	0	0	0	1	0	0	0	4	0	0	15	0	0	3	6
255794	Bacteria	Acidobacteria	[Chloracidobacteria]	2017-11-24	NA	NA	NA	2.07306	-0.989688	0.325157	-3.04372	0.00233673	0.0189215	0	0	0	0	0	0	0	0	2	0	0	0	0	0	0	0	1	0	0	0	1	0	0	0	0	0	0	0	0	0	0	11	0	0	0	7
4349357	Bacteria	Acidobacteria	Acidobacteria-6	iii1-15	RB40	NA	NA	2.51669	-0.955689	0.315813	-3.02612	0.00247712	0.0196551	0	2	0	0	0	0	3	0	0	0	3	0	0	0	0	0	0	1	0	0	0	0	0	2	1	0	0	0	10	0	0	5	0	0	1	2
546910	Bacteria	Acidobacteria	Acidobacteria-6	CCU21	NA	NA	NA	2.17894	-1.03777	0.343123	-3.02449	0.00249054	0.0197112	0	0	0	0	0	0	0	0	4	0	0	0	0	0	0	0	0	0	0	0	0	0	0	0	0	0	0	0	12	0	0	2	0	0	0	0
567843	Bacteria	Acidobacteria	Sva0725	Sva0725	NA	NA	NA	1.739	-0.962672	0.318828	-3.01941	0.00253266	0.0198959	0	0	0	0	0	0	0	0	0	0	0	0	0	0	0	0	0	0	0	0	0	0	0	0	3	0	0	0	0	0	1	3	0	0	1	6
New.3.CleanUp.ReferenceOTU81706	Bacteria	Acidobacteria	[Chloracidobacteria]	RB41	NA	NA	NA	6.09277	1.17391	0.390541	3.00585	0.00264841	0.0205395	76	0	1	0	59	0	17	0	0	1	0	0	0	0	10	3	0	0	9	0	0	8	0	0	0	2	0	0	0	0	33	0	1	0	0	0
4340706	Bacteria	Acidobacteria	[Chloracidobacteria]	RB41	Ellin6075	NA	NA	2.58801	-1.01182	0.337328	-2.99951	0.00270417	0.0208287	0	0	0	0	0	0	0	0	0	0	10	0	0	0	0	0	0	0	0	0	0	0	0	0	15	0	0	0	5	0	0	10	0	0	8	3
New.0.ReferenceOTU251	Bacteria	Acidobacteria	[Chloracidobacteria]	RB41	Ellin6075	NA	NA	4.35817	1.05039	0.350786	2.99438	0.00275002	0.0210995	13	9	0	12	8	8	0	0	0	3	0	1	0	0	3	0	0	0	18	0	8	3	4	26	7	11	10	0	2	1	0	0	0	0	0	0
305094	Bacteria	Acidobacteria	Acidobacteria-6	iii1-15	NA	NA	NA	1.91761	-0.9368	0.313316	-2.98995	0.00279022	0.0212223	0	0	0	0	0	0	0	0	3	0	0	0	0	0	0	0	0	0	0	0	0	0	0	0	0	0	0	0	1	0	0	7	0	0	3	1
4439454	Bacteria	Acidobacteria	Acidobacteria-6	iii1-15	NA	NA	NA	3.91355	-0.997533	0.334572	-2.98152	0.00286826	0.0216698	4	2	0	0	0	5	0	4	2	6	0	0	0	0	0	0	0	0	0	0	0	1	2	2	9	0	12	5	5	36	0	3	0	1	9	4
2815106	Bacteria	Acidobacteria	Acidobacteria-6	iii1-15	NA	NA	NA	1.76157	-0.972157	0.326191	-2.98033	0.00287939	0.021733	0	0	0	0	0	0	0	0	0	0	0	0	0	0	0	0	0	0	0	0	0	0	0	0	3	0	0	0	0	0	0	13	0	0	1	0
208251	Bacteria	Acidobacteria	iii1-8	32-20	NA	NA	NA	1.91922	-0.9774	0.328404	-2.97621	0.00291837	0.0218631	0	0	0	0	0	0	0	0	2	0	0	0	0	0	0	0	0	0	0	0	0	0	0	0	12	0	0	0	8	0	0	0	0	0	3	9
1107346	Bacteria	Acidobacteria	[Chloracidobacteria]	RB41	NA	NA	NA	8.05035	-1.15059	0.387748	-2.96737	0.00300363	0.0223714	0	0	0	0	0	0	0	1	2	1	52	0	0	0	0	0	0	0	3	1	1	0	1	1	7	0	0	0	13	0	0	19	1	0	21	72
New.5.CleanUp.ReferenceOTU8370	Bacteria	Acidobacteria	Acidobacteria-6	iii1-15	NA	NA	NA	5.3924	1.1268	0.380273	2.96313	0.00304533	0.0225967	0	0	11	0	0	0	0	26	0	0	0	14	34	0	1	0	39	27	0	0	0	0	5	0	0	0	0	0	0	2	0	0	20	0	0	0
751947	Bacteria	Acidobacteria	Acidobacteria-6	iii1-15	NA	NA	NA	2.38653	-0.987162	0.333261	-2.96213	0.00305515	0.0226482	0	0	0	0	0	0	0	1	0	0	3	0	1	0	0	0	2	0	0	0	0	0	1	0	4	0	0	0	6	0	0	2	0	0	2	23
4440607	Bacteria	Acidobacteria	[Chloracidobacteria]	RB41	NA	NA	NA	3.00715	-1.01842	0.344658	-2.95486	0.00312811	0.023124	0	0	0	0	0	0	0	0	1	0	14	0	0	0	0	0	0	0	0	0	0	0	0	0	6	0	0	0	0	0	0	4	0	0	6	16
New.0.CleanUp.ReferenceOTU45345	Bacteria	Acidobacteria	[Chloracidobacteria]	RB41	NA	NA	NA	1.84993	-0.976049	0.331836	-2.94136	0.0032677	0.0237774	0	1	0	0	0	0	0	0	37	0	0	0	0	0	0	0	0	0	0	0	0	0	0	0	0	0	0	0	0	0	0	6	0	0	0	0
1718	Bacteria	Acidobacteria	iii1-8	DS-18	NA	NA	NA	1.874	-0.94758	0.322225	-2.94074	0.00327427	0.0237814	0	0	0	0	0	0	0	0	0	0	2	0	0	0	0	0	0	0	0	0	0	0	0	0	11	0	0	0	4	0	0	1	0	0	1	0
New.0.CleanUp.ReferenceOTU81814	Bacteria	Acidobacteria	Acidobacteria-6	iii1-15	NA	NA	NA	2.4972	0.908083	0.309408	2.9349	0.00333651	0.0240784	0	0	0	0	0	0	1	8	12	4	0	6	6	0	0	2	6	2	1	0	0	3	1	0	0	0	0	0	0	0	2	0	1	1	0	1
New.1.CleanUp.ReferenceOTU44098	Bacteria	Acidobacteria	Acidobacteria-6	iii1-15	NA	NA	NA	1.94033	0.90279	0.311388	2.89925	0.0037406	0.0263558	1	0	0	0	7	0	1	1	2	0	0	0	0	0	2	0	0	0	6	0	2	8	4	1	0	0	0	0	0	0	2	0	0	0	0	0
New.2.CleanUp.ReferenceOTU11755	Bacteria	Acidobacteria	Acidobacteriia	Acidobacteriales	Koribacteraceae	NA	NA	5.82108	1.02902	0.356579	2.88583	0.00390387	0.0271073	11	0	1	0	8	5	5	6	0	1	0	0	0	0	2	1	1	1	29	19	14	25	13	21	0	0	15	2	0	13	0	0	0	0	0	0
213078	Bacteria	Acidobacteria	Sva0725	Sva0725	NA	NA	NA	2.67279	-0.971356	0.338415	-2.87031	0.0041007	0.0282013	0	0	0	0	0	0	0	0	6	0	0	0	0	2	1	1	0	0	0	0	2	0	0	0	1	0	0	0	0	0	0	14	0	0	4	15
2034121	Bacteria	Acidobacteria	Acidobacteria-6	iii1-15	NA	NA	NA	1.67388	-0.901689	0.314415	-2.86783	0.00413297	0.0283491	0	0	0	0	0	0	0	0	0	0	0	0	0	0	0	0	0	0	0	0	0	0	0	0	2	0	0	0	5	0	0	3	0	0	4	6
New.1.CleanUp.ReferenceOTU35682	Bacteria	Acidobacteria	iii1-8	DS-18	NA	NA	NA	1.82589	0.915732	0.320017	2.86151	0.00421625	0.0287455	0	0	0	0	0	0	1	1	0	0	0	0	0	0	0	0	0	0	11	0	5	4	7	3	0	0	0	0	0	0	0	0	0	0	0	0
New.2.ReferenceOTU7246	Bacteria	Acidobacteria	Solibacteres	Solibacterales	Solibacteraceae	CandidatusSolibacter	NA	31.7231	1.14045	0.400288	2.84907	0.00438473	0.0295623	107	0	9	0	96	4	67	19	0	24	0	7	1	12	91	118	1	4	192	41	143	90	19	26	0	2	12	18	0	5	45	0	0	8	0	0
4389227	Bacteria	Acidobacteria	iii1-8	32-20	NA	NA	NA	1.83037	-0.910531	0.319684	-2.84822	0.00439645	0.029616	0	0	0	0	0	0	0	0	0	0	1	0	0	0	0	0	1	0	0	0	0	0	0	0	9	0	0	0	11	0	0	0	0	0	2	3
New.2.CleanUp.ReferenceOTU31540	Bacteria	Acidobacteria	iii1-8	DS-18	NA	NA	NA	4.12214	0.981164	0.344826	2.84539	0.0044357	0.0297788	1	0	0	0	1	0	4	2	0	0	0	9	1	9	5	2	5	2	10	4	31	0	19	1	0	3	0	0	0	0	2	0	0	2	0	0
668520	Bacteria	Acidobacteria	Acidobacteria-6	iii1-15	NA	NA	NA	2.83321	-1.01788	0.358177	-2.84183	0.00448555	0.0299859	0	0	0	0	0	0	0	0	0	0	12	0	0	0	0	0	0	0	0	0	0	0	0	0	1	0	0	0	0	0	0	20	0	0	10	22
4406794	Bacteria	Acidobacteria	Solibacteres	Solibacterales	Solibacteraceae	CandidatusSolibacter	NA	2.54466	-0.943123	0.333395	-2.82885	0.00467158	0.0308121	0	0	0	5	0	0	0	0	3	0	2	0	0	0	0	0	0	0	1	0	0	0	0	0	18	0	1	0	1	0	0	0	0	0	4	6
4391597	Bacteria	Acidobacteria	[Chloracidobacteria]	RB41	Ellin6075	NA	NA	1.89612	-0.905142	0.32085	-2.82108	0.00478628	0.031359	0	0	0	0	0	0	0	0	0	0	3	0	0	0	0	0	0	0	0	0	0	0	0	0	9	0	0	0	1	0	0	9	0	0	4	0
4417091	Bacteria	Acidobacteria	Acidobacteria-6	CCU21	NA	NA	NA	1.82704	-0.906347	0.3216	-2.81825	0.00482868	0.0316106	0	1	0	0	0	0	0	0	1	0	0	0	0	0	0	0	0	0	0	0	0	0	0	0	0	0	0	0	0	0	0	9	0	0	0	1
New.3.CleanUp.ReferenceOTU74126	Bacteria	Acidobacteria	Acidobacteria-6	iii1-15	NA	NA	NA	2.11198	0.914165	0.32458	2.81645	0.00485574	0.0316977	5	0	0	0	0	0	6	0	0	1	0	0	2	0	16	7	2	0	1	0	0	1	0	0	0	0	0	0	0	0	3	0	0	0	0	0
829954	Bacteria	Acidobacteria	[Chloracidobacteria]	RB41	NA	NA	NA	1.85101	-0.917549	0.328125	-2.79634	0.00516852	0.0332052	0	0	0	0	0	0	0	2	0	0	0	0	0	0	0	0	0	0	0	0	0	0	0	0	0	0	0	0	1	0	0	15	0	0	3	9
233905	Bacteria	Acidobacteria	RB25	NA	NA	NA	NA	1.82792	0.908353	0.324959	2.79528	0.00518544	0.0332838	0	0	0	0	0	0	0	0	0	0	0	0	13	3	6	1	7	2	0	0	0	0	0	0	0	0	0	0	0	0	0	0	0	0	0	0
4434770	Bacteria	Acidobacteria	Acidobacteria-6	iii1-15	NA	NA	NA	2.09791	-0.896657	0.321368	-2.79013	0.00526874	0.0335912	0	0	0	0	0	0	0	0	0	0	6	0	0	0	0	0	0	0	0	0	0	0	0	0	2	0	0	0	5	0	0	4	0	0	6	1
New.0.ReferenceOTU13946	Bacteria	Acidobacteria	[Chloracidobacteria]	RB41	NA	NA	NA	2.5072	-0.955846	0.342603	-2.78995	0.00527162	0.0335912	0	0	0	0	0	0	3	0	2	0	0	0	0	0	2	3	0	0	0	0	0	0	0	0	0	0	0	0	0	0	0	8	0	0	1	0
4385103	Bacteria	Acidobacteria	iii1-8	SJA-36	NA	NA	NA	2.47265	-0.844294	0.302656	-2.78962	0.00527701	0.0335946	0	0	2	0	1	0	2	0	0	0	0	0	0	0	0	0	1	2	2	0	3	0	0	0	2	0	1	1	0	1	1	1	0	7	0	0
New.2.CleanUp.ReferenceOTU18620	Bacteria	Acidobacteria	iii1-8	32-20	NA	NA	NA	2.78524	0.895851	0.322729	2.77586	0.00550559	0.0344426	0	0	0	0	0	0	4	5	0	5	0	5	8	2	3	5	10	0	3	0	7	3	0	1	0	0	0	0	0	0	0	0	0	0	0	0
New.0.ReferenceOTU13646	Bacteria	Acidobacteria	Solibacteres	Solibacterales	NA	NA	NA	2.20659	0.91873	0.331742	2.76941	0.0056158	0.0350211	1	0	0	0	0	0	0	0	0	0	0	0	0	0	0	0	0	0	14	9	0	6	6	8	0	0	1	0	0	0	0	0	0	0	0	0
816505	Bacteria	Acidobacteria	Acidobacteria-6	iii1-15	NA	NA	NA	1.71764	-0.918969	0.332189	-2.7664	0.00566782	0.0352251	0	0	0	0	0	0	0	0	0	0	0	0	0	0	0	0	0	0	0	0	0	0	0	0	0	0	0	0	3	0	0	5	0	0	2	0
4308297	Bacteria	Acidobacteria	iii1-8	DS-18	NA	NA	NA	4.78019	-0.834371	0.301585	-2.76662	0.0056641	0.0352251	0	3	0	0	4	1	2	3	0	0	2	0	7	1	1	1	3	4	3	3	5	0	4	1	17	7	0	2	6	9	0	2	0	0	3	1
New.0.ReferenceOTU99	Bacteria	Acidobacteria	iii1-8	32-20	NA	NA	NA	12.1498	-1.04105	0.377252	-2.75956	0.00578791	0.0357161	0	1	2	0	0	0	3	4	53	2	7	0	6	13	1	9	12	3	2	0	2	0	2	1	0	0	0	0	0	0	8	60	3	0	3	25
90000	Bacteria	Acidobacteria	[Chloracidobacteria]	DS-100	NA	NA	NA	2.82689	-0.849927	0.308805	-2.75231	0.0059176	0.036301	0	0	0	0	0	0	0	0	2	1	0	0	2	3	2	0	2	1	0	0	2	0	0	3	6	0	2	0	0	0	0	0	2	1	4	3
New.4.ReferenceOTU3755	Bacteria	Acidobacteria	[Chloracidobacteria]	RB41	Ellin6075	NA	NA	1.88846	1.00428	0.365803	2.7454	0.00604366	0.0368003	0	0	1	0	0	0	0	0	0	0	0	0	0	0	61	44	0	0	35	0	0	0	0	1	0	0	0	0	0	0	0	0	0	0	0	0
4368272	Bacteria	Acidobacteria	Solibacteres	Solibacterales	Solibacteraceae	CandidatusSolibacter	NA	2.23116	-0.92212	0.335926	-2.74501	0.00605093	0.0368044	0	0	0	0	0	0	0	0	0	0	7	0	0	0	0	0	0	0	0	0	0	0	0	0	17	0	0	0	3	0	0	0	0	0	5	1
New.5.CleanUp.ReferenceOTU26737	Bacteria	Acidobacteria	[Chloracidobacteria]	RB41	NA	NA	NA	13.758	1.11324	0.407529	2.73169	0.00630108	0.0378592	0	0	45	0	0	0	0	44	0	0	0	28	78	0	0	0	127	99	0	0	0	0	14	18	0	0	0	0	0	4	0	0	30	0	0	0
4480648	Bacteria	Acidobacteria	Acidobacteria-6	iii1-15	NA	NA	NA	1.65046	-0.871217	0.319064	-2.73054	0.00632308	0.037932	0	0	0	0	0	0	0	0	0	0	0	0	0	0	0	0	0	0	0	0	0	0	0	0	2	0	0	0	1	0	0	11	0	0	1	5
New.5.CleanUp.ReferenceOTU51762	Bacteria	Acidobacteria	Acidobacteria-6	iii1-15	NA	NA	NA	4.6297	1.01339	0.371163	2.7303	0.0063276	0.037932	0	0	5	0	0	0	0	2	0	0	0	3	26	0	0	0	45	9	1	0	0	0	19	16	0	0	0	0	0	5	0	0	11	0	0	0
4330638	Bacteria	Acidobacteria	Acidobacteria-6	CCU21	NA	NA	NA	1.7617	-0.896717	0.330142	-2.71616	0.00660444	0.0390285	0	0	0	0	0	0	0	0	1	0	0	0	0	0	0	0	0	0	0	0	0	0	0	0	12	0	0	0	2	0	0	0	0	0	0	0
New.0.ReferenceOTU213	Bacteria	Acidobacteria	[Chloracidobacteria]	PK29	NA	NA	NA	12.0824	-0.956272	0.352289	-2.71445	0.00663853	0.0391421	0	2	7	0	0	0	7	8	5	2	6	8	29	1	16	15	13	8	1	0	3	7	0	0	0	0	0	0	0	0	25	4	10	0	8	19
New.0.CleanUp.ReferenceOTU96929	Bacteria	Acidobacteria	EC1113	NA	NA	NA	NA	1.94691	0.882847	0.32626	2.70596	0.00681077	0.0398599	18	6	0	0	34	2	1	0	4	0	0	0	0	0	2	0	0	0	1	0	0	1	0	0	0	0	1	1	1	37	0	0	0	0	0	0
New.2.CleanUp.ReferenceOTU19642	Bacteria	Acidobacteria	[Chloracidobacteria]	RB41	NA	NA	NA	1.85623	0.907765	0.338382	2.68266	0.00730392	0.0417858	1	0	0	0	0	0	1	0	0	0	0	0	0	12	1	0	0	0	0	0	18	0	0	0	0	0	0	0	0	0	2	0	0	0	0	0
4414840	Bacteria	Acidobacteria	Acidobacteria-6	iii1-15	RB40	NA	NA	2.50135	-0.876035	0.327021	-2.67883	0.00738798	0.0421743	0	0	0	3	0	0	0	0	1	0	7	1	0	0	0	0	0	0	0	0	0	0	0	0	0	0	0	0	6	0	0	4	1	1	5	5
252249	Bacteria	Acidobacteria		NA	NA	NA	NA	3.18603	-0.916873	0.34412	-2.6644	0.00771256	0.0435867	0	0	0	0	0	0	0	0	6	0	0	0	0	8	0	0	1	0	0	0	5	0	0	0	4	0	0	0	0	0	0	11	1	11	1	7
New.5.CleanUp.ReferenceOTU69810	Bacteria	Acidobacteria	Acidobacteriia	Acidobacteriales	Koribacteraceae	NA	NA	8.68276	1.06123	0.398491	2.66311	0.00774224	0.0436919	0	0	0	0	0	0	0	23	0	39	0	4	0	0	0	0	0	0	2	67	0	0	72	61	0	1	21	15	0	11	0	0	3	0	0	0
4308913	Bacteria	Acidobacteria	Acidobacteria-6	iii1-15	NA	NA	NA	1.89451	-0.84573	0.317728	-2.6618	0.00777233	0.0437991	0	1	0	0	0	0	0	0	0	0	0	0	0	0	0	0	2	0	0	0	0	0	0	1	2	0	0	0	1	0	0	49	0	0	0	14
New.3.CleanUp.ReferenceOTU29178	Bacteria	Acidobacteria	[Chloracidobacteria]	RB41	NA	NA	NA	23.8523	1.07871	0.40647	2.65385	0.00795803	0.0443677	48	0	21	0	44	0	7	17	0	0	0	28	3	0	17	16	1	7	217	0	1	94	127	147	0	1	2	0	0	61	16	0	11	0	0	0
New.3.CleanUp.ReferenceOTU42120	Bacteria	Acidobacteria	[Chloracidobacteria]	RB41	NA	NA	NA	1.58515	0.868321	0.32722	2.65363	0.00796315	0.0443677	5	0	0	0	0	0	12	0	0	0	0	0	0	0	0	0	0	0	1	0	0	6	0	0	0	0	0	0	0	0	52	0	0	0	0	0
697989	Bacteria	Acidobacteria	[Chloracidobacteria]	RB41	NA	NA	NA	11.607	-1.05902	0.401053	-2.6406	0.00827587	0.045659	0	2	0	0	0	0	0	0	38	1	62	0	0	0	0	0	0	0	1	0	0	0	0	0	0	0	0	0	1	0	0	14	0	0	27	66
New.4.CleanUp.ReferenceOTU54608	Bacteria	Acidobacteria	Sva0725	Sva0725	NA	NA	NA	1.91386	0.859005	0.327338	2.62421	0.00868498	0.0473863	0	0	2	0	0	0	0	0	0	2	0	1	2	0	1	0	19	5	0	0	0	0	2	0	0	0	0	0	0	0	0	0	0	0	0	0
4446003	Bacteria	Acidobacteria	[Chloracidobacteria]	RB41	NA	NA	NA	6.27062	-1.02864	0.39279	-2.61879	0.00882426	0.0477604	0	0	1	0	0	0	0	0	0	0	47	0	0	0	0	0	0	0	0	0	0	0	0	1	39	0	0	0	7	0	0	5	0	0	23	24
New.0.ReferenceOTU15286	Bacteria	Acidobacteria	DA052	Ellin6513	NA	NA	NA	1.67588	0.876122	0.335772	2.60928	0.0090734	0.0488685	0	0	0	0	20	0	0	0	3	0	0	0	0	0	0	0	0	0	0	0	2	0	2	0	0	0	0	0	0	46	0	0	0	0	0	0
4425901	Bacteria	Acidobacteria	Acidobacteria-6	iii1-15	NA	NA	NA	1.96497	-0.840223	0.32212	-2.60842	0.00909623	0.0489201	0	0	0	0	0	0	1	1	0	2	0	0	0	0	0	0	0	0	1	0	0	0	0	0	3	0	0	0	16	0	0	0	0	0	1	7
4340498	Bacteria	Actinobacteria	Actinobacteria	Actinomycetales	Cellulomodaceae	Cellulomos	NA	15.4351	-2.34735	0.392927	-5.97401	2.31e-09	6.53e-07	0	0	2	1	1	0	2	1	1	1	19	1	0	0	0	0	0	0	0	0	1	1	0	1	81	3	0	1	71	0	0	164	0	1	74	66
252821	Bacteria	Actinobacteria	Actinobacteria	Actinomycetales	NA	NA	NA	5.70588	-2.09202	0.374935	-5.5797	2.41e-08	4.14e-06	0	0	0	0	0	0	0	0	1	0	4	0	0	1	0	0	0	0	0	0	0	0	0	0	56	0	0	0	3	0	0	17	0	0	14	36
4320648	Bacteria	Actinobacteria	MB-A2-108	0319-7L14	NA	NA	NA	5.10185	-2.04359	0.374741	-5.45334	4.94e-08	6.73e-06	0	0	0	0	0	0	0	0	0	1	1	0	0	0	0	1	1	0	0	0	0	0	0	0	7	0	0	0	1	0	0	26	0	0	11	27
3359685	Bacteria	Actinobacteria	Actinobacteria	Actinomycetales	Microbacteriaceae	Agromyces	NA	3.58448	-1.82468	0.351256	-5.19473	2.05e-07	1.93e-05	0	1	0	0	0	0	0	0	0	0	1	0	0	0	0	0	0	0	0	0	0	0	0	0	9	0	0	0	2	0	0	28	0	0	5	13
4093080	Bacteria	Actinobacteria	Acidimicrobiia	Acidimicrobiales	Iamiaceae	Iamia	NA	4.4948	-1.74802	0.348178	-5.02047	5.15e-07	4.15e-05	0	1	0	1	0	0	0	0	4	0	2	0	1	0	0	0	0	1	1	0	0	0	0	0	15	0	0	1	1	0	0	19	3	0	10	15
965853	Bacteria	Actinobacteria	Thermoleophilia	Solirubrobacterales	NA	NA	NA	5.506	-1.87488	0.374791	-5.00247	5.66e-07	4.47e-05	0	0	0	0	0	0	0	0	1	0	7	1	0	0	0	1	0	0	0	0	0	0	1	0	92	0	0	0	11	2	0	3	0	0	12	22
296086	Bacteria	Actinobacteria	Thermoleophilia	Solirubrobacterales	NA	NA	NA	6.60744	-1.912	0.386451	-4.94759	7.51e-07	5.2e-05	0	0	0	0	0	0	0	0	0	0	14	0	0	0	0	0	0	0	0	0	0	0	0	0	77	0	0	0	59	0	0	18	0	0	12	23
1639774	Bacteria	Actinobacteria	MB-A2-108	0319-7L14	NA	NA	NA	5.19304	-1.85036	0.378593	-4.88747	1.02e-06	6.83e-05	0	0	0	0	0	0	0	0	0	0	9	0	0	0	0	0	0	0	0	0	0	0	0	0	26	0	0	0	4	0	0	41	0	0	7	37
New.0.CleanUp.ReferenceOTU72680	Bacteria	Actinobacteria	Thermoleophilia	Gaiellales	Gaiellaceae	NA	NA	14.9882	-2.00289	0.412715	-4.85296	1.22e-06	7.81e-05	0	26	0	8	0	0	0	0	250	0	0	0	0	0	0	0	0	0	0	0	0	0	0	0	0	0	0	0	0	0	0	59	0	0	0	0
529793	Bacteria	Actinobacteria	Acidimicrobiia	Acidimicrobiales	EB1017	NA	NA	5.24096	-1.81641	0.374613	-4.84877	1.24e-06	7.91e-05	0	0	0	0	0	0	0	0	1	0	10	0	0	0	0	0	0	0	0	0	0	0	0	0	29	0	0	0	12	0	0	7	0	0	12	21
778169	Bacteria	Actinobacteria	Actinobacteria	Actinomycetales	Pseudonocardiaceae	Amycolatopsis	NA	5.61965	-1.83117	0.380297	-4.81511	1.47e-06	8.7e-05	0	0	0	0	0	0	0	0	0	0	12	0	0	0	0	0	0	0	0	0	0	0	0	0	19	0	0	0	16	0	0	24	0	0	6	58
4345612	Bacteria	Actinobacteria	Acidimicrobiia	Acidimicrobiales	EB1017	NA	NA	4.329	-1.76824	0.367349	-4.8135	1.48e-06	8.7e-05	0	0	0	1	0	0	0	0	0	0	6	0	0	0	0	0	0	0	0	0	0	0	0	0	27	0	0	0	9	0	0	5	0	0	24	13
4366263	Bacteria	Actinobacteria	Actinobacteria	Actinomycetales	Micromonosporaceae	Virgisporangium	ochraceum	7.17577	-1.77079	0.37445	-4.72904	2.26e-06	0.000120152	0	2	0	0	0	0	0	0	3	0	16	0	0	0	1	2	1	1	0	0	0	0	0	0	8	0	0	0	5	0	0	16	0	0	54	76
4473756	Bacteria	Actinobacteria	Actinobacteria	Actinomycetales	Cellulomodaceae	Cellulomos	NA	3.54239	-1.57662	0.338334	-4.65995	3.16e-06	0.000149527	0	1	0	0	0	0	0	1	0	0	4	0	0	0	0	1	0	1	0	0	0	0	0	0	16	0	0	0	4	1	0	19	1	0	14	2
512148	Bacteria	Actinobacteria	Thermoleophilia	Solirubrobacterales	NA	NA	NA	6.01256	-1.77616	0.382059	-4.64891	3.34e-06	0.000154973	0	4	0	0	0	1	0	0	1	0	9	0	0	0	0	1	0	0	0	0	0	0	0	0	13	0	0	1	19	0	0	1	0	0	112	20
368027	Bacteria	Actinobacteria	Thermoleophilia	Gaiellales	Gaiellaceae	NA	NA	7.69469	-1.79357	0.390418	-4.59396	4.35e-06	0.000188662	0	0	0	1	0	0	0	0	0	0	23	0	0	0	0	0	0	0	0	0	0	0	0	0	38	0	0	0	6	0	2	15	0	0	30	37
1110625	Bacteria	Actinobacteria	Thermoleophilia	Solirubrobacterales	NA	NA	NA	4.3013	-1.6667	0.362687	-4.59543	4.32e-06	0.000188662	0	0	0	0	0	0	0	0	0	0	7	0	0	0	0	0	0	1	0	0	2	0	0	0	6	0	0	0	0	0	5	38	1	0	15	15
4467439	Bacteria	Actinobacteria	Actinobacteria	Actinomycetales	Streptomycetaceae	NA	NA	13.7348	-1.80828	0.39665	-4.55888	5.14e-06	0.000211465	0	1	0	0	0	0	0	1	1	0	42	2	1	2	2	2	0	0	0	0	1	1	0	1	74	1	0	1	23	0	1	41	0	0	44	128
New.0.CleanUp.ReferenceOTU90107	Bacteria	Actinobacteria	Actinobacteria	Actinomycetales	Micrococcaceae	Arthrobacter	NA	3.5398	-1.7377	0.383452	-4.53171	5.85e-06	0.000234473	0	162	0	153	0	0	0	0	387	0	0	0	0	0	0	0	0	0	0	0	0	0	0	0	0	0	0	0	0	0	0	28	0	0	0	1
1009717	Bacteria	Actinobacteria	Thermoleophilia	Gaiellales	Gaiellaceae	NA	NA	5.5082	-1.70067	0.38246	-4.44665	8.72e-06	0.000316898	0	0	0	0	0	0	0	0	0	0	15	0	0	0	0	0	0	0	0	0	0	0	0	0	27	0	0	0	1	0	0	7	0	0	23	44
994823	Bacteria	Actinobacteria	Thermoleophilia	Solirubrobacterales	NA	NA	NA	6.85088	-1.70312	0.384348	-4.4312	9.37e-06	0.000333264	0	0	0	0	0	0	0	1	0	0	22	1	0	0	0	0	0	0	0	0	0	0	0	0	45	0	0	0	39	1	0	11	0	0	22	48
4474264	Bacteria	Actinobacteria	Actinobacteria	Actinomycetales	Pseudonocardiaceae	NA	NA	4.6888	-1.65031	0.373878	-4.41403	1.01e-05	0.000357614	0	0	0	0	0	0	0	0	0	0	11	0	0	0	1	0	0	0	0	0	0	0	0	0	12	0	0	0	40	0	0	2	0	0	11	16
835579	Bacteria	Actinobacteria	Actinobacteria	Micrococcales	NA	NA	NA	17.9078	-1.80739	0.410771	-4.39999	1.08e-05	0.000378184	0	0	0	0	0	0	0	0	0	0	64	0	0	0	1	0	0	1	0	0	0	0	0	0	25	0	0	0	4	0	0	93	0	0	86	137
89763	Bacteria	Actinobacteria	Thermoleophilia	Solirubrobacterales	NA	NA	NA	5.28595	-1.66825	0.379625	-4.39445	1.11e-05	0.000381196	0	0	0	0	0	0	0	0	0	0	15	0	0	0	0	0	0	0	0	0	0	0	0	0	70	0	0	0	12	0	0	4	0	0	21	12
New.4.CleanUp.ReferenceOTU68599	Bacteria	Actinobacteria	Thermoleophilia	Gaiellales	Gaiellaceae	NA	NA	3.29892	1.65334	0.376525	4.39105	1.13e-05	0.00038554	1	0	3	0	0	0	0	1	0	0	0	0	0	0	32	60	0	0	157	0	0	0	3	0	0	0	0	0	0	1	0	0	0	0	0	0
1079393	Bacteria	Actinobacteria	Thermoleophilia	Solirubrobacterales	NA	NA	NA	4.83825	-1.63801	0.377126	-4.3434	1.4e-05	0.00046151	0	0	0	0	0	0	0	0	0	0	13	0	0	0	0	0	0	0	0	0	0	0	0	0	52	0	0	0	9	0	0	7	0	0	11	20
238800	Bacteria	Actinobacteria	Actinobacteria	Micrococcales	NA	NA	NA	5.2627	-1.66729	0.384052	-4.34132	1.42e-05	0.000463961	0	0	0	0	0	0	0	0	0	0	14	0	0	0	0	0	0	0	0	0	0	0	0	0	1	0	0	0	0	0	0	17	0	0	12	30
100260	Bacteria	Actinobacteria	Actinobacteria	Actinomycetales	Intrasporangiaceae	Phycicoccus	NA	7.87219	-1.7024	0.394038	-4.32038	1.56e-05	0.000495849	0	0	0	0	0	0	0	0	0	0	28	0	0	0	0	0	0	0	0	0	0	0	0	0	58	0	0	0	12	0	0	49	0	0	35	16
4479818	Bacteria	Actinobacteria	Actinobacteria	Actinomycetales	Streptomycetaceae	Streptomyces	NA	11.5428	-1.71458	0.398515	-4.30242	1.69e-05	0.00052965	1	2	0	1	0	0	0	0	2	0	43	0	0	0	0	0	0	0	0	0	0	0	0	0	39	0	0	0	31	0	0	33	1	0	124	57
240715	Bacteria	Actinobacteria	Thermoleophilia	Solirubrobacterales	NA	NA	NA	9.76758	-1.70776	0.398743	-4.28285	1.85e-05	0.000560276	0	1	0	0	0	0	0	0	0	0	35	0	1	0	0	0	0	0	0	0	0	0	1	0	22	0	0	0	5	0	0	27	0	0	33	53
1140357	Bacteria	Actinobacteria	Acidimicrobiia	Acidimicrobiales	NA	NA	NA	5.23952	-1.61027	0.377204	-4.26895	1.96e-05	0.0005851	0	0	0	0	0	0	0	1	0	0	16	0	0	0	0	0	0	0	0	0	0	0	0	0	20	0	0	0	2	0	0	35	0	0	23	42
4302554	Bacteria	Actinobacteria	Thermoleophilia	Gaiellales	Gaiellaceae	NA	NA	10.4601	-1.70911	0.401087	-4.2612	2.03e-05	0.000601251	0	0	0	0	0	0	0	0	0	0	40	0	0	0	0	0	0	0	0	0	0	0	0	1	62	0	0	0	8	0	0	36	0	0	50	63
4393921	Bacteria	Actinobacteria	Thermoleophilia	Gaiellales	Gaiellaceae	NA	NA	7.51311	-1.67581	0.393556	-4.25813	2.06e-05	0.000607265	0	0	0	0	0	0	0	0	0	0	26	0	0	0	0	1	0	0	0	0	0	0	0	0	51	0	0	0	1	0	0	28	0	0	19	51
New.3.CleanUp.ReferenceOTU8490	Bacteria	Actinobacteria	Thermoleophilia	Gaiellales	Gaiellaceae	NA	NA	4.9742	1.65761	0.390194	4.24817	2.16e-05	0.000625561	29	0	0	0	74	0	21	0	0	0	0	0	0	0	0	0	0	0	0	0	0	39	0	0	0	0	0	0	0	0	11	0	0	0	0	0
New.0.ReferenceOTU1910	Bacteria	Actinobacteria	Thermoleophilia	Gaiellales	Gaiellaceae	NA	NA	3.89058	-1.43157	0.337113	-4.24656	2.17e-05	0.000627776	0	1	0	3	1	0	0	0	5	0	0	0	0	0	0	1	0	2	0	1	0	0	0	1	7	0	0	0	2	0	0	6	0	0	15	15
4454153	Bacteria	Actinobacteria	Actinobacteria	Actinomycetales	Microbacteriaceae	NA	NA	4.67499	-1.49941	0.354264	-4.23248	2.31e-05	0.000661133	0	1	0	2	0	0	1	0	2	1	10	0	0	0	0	1	0	1	0	0	0	0	0	0	4	0	0	1	1	0	0	22	0	0	4	2
1143223	Bacteria	Actinobacteria	Thermoleophilia	Gaiellales	Gaiellaceae	NA	NA	5.95377	-1.58338	0.375466	-4.2171	2.47e-05	0.000687933	0	2	0	0	0	1	0	0	0	0	18	0	0	0	1	1	0	0	0	0	0	0	1	0	38	0	1	1	15	0	0	11	0	0	12	36
New.4.CleanUp.ReferenceOTU57825	Bacteria	Actinobacteria	Actinobacteria	Actinomycetales	NA	NA	NA	4.29042	1.5743	0.37505	4.19756	2.7e-05	0.000730734	0	0	1	0	0	0	0	1	0	1	0	3	3	0	103	139	0	2	561	2	0	2	10	7	0	1	0	0	0	2	0	0	2	0	0	0
New.0.ReferenceOTU1959	Bacteria	Actinobacteria	Thermoleophilia	Gaiellales	Gaiellaceae	NA	NA	3.86212	-1.394	0.333762	-4.17661	2.96e-05	0.00079186	0	1	0	1	0	0	0	0	1	0	2	0	1	1	1	2	2	4	0	0	0	0	0	0	2	0	0	0	0	0	3	7	0	0	6	4
957360	Bacteria	Actinobacteria	Thermoleophilia	Gaiellales	Gaiellaceae	NA	NA	10.5299	-1.66445	0.399831	-4.16289	3.14e-05	0.000829742	0	0	0	1	0	1	0	0	0	0	42	0	0	0	1	0	0	0	0	0	0	0	0	0	77	0	0	0	28	0	0	28	0	0	47	61
561452	Bacteria	Actinobacteria	Thermoleophilia	Gaiellales	Gaiellaceae	NA	NA	3.7244	-1.5086	0.364463	-4.13924	3.48e-05	0.000904958	0	0	0	0	0	0	0	0	0	0	9	0	0	0	0	0	0	0	0	0	0	0	0	0	9	0	0	0	0	0	0	17	0	0	15	18
New.4.CleanUp.ReferenceOTU94016	Bacteria	Actinobacteria	Thermoleophilia	Gaiellales	Gaiellaceae	NA	NA	3.0081	1.57198	0.379937	4.13746	3.51e-05	0.000909006	0	0	0	0	0	0	0	0	0	0	0	0	0	0	42	46	0	0	112	0	0	0	0	0	0	0	0	0	0	0	0	0	0	0	0	0
247331	Bacteria	Actinobacteria	Thermoleophilia	Gaiellales	Gaiellaceae	NA	NA	18.2625	-1.70563	0.41279	-4.13197	3.6e-05	0.000923224	0	1	0	0	0	0	1	0	0	0	72	0	0	0	1	0	0	0	0	0	0	0	0	0	51	0	0	0	3	0	1	97	0	0	91	153
856940	Bacteria	Actinobacteria	Thermoleophilia	Gaiellales	Gaiellaceae	NA	NA	9.5866	-1.64398	0.397902	-4.13162	3.6e-05	0.000923224	0	0	0	0	0	0	0	0	0	0	39	0	0	0	0	1	0	0	0	0	0	0	0	1	59	0	0	0	11	0	0	62	0	0	14	32
217034	Bacteria	Actinobacteria	Acidimicrobiia	Acidimicrobiales	NA	NA	NA	2.56446	-1.43436	0.34819	-4.11947	3.8e-05	0.000961496	0	0	0	0	0	0	0	0	0	0	1	0	0	0	0	0	0	0	0	0	0	0	0	0	6	0	0	0	0	0	0	11	0	0	12	4
3334375	Bacteria	Actinobacteria	Thermoleophilia	Gaiellales	Gaiellaceae	NA	NA	2.87607	-1.43238	0.349699	-4.09604	4.2e-05	0.00104673	0	0	0	0	0	0	0	0	0	0	4	0	0	0	0	0	0	0	0	0	0	0	0	0	15	0	0	0	1	0	0	8	0	0	5	23
New.0.ReferenceOTU20581	Bacteria	Actinobacteria	Thermoleophilia	Gaiellales	Gaiellaceae	NA	NA	2.66932	1.46243	0.357255	4.09351	4.25e-05	0.00105158	7	4	0	43	63	0	3	0	7	0	1	0	0	0	0	0	0	0	0	0	1	4	0	0	0	0	0	0	0	0	0	0	0	0	0	0
247758	Bacteria	Actinobacteria	Actinobacteria	Actinomycetales	Nocardioidaceae	Kribbella	NA	8.87786	-1.61898	0.396905	-4.079	4.52e-05	0.00109202	0	0	0	0	0	0	0	1	0	0	37	0	0	0	0	0	0	0	0	0	0	0	0	0	54	0	0	0	13	0	0	10	0	0	43	66
253744	Bacteria	Actinobacteria	Thermoleophilia	Gaiellales	Gaiellaceae	NA	NA	2.45355	-1.38944	0.342041	-4.06222	4.86e-05	0.00114327	0	0	0	0	0	0	0	0	0	0	1	0	0	0	0	0	0	0	0	0	0	0	0	0	20	0	0	0	1	0	0	3	0	0	9	6
305897	Bacteria	Actinobacteria	Actinobacteria	Actinomycetales	Nocardioidaceae	Kribbella	NA	9.66055	-1.58325	0.389669	-4.06306	4.84e-05	0.00114327	0	0	0	0	1	0	0	1	0	0	39	1	1	0	2	2	0	0	0	1	0	0	1	0	49	0	0	0	22	1	1	22	2	1	59	86
931593	Bacteria	Actinobacteria	Actinobacteria	Actinomycetales	Micromonosporaceae	Pilimelia	NA	23.5381	-1.61735	0.397941	-4.0643	4.82e-05	0.00114327	0	9	0	11	1	0	1	0	26	0	81	0	1	0	3	0	1	1	1	2	0	2	0	0	73	0	1	0	36	0	6	58	2	1	245	71
904212	Bacteria	Actinobacteria	Acidimicrobiia	Acidimicrobiales	C111	NA	NA	5.93295	-1.54516	0.381797	-4.04706	5.19e-05	0.00120435	0	2	0	0	0	0	0	0	0	0	21	0	0	0	0	1	0	0	0	0	0	0	0	0	39	0	0	0	6	0	0	14	0	0	30	37
New.0.ReferenceOTU3201	Bacteria	Actinobacteria	Actinobacteria	Actinomycetales	NA	NA	NA	3.16842	-1.39534	0.345295	-4.041	5.32e-05	0.00121691	0	0	0	0	0	0	0	1	0	0	3	0	0	0	0	2	0	0	0	0	0	0	1	1	32	0	0	0	13	8	0	8	0	0	6	8
New.4.ReferenceOTU9091	Bacteria	Actinobacteria	Thermoleophilia	Solirubrobacterales	NA	NA	NA	3.50103	1.47295	0.364544	4.04053	5.33e-05	0.00121691	0	0	0	0	0	0	0	3	0	0	0	0	0	0	22	33	0	2	34	1	0	0	5	2	0	1	2	0	0	0	0	0	1	0	0	0
1119031	Bacteria	Actinobacteria	Thermoleophilia	Solirubrobacterales	Solirubrobacteraceae	NA	NA	19.8833	-1.65631	0.410863	-4.03128	5.55e-05	0.00124421	0	0	0	0	0	1	0	1	1	0	89	0	0	0	0	0	0	0	0	0	0	0	1	0	149	2	0	0	120	0	0	53	0	0	75	100
New.4.CleanUp.ReferenceOTU57678	Bacteria	Actinobacteria	Thermoleophilia	Gaiellales	Gaiellaceae	NA	NA	2.43921	1.41541	0.352302	4.0176	5.88e-05	0.00130024	0	0	1	0	0	1	0	0	0	0	0	0	1	0	22	12	0	0	20	0	0	2	0	3	0	0	0	0	0	0	0	0	0	0	0	0
New.0.CleanUp.ReferenceOTU49448	Bacteria	Actinobacteria	Thermoleophilia	Gaiellales	Gaiellaceae	NA	NA	3.00249	-1.45045	0.361573	-4.01152	6.03e-05	0.00132307	0	1	0	0	0	0	0	0	34	1	0	0	0	0	0	0	0	0	0	2	0	0	0	0	0	0	0	0	0	0	0	3	0	0	0	1
240388	Bacteria	Actinobacteria	Thermoleophilia	Gaiellales	Gaiellaceae	NA	NA	3.50357	-1.41883	0.35542	-3.992	6.55e-05	0.00142501	0	0	0	1	0	0	1	1	0	0	7	0	0	0	0	0	0	0	0	0	0	0	0	0	27	0	1	0	20	0	0	0	1	0	10	19
649178	Bacteria	Actinobacteria	Actinobacteria	Actinomycetales	Pseudonocardiaceae	Pseudonocardia	NA	11.8075	-1.60155	0.405542	-3.94915	7.84e-05	0.00164243	0	0	0	0	0	0	0	0	0	0	53	0	0	0	1	0	0	0	0	0	0	0	0	0	84	0	0	0	45	0	0	16	0	0	73	41
902698	Bacteria	Actinobacteria	Actinobacteria	Actinomycetales	Nocardioidaceae	NA	NA	13.0531	-1.57021	0.400411	-3.92149	8.8e-05	0.00179996	0	0	0	0	0	0	0	1	0	0	65	0	0	0	0	1	0	0	2	0	0	0	0	0	68	0	0	0	47	0	0	46	1	1	85	53
825086	Bacteria	Actinobacteria	Actinobacteria	Micrococcales	NA	NA	NA	2.76587	-1.34454	0.343445	-3.91487	9.05e-05	0.00184528	0	0	0	0	0	0	0	0	0	0	5	0	0	0	0	0	0	0	0	0	0	0	0	0	4	0	0	0	1	0	0	18	0	0	11	11
4390723	Bacteria	Actinobacteria	Actinobacteria	Actinomycetales	Mycobacteriaceae	Mycobacterium	NA	10.9434	-1.4611	0.373331	-3.91369	9.09e-05	0.00184859	0	0	0	0	0	0	0	1	11	0	36	2	0	14	3	1	0	1	0	0	4	0	0	1	20	0	0	0	23	1	0	36	1	5	44	40
640043	Bacteria	Actinobacteria	Thermoleophilia	Gaiellales	Gaiellaceae	NA	NA	5.50952	-1.49808	0.383292	-3.90845	9.29e-05	0.0018708	0	0	2	0	0	0	0	0	0	0	19	0	0	0	0	0	0	0	0	0	0	0	0	1	2	0	0	0	1	0	0	10	1	0	23	34
New.0.ReferenceOTU19	Bacteria	Actinobacteria	Thermoleophilia	Gaiellales	Gaiellaceae	NA	NA	8.56204	-1.52049	0.390145	-3.89725	9.73e-05	0.00193479	0	0	0	2	0	0	0	0	4	0	32	1	0	1	1	0	0	0	0	0	0	0	3	0	26	0	0	0	1	0	0	33	0	0	25	65
968261	Bacteria	Actinobacteria	Thermoleophilia	Solirubrobacterales	NA	NA	NA	3.34629	-1.3636	0.352515	-3.8682	0.00010964	0.0021268	0	0	0	0	0	0	0	0	0	0	10	0	0	0	0	0	0	0	0	0	0	0	0	0	8	0	0	0	8	0	0	11	0	0	12	25
New.4.ReferenceOTU9326	Bacteria	Actinobacteria	Thermoleophilia	Gaiellales	Gaiellaceae	NA	NA	3.18925	1.41876	0.368254	3.85266	0.00011684	0.00221743	0	0	1	0	0	0	0	0	0	0	0	0	0	0	29	30	0	1	27	0	0	0	1	1	0	1	2	0	0	0	0	0	0	0	0	0
New.4.ReferenceOTU6929	Bacteria	Actinobacteria	Actinobacteria	Actinomycetales	Kineosporiaceae	NA	NA	4.34247	1.46371	0.380119	3.85065	0.000117807	0.00222508	1	0	1	0	0	0	0	1	0	0	0	1	1	0	143	114	4	1	390	0	0	2	3	5	0	0	0	1	0	2	0	0	0	0	0	0
4341662	Bacteria	Actinobacteria	Thermoleophilia	Solirubrobacterales	NA	NA	NA	3.07613	-1.34135	0.348707	-3.84663	0.000119753	0.00224629	0	0	0	0	0	0	0	0	0	0	7	0	0	0	0	0	0	0	0	1	0	0	0	0	3	0	0	0	0	0	0	9	0	0	4	24
111050	Bacteria	Actinobacteria	Thermoleophilia	Solirubrobacterales	NA	NA	NA	4.34618	-1.34182	0.351537	-3.81702	0.000135072	0.00247424	0	1	0	0	0	0	0	0	3	0	15	0	0	0	0	0	1	0	1	0	0	0	0	0	15	0	0	0	2	0	1	6	0	0	13	13
112066	Bacteria	Actinobacteria	Acidimicrobiia	Acidimicrobiales	NA	NA	NA	3.2564	-1.35696	0.355689	-3.81501	0.00013618	0.00248688	0	0	0	0	0	0	0	0	0	0	9	0	0	0	0	0	0	0	0	0	0	0	0	0	26	0	0	0	4	0	0	6	0	0	8	4
New.0.ReferenceOTU685	Bacteria	Actinobacteria	Thermoleophilia	Solirubrobacterales	NA	NA	NA	3.18355	-1.21004	0.317211	-3.81462	0.000136393	0.00248688	0	0	1	0	1	0	0	1	0	0	6	0	1	0	2	0	1	0	0	0	1	0	0	0	3	0	0	0	0	0	0	6	0	0	12	9
1000876	Bacteria	Actinobacteria	Actinobacteria	Actinomycetales	Nocardioidaceae	Nocardioides	NA	6.22249	-1.4231	0.375034	-3.7946	0.000147881	0.00264745	2	1	0	0	0	0	0	1	0	0	24	1	1	0	2	1	0	0	0	0	0	0	0	0	30	0	1	0	9	0	0	46	0	1	27	14
3231020	Bacteria	Actinobacteria	Thermoleophilia	Solirubrobacterales	NA	NA	NA	8.82962	-1.47965	0.391931	-3.77528	0.00015983	0.00281665	0	0	0	0	0	0	1	0	2	0	35	0	0	0	3	3	1	3	0	0	0	0	0	0	37	0	0	0	2	0	2	29	0	0	29	34
4459446	Bacteria	Actinobacteria	Actinobacteria	Actinomycetales	Mycobacteriaceae	Mycobacterium	NA	6.12083	-1.22244	0.324005	-3.77292	0.000161346	0.00283704	0	0	1	2	0	1	0	0	5	1	10	3	0	1	6	2	5	4	0	0	3	3	0	1	12	1	1	1	10	0	0	12	3	1	9	20
New.6.CleanUp.ReferenceOTU61808	Bacteria	Actinobacteria	Thermoleophilia	Gaiellales	Gaiellaceae	NA	NA	2.87671	-1.37357	0.366097	-3.75192	0.000175486	0.00302638	0	0	0	0	0	6	0	0	0	61	0	0	0	0	0	0	0	0	0	105	0	0	0	0	0	10	6	25	0	0	0	0	0	0	0	0
816254	Bacteria	Actinobacteria	Acidimicrobiia	Acidimicrobiales	NA	NA	NA	2.13325	-1.25962	0.336306	-3.74547	0.000180059	0.00307699	0	0	0	0	0	0	0	0	0	0	0	0	0	0	0	0	0	0	0	0	0	0	0	0	0	0	0	0	0	0	0	7	0	0	0	1
1122710	Bacteria	Actinobacteria	Acidimicrobiia	Acidimicrobiales	NA	NA	NA	7.81109	-1.41077	0.380135	-3.71124	0.00020625	0.00340659	0	7	0	1	0	0	0	0	24	0	15	0	0	0	0	0	0	0	0	0	0	0	0	0	16	0	3	0	3	0	0	23	0	0	24	40
937735	Bacteria	Actinobacteria	Actinobacteria	Actinomycetales	NA	NA	NA	4.28428	-1.37845	0.371496	-3.71055	0.000206809	0.00340868	0	0	0	0	0	0	0	0	0	0	17	0	0	0	0	0	0	0	0	0	0	0	0	0	15	0	0	0	4	0	0	20	0	0	30	19
1639771	Bacteria	Actinobacteria	Acidimicrobiia	Acidimicrobiales	NA	NA	NA	3.26853	-1.2499	0.336919	-3.7098	0.000207421	0.00341164	0	0	1	0	0	0	0	0	0	0	10	0	0	0	1	0	1	0	0	0	0	0	0	0	0	0	0	0	2	0	1	15	1	0	6	11
572125	Bacteria	Actinobacteria	Thermoleophilia	Gaiellales	Gaiellaceae	NA	NA	4.10285	-1.34768	0.364377	-3.6986	0.000216795	0.0035274	0	0	0	0	0	0	0	0	1	1	15	0	0	0	0	0	0	0	0	0	0	0	0	0	17	0	0	0	2	0	0	9	0	0	7	34
4349732	Bacteria	Actinobacteria	Thermoleophilia	Solirubrobacterales	NA	NA	NA	9.03343	-1.46857	0.397104	-3.69819	0.00021714	0.0035274	0	2	0	0	0	0	0	0	0	0	45	0	0	0	0	0	0	0	0	0	0	1	0	0	44	0	0	0	14	0	0	32	0	0	33	48
947475	Bacteria	Actinobacteria	Acidimicrobiia	Acidimicrobiales	NA	NA	NA	4.1946	-1.35801	0.369538	-3.67488	0.000237964	0.00381834	0	0	0	0	0	0	0	0	0	0	17	0	0	0	0	0	0	0	0	0	0	0	0	0	9	0	0	0	3	0	0	9	1	0	27	11
New.0.CleanUp.ReferenceOTU8984	Bacteria	Actinobacteria	Actinobacteria	Micrococcales	NA	NA	NA	3.2607	-1.35535	0.368866	-3.67437	0.000238434	0.00381834	0	4	0	0	0	0	2	0	52	0	0	0	0	0	0	1	0	0	0	0	1	0	0	0	0	0	0	0	0	0	0	10	0	0	0	0
4327622	Bacteria	Actinobacteria	Acidimicrobiia	Acidimicrobiales	NA	NA	NA	4.78851	-1.19645	0.32635	-3.66614	0.000246238	0.00390372	0	1	0	1	0	0	1	0	3	3	9	1	2	2	3	0	5	2	0	0	0	0	0	0	13	0	1	0	3	1	1	13	0	0	6	28
New.3.CleanUp.ReferenceOTU63106	Bacteria	Actinobacteria	Thermoleophilia	Gaiellales	Gaiellaceae	NA	NA	3.75613	1.35194	0.370068	3.65321	0.000258983	0.00405689	10	0	0	0	0	0	8	0	0	0	0	0	0	0	11	14	0	0	42	0	0	23	0	0	0	0	0	0	0	0	5	0	0	0	0	0
New.3.CleanUp.ReferenceOTU46110	Bacteria	Actinobacteria	Thermoleophilia	Solirubrobacterales	NA	NA	NA	8.89498	1.44237	0.394948	3.65205	0.000260153	0.00406715	21	0	3	0	26	1	48	0	0	0	0	2	1	0	74	107	0	4	5	0	0	11	0	0	0	0	0	1	0	0	17	0	0	0	0	0
1639777	Bacteria	Actinobacteria	MB-A2-108	0319-7L14	NA	NA	NA	2.36403	-1.26313	0.346885	-3.64135	0.000271208	0.00416573	0	0	0	0	0	0	0	0	0	0	0	0	0	2	0	0	0	0	0	0	0	0	0	0	0	0	0	2	0	0	0	24	0	0	1	10
New.6.CleanUp.ReferenceOTU17597	Bacteria	Actinobacteria	Acidimicrobiia	Acidimicrobiales	NA	NA	NA	2.63239	-1.28985	0.35454	-3.6381	0.000274659	0.00420239	0	0	0	0	0	3	0	0	0	0	0	0	1	0	0	0	0	0	0	0	0	0	0	0	0	7	4	11	0	1	0	0	0	0	0	0
217880	Bacteria	Actinobacteria	Thermoleophilia	Solirubrobacterales	NA	NA	NA	3.637	-1.26336	0.348018	-3.63015	0.000283258	0.00430062	0	0	0	1	0	0	0	0	0	0	11	0	0	0	0	1	0	0	2	0	0	0	0	1	15	1	0	1	12	0	0	9	0	0	16	8
108280	Bacteria	Actinobacteria	Actinobacteria	Actinomycetales	Thermomonosporaceae	NA	NA	2.5225	-1.22194	0.337247	-3.62327	0.000290902	0.0043663	0	0	0	0	0	0	0	0	0	0	5	0	0	0	0	0	0	0	0	0	0	0	0	0	4	0	0	0	10	0	0	2	0	0	11	14
373239	Bacteria	Actinobacteria	Actinobacteria	Actinomycetales	NA	NA	NA	6.54018	-1.39174	0.385375	-3.6114	0.000304543	0.00453654	1	0	0	0	1	0	0	0	1	1	28	0	0	0	0	0	0	0	0	1	0	1	1	0	36	0	0	0	19	0	0	5	0	0	41	42
580173	Bacteria	Actinobacteria	Thermoleophilia	Solirubrobacterales	NA	NA	NA	2.187	-1.1881	0.329034	-3.61088	0.000305156	0.00453711	0	0	0	0	0	0	0	0	0	0	2	0	0	0	0	0	0	0	0	0	0	0	0	0	4	0	0	0	2	0	0	3	0	0	12	5
1119224	Bacteria	Actinobacteria	Rubrobacteria	Rubrobacterales	Rubrobacteraceae	Rubrobacter	NA	2.07476	-1.21345	0.336605	-3.60497	0.000312188	0.00460097	0	0	0	0	0	0	0	0	0	0	0	0	0	0	0	0	0	0	0	0	0	0	0	0	0	0	0	0	0	0	0	2	0	0	3	13
4434807	Bacteria	Actinobacteria	Actinobacteria	Actinomycetales	Micromonosporaceae	NA	NA	16.1906	-1.41691	0.393699	-3.59896	0.000319492	0.00466246	0	3	1	1	0	4	2	1	1	0	68	5	4	0	3	1	6	2	7	3	1	0	0	1	9	0	1	1	1	0	2	61	1	1	80	88
4464602	Bacteria	Actinobacteria	Actinobacteria	Actinomycetales	Nocardioidaceae	Aeromicrobium	NA	5.01818	-1.35465	0.377351	-3.5899	0.000330802	0.00480089	0	0	0	0	0	0	0	0	0	0	22	0	0	1	0	0	0	0	0	0	0	0	0	1	19	0	0	0	4	0	0	19	0	0	18	17
New.2.CleanUp.ReferenceOTU110517	Bacteria	Actinobacteria	Actinobacteria	Actinomycetales	NA	NA	NA	3.52155	1.31289	0.365809	3.589	0.000331943	0.00480861	35	0	1	0	29	0	9	0	0	0	0	0	0	14	0	0	1	1	0	0	4	3	0	0	0	0	0	0	0	0	10	0	0	0	0	0
857566	Bacteria	Actinobacteria	Thermoleophilia	Solirubrobacterales	Patulibacteraceae	NA	NA	4.61771	-1.34298	0.374288	-3.58809	0.000333112	0.0048167	0	1	0	0	0	0	0	0	0	0	20	0	0	0	0	0	0	0	0	0	0	0	0	0	10	0	0	0	6	0	0	7	0	0	16	38
New.2.CleanUp.ReferenceOTU18694	Bacteria	Actinobacteria	Actinobacteria	Actinomycetales	Nocardiaceae	Rhodococcus	equi	2.52815	1.22119	0.340743	3.58391	0.000338492	0.00485889	17	0	0	0	14	0	7	3	0	0	0	1	0	1	0	0	0	0	0	0	6	11	0	0	0	0	0	0	0	2	2	0	0	0	0	0
New.3.CleanUp.ReferenceOTU88097	Bacteria	Actinobacteria	Actinobacteria	Actinomycetales	NA	NA	NA	2.10094	1.26056	0.351715	3.58406	0.000338299	0.00485889	6	0	0	0	5	0	12	0	0	0	0	0	0	0	0	0	0	0	0	0	0	24	0	0	0	0	0	0	0	0	22	0	0	0	0	0
New.0.CleanUp.ReferenceOTU78371	Bacteria	Actinobacteria	Actinobacteria	Actinomycetales	Intrasporangiaceae	Oryzihumus	leptocrescens	2.89545	-1.32324	0.369314	-3.58297	0.000339716	0.00486762	0	34	0	6	0	0	0	0	33	0	0	0	0	0	0	0	0	0	0	0	0	0	0	0	0	0	0	0	0	0	0	5	0	0	0	0
New.4.CleanUp.ReferenceOTU81989	Bacteria	Actinobacteria	Actinobacteria	Actinomycetales	Streptomycetaceae	Streptomyces	mashuensis	2.61614	1.28035	0.3574	3.5824	0.000340455	0.00486937	2	0	1	0	0	0	0	1	0	0	0	0	0	0	25	32	3	1	43	0	0	0	0	1	0	0	0	0	0	2	0	0	1	0	0	0
249068	Bacteria	Actinobacteria	Actinobacteria	Actinomycetales	Micromonosporaceae	NA	NA	4.23603	-1.21272	0.3389	-3.57841	0.000345693	0.00491757	0	0	0	0	0	0	1	0	0	1	11	2	0	1	4	0	2	2	0	0	0	0	0	1	11	0	1	0	4	0	1	6	1	1	19	21
New.3.ReferenceOTU5294	Bacteria	Actinobacteria	Thermoleophilia	Gaiellales	Gaiellaceae	NA	NA	2.17859	1.22095	0.341843	3.57167	0.000354716	0.00500621	3	0	0	0	1	0	4	0	0	0	0	0	0	0	4	7	0	0	26	0	0	4	0	0	0	0	0	0	0	0	1	0	0	0	0	0
New.4.ReferenceOTU3839	Bacteria	Actinobacteria	Actinobacteria	Actinomycetales	NA	NA	NA	7.99692	1.3132	0.3677	3.57139	0.000355096	0.00500621	0	0	4	0	0	2	0	11	0	41	0	3	7	0	9	25	2	13	29	60	0	0	30	17	0	2	2	6	0	2	0	0	3	0	0	0
New.2.CleanUp.ReferenceOTU27036	Bacteria	Actinobacteria	Actinobacteria	Actinomycetales	Nocardioidaceae	Nocardioides	NA	2.98301	1.27466	0.357333	3.56716	0.000360875	0.00506058	1	0	0	0	1	0	6	1	0	0	0	0	0	49	2	11	0	1	1	0	165	0	2	2	0	0	0	0	0	1	2	0	0	114	0	0
876066	Bacteria	Actinobacteria	Thermoleophilia	Solirubrobacterales	NA	NA	NA	5.25316	-1.23716	0.346924	-3.56608	0.000362358	0.00507237	0	0	2	0	0	0	0	3	8	0	8	0	0	6	3	0	0	0	2	0	3	0	0	0	2	0	0	0	2	0	1	15	2	0	16	30
125555	Bacteria	Actinobacteria	Thermoleophilia	Solirubrobacterales	Conexibacteraceae	NA	NA	2.47629	-1.12951	0.317035	-3.56272	0.000367033	0.00510163	0	0	0	2	0	0	0	0	3	0	2	0	0	0	0	0	0	0	0	0	0	0	0	0	5	0	0	0	2	0	0	2	0	0	8	7
152130	Bacteria	Actinobacteria	Thermoleophilia	Solirubrobacterales	Patulibacteraceae	NA	NA	25.6358	-1.48744	0.417588	-3.56198	0.000368066	0.00510429	0	0	0	0	0	0	0	0	0	1	135	0	1	0	0	0	0	0	0	0	0	0	0	0	195	0	0	0	95	0	0	61	0	0	100	110
554420	Bacteria	Actinobacteria	Actinobacteria	Actinomycetales	Micromonosporaceae	NA	NA	8.66039	-1.40505	0.394492	-3.56166	0.000368518	0.00510429	0	3	0	2	0	0	0	0	1	0	43	1	0	0	0	0	0	0	0	0	0	0	0	0	8	0	0	0	7	0	0	29	0	0	59	28
511318	Bacteria	Actinobacteria	Acidimicrobiia	Acidimicrobiales	NA	NA	NA	2.83249	-1.22966	0.345361	-3.56052	0.000370117	0.00511747	0	0	0	0	0	0	0	4	0	0	3	0	0	0	0	0	0	0	0	0	1	0	0	0	4	0	0	0	1	0	0	3	0	0	19	23
4476079	Bacteria	Actinobacteria	Thermoleophilia	Solirubrobacterales	NA	NA	NA	4.06165	-1.26414	0.355338	-3.55756	0.000374317	0.00515747	0	0	0	0	0	0	0	0	7	0	12	0	0	1	0	0	0	0	0	0	0	0	0	0	0	0	0	0	4	0	0	8	0	0	14	9
1546879	Bacteria	Actinobacteria	Actinobacteria	Actinomycetales	Micromonosporaceae	NA	NA	4.10473	-1.25463	0.352809	-3.55612	0.000376373	0.00516777	0	0	0	1	0	0	0	0	2	1	13	1	0	0	0	1	0	0	1	0	0	0	1	0	3	0	1	0	6	0	0	10	1	0	14	21
4391816	Bacteria	Actinobacteria	Rubrobacteria	Rubrobacterales	Rubrobacteraceae	NA	NA	2.53847	-1.21869	0.342877	-3.55431	0.000378978	0.00517652	0	2	0	0	0	0	1	0	0	0	2	0	0	0	0	0	0	0	0	0	0	0	0	0	0	0	0	0	0	0	0	13	0	0	4	6
814609	Bacteria	Actinobacteria	Actinobacteria	Actinomycetales	NA	NA	NA	4.31228	-1.32115	0.372001	-3.55145	0.000383108	0.00520592	0	1	0	1	1	0	0	0	0	0	15	0	0	0	0	0	0	0	1	0	0	0	0	0	22	0	0	0	51	0	0	2	0	0	9	11
4420559	Bacteria	Actinobacteria	Thermoleophilia	Gaiellales	Gaiellaceae	NA	NA	6.09047	-1.36641	0.385626	-3.54337	0.000395055	0.00532246	0	0	0	0	0	0	0	0	0	0	32	0	0	0	0	0	0	0	0	0	0	0	0	0	30	0	0	0	4	0	0	27	0	0	32	12
New.0.CleanUp.ReferenceOTU85267	Bacteria	Actinobacteria	Thermoleophilia	Gaiellales	Gaiellaceae	NA	NA	8.05792	-1.4217	0.401909	-3.53736	0.000404152	0.00541729	0	2	0	1	0	0	0	0	36	0	0	0	1	0	1	0	0	0	0	0	0	0	0	0	0	0	0	0	0	0	0	8	0	0	0	0
1000512	Bacteria	Actinobacteria	Thermoleophilia	Gaiellales	Gaiellaceae	NA	NA	53.3209	-1.49302	0.422357	-3.53497	0.000407821	0.00544796	0	0	0	0	0	0	0	0	0	0	257	0	0	0	0	0	0	0	0	0	0	0	1	0	501	0	1	0	69	0	0	128	0	0	238	389
New.0.ReferenceOTU42	Bacteria	Actinobacteria	Thermoleophilia	Gaiellales	Gaiellaceae	NA	NA	7.39218	-1.26917	0.359928	-3.52617	0.000421611	0.00560374	0	17	1	4	0	0	0	2	9	0	14	0	1	0	0	1	0	2	0	1	0	0	0	3	29	0	3	0	1	0	0	35	0	0	18	21
146122	Bacteria	Actinobacteria	Actinobacteria	Actinomycetales	NA	NA	NA	14.8607	-1.44263	0.409468	-3.52319	0.000426386	0.00565324	0	0	0	0	0	0	1	0	0	0	83	0	0	0	1	0	1	0	0	0	0	0	0	0	96	3	0	0	47	0	0	45	0	0	68	68
New.3.CleanUp.ReferenceOTU80352	Bacteria	Actinobacteria	Thermoleophilia	Gaiellales	Gaiellaceae	NA	NA	2.75032	1.25408	0.356024	3.52244	0.000427589	0.00565463	13	0	0	0	7	0	13	0	0	0	0	0	0	0	0	0	0	0	2	0	0	32	2	0	0	0	0	0	0	0	4	0	0	0	0	0
572991	Bacteria	Actinobacteria	Thermoleophilia	Solirubrobacterales	NA	NA	NA	2.62891	-1.12265	0.318905	-3.52034	0.000430991	0.00567759	0	1	0	2	0	0	0	0	4	0	2	0	0	0	0	0	0	0	0	0	0	0	0	0	3	0	0	0	1	0	0	5	0	0	1	6
4310013	Bacteria	Actinobacteria	Thermoleophilia	Gaiellales	Gaiellaceae	NA	NA	9.39434	-1.40593	0.399335	-3.52067	0.000430453	0.00567759	0	0	0	0	2	0	0	0	1	0	50	0	0	0	0	0	0	0	0	0	0	0	0	1	71	0	0	0	30	0	0	10	0	0	37	42
New.1.CleanUp.ReferenceOTU83573	Bacteria	Actinobacteria	Thermoleophilia	Gaiellales	Gaiellaceae	NA	NA	2.89344	1.2186	0.347296	3.50883	0.000450081	0.00582523	0	0	0	0	1	0	0	3	1	0	0	2	0	0	0	0	0	0	17	0	10	10	13	16	0	0	0	0	0	0	1	0	0	0	0	0
4429439	Bacteria	Actinobacteria	Thermoleophilia	Gaiellales	Gaiellaceae	NA	NA	2.25345	-1.16775	0.332872	-3.5081	0.000451321	0.00582809	0	0	0	0	0	0	0	0	0	0	3	0	0	0	0	0	0	0	0	0	0	0	0	0	3	0	0	0	0	0	0	4	0	0	11	5
1120344	Bacteria	Actinobacteria	MB-A2-108	0319-7L14	NA	NA	NA	2.3412	-1.20321	0.343054	-3.50736	0.000452574	0.00582883	0	0	0	0	0	0	0	0	0	0	3	0	0	0	0	0	0	0	0	0	0	0	0	0	2	0	0	0	0	0	0	3	0	0	3	15
207283	Bacteria	Actinobacteria	Thermoleophilia	Solirubrobacterales	NA	NA	NA	4.39307	-1.29581	0.369543	-3.50651	0.000454024	0.00582945	0	0	0	0	0	0	0	0	1	0	17	0	0	0	1	1	0	0	0	0	0	0	1	0	4	0	0	0	1	0	0	13	0	0	17	26
883057	Bacteria	Actinobacteria	Actinobacteria	Actinomycetales	Cellulomodaceae	Demequi	NA	2.33489	-1.13276	0.323271	-3.50405	0.000458241	0.00587307	0	1	0	1	0	0	0	0	1	0	2	0	0	0	0	0	0	0	0	0	0	0	0	0	0	0	0	0	0	0	0	4	1	0	6	0
New.2.CleanUp.ReferenceOTU48869	Bacteria	Actinobacteria	Thermoleophilia	Gaiellales	NA	NA	NA	2.99853	1.21808	0.347752	3.50273	0.000460524	0.00589276	3	0	0	0	0	0	1	2	0	0	0	2	0	22	2	3	2	5	3	0	30	0	1	0	0	0	0	0	0	0	1	0	0	7	0	0
New.4.ReferenceOTU10019	Bacteria	Actinobacteria	Acidimicrobiia	Acidimicrobiales	NA	NA	NA	2.4371	1.24143	0.354737	3.49959	0.000465982	0.00593375	0	0	1	0	0	2	0	0	0	0	0	0	0	0	25	20	0	1	10	0	0	0	0	0	0	0	0	0	0	0	0	0	0	0	0	0
720379	Bacteria	Actinobacteria	Acidimicrobiia	Acidimicrobiales	AKIW874	NA	NA	2.96041	-1.12311	0.323043	-3.47667	0.000507689	0.0063421	0	5	0	1	0	0	0	0	0	0	1	0	1	0	1	3	1	0	0	0	0	0	0	0	18	0	0	0	6	1	0	5	0	0	3	4
1142871	Bacteria	Actinobacteria	MB-A2-108	0319-7L14	NA	NA	NA	10.395	-1.26995	0.365644	-3.47319	0.000514303	0.00639436	0	6	3	0	0	0	2	1	22	0	17	0	3	7	14	4	3	3	0	1	0	0	0	0	6	0	0	0	5	0	1	83	3	0	16	63
New.2.CleanUp.ReferenceOTU92788	Bacteria	Actinobacteria	Actinobacteria	Actinomycetales	Frankiaceae	NA	NA	2.36081	1.20881	0.348126	3.47234	0.000515938	0.00640461	4	0	0	0	0	0	2	0	0	0	0	0	0	0	2	1	0	0	24	0	3	19	0	0	0	0	0	0	0	0	0	0	0	1	0	0
1129425	Bacteria	Actinobacteria	Thermoleophilia	Solirubrobacterales	Solirubrobacteraceae	NA	NA	34.1756	-1.44949	0.418597	-3.46274	0.000534714	0.00660652	0	0	1	0	0	0	1	0	1	0	186	0	0	0	3	0	1	0	1	0	0	1	0	0	162	0	0	0	182	0	0	103	0	0	197	159
955577	Bacteria	Actinobacteria	Acidimicrobiia	Acidimicrobiales	NA	NA	NA	1.94069	-1.08436	0.315462	-3.43737	0.000587383	0.00713445	0	0	0	0	0	0	0	1	0	0	0	0	0	0	0	0	0	0	0	0	0	0	0	0	8	0	0	0	4	0	0	1	0	0	5	8
New.0.ReferenceOTU456	Bacteria	Actinobacteria	Actinobacteria	Micrococcales	NA	NA	NA	2.9602	-1.05975	0.309204	-3.42735	0.000609503	0.00731311	0	1	1	0	0	0	0	0	3	0	1	0	1	2	0	2	0	3	0	0	1	0	0	0	6	0	0	0	0	0	2	12	1	0	3	10
New.3.CleanUp.ReferenceOTU49536	Bacteria	Actinobacteria	Thermoleophilia	Gaiellales	Gaiellaceae	NA	NA	2.23036	1.1856	0.345882	3.42776	0.000608589	0.00731311	0	0	0	0	0	0	0	0	0	0	0	0	0	0	0	0	0	0	14	15	0	8	12	1	0	0	0	0	0	0	0	0	0	0	0	0
778968	Bacteria	Actinobacteria	Actinobacteria	Actinomycetales	Nocardioidaceae	NA	NA	5.40051	-1.30542	0.381018	-3.42613	0.000612245	0.00732375	0	0	0	0	0	0	0	0	0	0	27	0	1	0	0	0	0	0	1	0	0	0	0	0	35	0	0	0	9	0	0	13	0	0	28	19
4463185	Bacteria	Actinobacteria	Actinobacteria	Actinomycetales	Streptomycetaceae	Streptomyces	mirabilis	15.4131	-1.40093	0.409243	-3.42323	0.000618809	0.0073799	0	0	0	0	0	0	0	1	0	0	92	0	0	0	1	0	0	0	0	1	0	0	0	0	62	0	0	1	22	0	0	39	1	0	70	103
755123	Bacteria	Actinobacteria	Thermoleophilia	Gaiellales	Gaiellaceae	NA	NA	3.92841	-1.24985	0.365304	-3.42141	0.000622971	0.00741834	0	1	0	0	0	0	0	0	0	0	17	0	0	0	0	0	0	0	0	0	0	0	0	0	10	0	0	0	8	0	0	5	0	0	26	17
New.0.ReferenceOTU22	Bacteria	Actinobacteria	Thermoleophilia	Gaiellales	Gaiellaceae	NA	NA	11.9271	-1.31849	0.386082	-3.41505	0.0006377	0.00753689	0	0	1	3	0	1	0	1	5	1	61	0	2	0	2	3	0	0	3	0	2	3	0	2	38	0	0	0	14	0	1	40	0	0	61	64
235293	Bacteria	Actinobacteria	Thermoleophilia	Solirubrobacterales	NA	NA	NA	6.31585	-1.32031	0.386738	-3.41397	0.000640241	0.00754433	0	0	0	0	0	0	0	0	0	0	33	0	0	0	0	2	0	1	0	0	0	0	0	0	34	0	0	0	12	0	0	15	0	0	38	22
1132745	Bacteria	Actinobacteria	Thermoleophilia	Gaiellales	Gaiellaceae	NA	NA	1.9853	-1.10611	0.32404	-3.41351	0.000641327	0.00754586	0	0	0	0	0	0	0	0	0	0	1	0	0	0	0	0	0	0	0	0	0	0	0	0	14	0	2	0	1	0	0	6	0	0	3	2
204862	Bacteria	Actinobacteria	Thermoleophilia	Gaiellales	Gaiellaceae	NA	NA	4.86615	-1.28697	0.377412	-3.40999	0.000649647	0.00760974	0	0	0	0	0	0	0	0	0	0	23	0	0	0	0	0	0	0	0	0	2	0	0	0	19	0	0	0	8	0	0	10	0	0	36	20
568461	Bacteria	Actinobacteria	Thermoleophilia	Gaiellales	Gaiellaceae	NA	NA	9.55187	-1.36741	0.401276	-3.40766	0.000655222	0.00764129	0	0	0	1	0	0	2	0	1	0	53	0	0	0	0	0	0	0	0	0	0	0	0	0	56	0	0	0	12	0	0	10	0	0	57	48
New.2.CleanUp.ReferenceOTU28	Bacteria	Actinobacteria	Actinobacteria	Actinomycetales	NA	NA	NA	3.87874	1.10597	0.324609	3.4071	0.000656568	0.00764544	0	0	2	0	0	0	4	3	0	3	0	3	0	0	3	13	2	8	8	12	6	5	22	7	0	0	1	1	0	0	1	0	3	4	0	0
New.3.CleanUp.ReferenceOTU11626	Bacteria	Actinobacteria	Thermoleophilia	Gaiellales	Gaiellaceae	NA	NA	3.78025	1.16591	0.343189	3.39729	0.000680573	0.00783524	3	0	4	0	4	0	4	6	0	1	0	0	2	0	2	2	1	0	39	1	0	12	11	9	0	0	0	0	0	3	0	0	3	0	0	0
4314522	Bacteria	Actinobacteria	Thermoleophilia	Gaiellales	Gaiellaceae	NA	NA	38.622	-1.41673	0.417826	-3.39072	0.000697085	0.00797606	1	1	0	1	0	0	1	2	0	1	212	0	0	1	5	0	0	1	3	1	2	0	3	2	49	0	0	0	10	0	1	227	0	0	154	365
235943	Bacteria	Actinobacteria	Thermoleophilia	Solirubrobacterales	Solirubrobacteraceae	NA	NA	9.61541	-1.33736	0.394755	-3.38783	0.000704467	0.00802563	0	0	0	0	0	0	2	0	0	1	54	0	0	0	3	0	0	0	2	0	0	0	0	1	40	1	0	1	10	0	0	23	0	0	57	44
368218	Bacteria	Actinobacteria	Thermoleophilia	Gaiellales	Gaiellaceae	NA	NA	7.13426	-1.28029	0.378641	-3.38127	0.000721514	0.0081869	0	0	0	1	0	0	0	1	0	0	40	1	2	0	1	0	1	0	0	0	0	0	1	0	33	1	0	0	3	1	3	18	1	1	15	54
202381	Bacteria	Actinobacteria	Actinobacteria	Actinomycetales	Geodermatophilaceae	NA	NA	30.3646	-1.38793	0.41155	-3.37245	0.000745025	0.00836696	2	5	0	0	0	0	3	0	0	2	178	1	0	0	3	0	2	1	4	1	0	2	2	2	158	2	2	0	37	0	1	73	3	0	158	154
560846	Bacteria	Actinobacteria	Thermoleophilia	Gaiellales	Gaiellaceae	NA	NA	3.45667	-1.20054	0.356616	-3.36646	0.000761383	0.00850229	0	0	0	0	0	0	0	0	1	0	13	0	0	0	0	0	0	0	0	0	0	0	0	1	6	0	0	0	1	0	0	13	0	0	11	22
4371107	Bacteria	Actinobacteria	Thermoleophilia	Solirubrobacterales	Patulibacteraceae	NA	NA	24.2794	-1.37279	0.408979	-3.35662	0.000789013	0.00876126	1	0	1	23	13	0	1	0	4	1	105	0	0	0	0	0	1	0	0	0	11	7	1	0	61	0	0	0	31	0	0	74	1	1	153	159
4331429	Bacteria	Actinobacteria	Actinobacteria	Actinomycetales	Thermomonosporaceae	Actinoallomurus	NA	3.97395	-1.1948	0.356545	-3.35104	0.000805093	0.00892726	0	1	0	0	0	0	1	1	1	0	14	0	0	2	0	0	0	1	0	0	0	0	0	0	9	0	0	0	10	0	0	6	0	0	27	12
870009	Bacteria	Actinobacteria	Thermoleophilia	Gaiellales	NA	NA	NA	6.20493	-1.29563	0.387059	-3.34738	0.000815801	0.0089704	1	0	0	0	0	0	0	0	0	0	34	0	0	0	0	0	0	0	0	0	0	0	0	1	29	0	0	0	20	1	0	10	0	0	33	39
4435518	Bacteria	Actinobacteria	Actinobacteria	Actinomycetales	Pseudonocardiaceae	Pseudonocardia	NA	14.7736	-1.29389	0.389007	-3.32614	0.000880571	0.0095365	0	24	1	21	0	2	1	0	26	0	36	0	0	0	2	1	0	0	2	0	1	1	0	0	84	0	1	1	23	2	0	18	0	1	43	38
New.2.ReferenceOTU13323	Bacteria	Actinobacteria	Thermoleophilia	Gaiellales	Gaiellaceae	NA	NA	2.01096	1.11047	0.334636	3.31845	0.000905191	0.00972311	6	0	0	0	14	0	1	0	0	0	0	0	0	0	0	0	0	0	2	0	10	8	0	0	0	0	0	0	0	0	0	0	0	0	0	0
962282	Bacteria	Actinobacteria	Thermoleophilia	Solirubrobacterales	NA	NA	NA	5.44451	-1.26248	0.382172	-3.30343	0.000955092	0.010135	0	0	0	0	0	0	0	2	0	0	29	0	0	0	0	0	0	0	0	0	0	0	0	0	17	0	0	0	8	0	0	14	0	1	29	34
4431590	Bacteria	Actinobacteria	Actinobacteria	Actinomycetales	Kineosporiaceae	NA	NA	5.73899	-1.24257	0.376251	-3.30251	0.000958229	0.010141	0	1	0	1	0	1	0	0	6	0	24	0	0	0	0	0	1	0	2	0	0	0	0	0	12	0	1	0	18	0	0	12	0	0	54	21
257611	Bacteria	Actinobacteria	Acidimicrobiia	Acidimicrobiales	EB1017	NA	NA	3.63419	-1.1308	0.343545	-3.29156	0.000996321	0.0104047	0	0	0	1	0	0	0	0	9	0	4	1	0	0	0	3	0	1	0	0	1	0	0	0	32	0	0	0	10	0	0	9	0	0	3	8
New.0.CleanUp.ReferenceOTU91164	Bacteria	Actinobacteria	Actinobacteria	Micrococcales	NA	NA	NA	4.37141	-1.16419	0.353679	-3.29165	0.000996012	0.0104047	0	2	9	0	0	0	0	1	0	0	0	0	1	0	5	0	0	0	2	0	1	0	6	0	0	0	0	1	0	0	1	0	0	0	0	0
4421805	Bacteria	Actinobacteria	Actinobacteria	Actinomycetales	Microbacteriaceae	Salinibacterium	NA	3.03394	-1.12151	0.341192	-3.28704	0.00101246	0.0104899	1	2	0	0	2	0	0	0	0	0	4	1	3	0	0	0	0	0	0	0	0	0	0	0	0	0	0	0	6	0	0	15	1	1	9	5
4041568	Bacteria	Actinobacteria	Actinobacteria	Actinomycetales	Micromonosporaceae	NA	NA	7.62076	-1.13202	0.344991	-3.2813	0.00103329	0.010636	7	4	2	0	4	0	0	0	0	0	28	1	2	0	7	1	1	4	2	0	0	4	1	0	12	5	3	0	4	0	2	12	0	0	31	31
1703428	Bacteria	Actinobacteria	Actinobacteria	Actinomycetales	Micromonosporaceae	Dactylosporangium	NA	8.86196	-1.30377	0.397878	-3.2768	0.00104989	0.0107648	0	0	0	0	0	0	0	0	0	0	55	2	0	0	0	0	0	0	0	0	0	0	0	0	29	0	0	0	27	0	0	20	1	1	41	50
248034	Bacteria	Actinobacteria	Thermoleophilia	Solirubrobacterales	Conexibacteraceae	NA	NA	1.89858	-1.08415	0.33134	-3.27201	0.00106785	0.0109085	0	0	0	0	0	0	0	0	0	0	0	0	0	0	0	0	0	0	0	0	0	0	0	0	15	0	0	0	7	0	0	0	0	4	4	6
407437	Bacteria	Actinobacteria	Thermoleophilia	Solirubrobacterales	Solirubrobacteraceae	NA	NA	4.4864	-1.24583	0.38132	-3.26715	0.00108637	0.0110385	0	0	0	0	0	0	0	0	0	0	22	0	0	0	0	0	0	0	0	0	0	0	0	0	1	0	0	0	0	0	0	20	0	0	37	19
New.2.CleanUp.ReferenceOTU51555	Bacteria	Actinobacteria	MB-A2-108	0319-7L14	NA	NA	NA	2.49913	1.07535	0.329248	3.26608	0.00109049	0.011045	1	0	0	0	3	0	0	0	0	0	0	0	0	0	1	0	0	1	14	16	3	8	5	4	0	2	0	2	0	0	0	0	0	1	0	0
New.3.CleanUp.ReferenceOTU22860	Bacteria	Actinobacteria	Actinobacteria	Actinomycetales	Nocardioidaceae	Nocardioides	NA	31.8814	1.38056	0.422722	3.26589	0.00109121	0.011045	417	0	0	0	261	0	191	0	0	0	0	0	0	0	0	0	0	0	0	0	1	338	0	0	0	0	0	0	0	0	165	0	0	0	0	0
New.2.ReferenceOTU6796	Bacteria	Actinobacteria	Thermoleophilia	Gaiellales	NA	NA	NA	3.02816	0.987998	0.303243	3.2581	0.0011216	0.0112516	1	0	1	0	3	0	3	6	0	0	0	2	7	2	6	6	1	3	3	0	2	5	12	7	0	0	0	0	0	2	1	0	1	1	0	0
214718	Bacteria	Actinobacteria	Actinobacteria	Actinomycetales	Micromonosporaceae	NA	NA	5.35421	-1.19869	0.368373	-3.25401	0.00113789	0.011331	1	1	0	2	0	0	1	0	0	0	24	0	2	0	1	2	0	0	1	0	0	0	0	0	6	1	0	1	11	1	0	8	0	0	20	56
New.3.CleanUp.ReferenceOTU12214	Bacteria	Actinobacteria	Actinobacteria	Actinomycetales	Frankiaceae	NA	NA	4.05812	1.24927	0.385105	3.24398	0.0011787	0.0116178	47	0	0	0	52	0	15	0	0	1	0	0	0	0	0	1	0	0	0	0	0	125	0	0	0	0	0	0	0	0	15	0	0	0	0	0
New.0.ReferenceOTU351	Bacteria	Actinobacteria	Thermoleophilia	Gaiellales	Gaiellaceae	NA	NA	3.48802	-1.08599	0.335038	-3.24139	0.0011895	0.011695	0	0	0	0	0	0	0	0	5	0	2	0	0	4	2	3	2	0	0	0	0	2	0	0	0	0	0	0	0	0	0	0	0	0	0	1
New.3.CleanUp.ReferenceOTU9718	Bacteria	Actinobacteria	Thermoleophilia	Gaiellales	Gaiellaceae	NA	NA	9.24894	1.3244	0.408745	3.24016	0.00119464	0.011731	63	0	0	0	83	0	83	0	0	1	0	0	0	0	2	0	0	0	0	0	0	80	0	0	0	0	0	0	0	0	51	0	0	0	0	0
New.1.CleanUp.ReferenceOTU108008	Bacteria	Actinobacteria	Thermoleophilia	Gaiellales	Gaiellaceae	NA	NA	2.45746	1.11603	0.344638	3.23828	0.00120251	0.0117725	6	0	0	0	4	1	13	0	0	0	0	0	0	1	0	0	0	1	0	0	18	12	0	0	0	0	0	0	0	0	6	0	0	0	0	0
4465309	Bacteria	Actinobacteria	Acidimicrobiia	Acidimicrobiales	EB1017	NA	NA	4.02845	-1.1168	0.345378	-3.23356	0.00122257	0.0119163	0	1	0	9	0	0	0	0	6	0	8	0	0	0	0	0	0	0	0	0	1	0	0	0	4	0	0	0	4	0	0	6	0	0	8	15
1091225	Bacteria	Actinobacteria	Thermoleophilia	Solirubrobacterales	NA	NA	NA	3.7916	-1.15469	0.357994	-3.22545	0.00125774	0.0121988	0	1	0	0	0	0	0	0	1	0	17	0	0	1	0	0	0	0	0	0	0	0	0	0	2	0	0	0	4	0	0	17	0	0	10	10
237139	Bacteria	Actinobacteria	Thermoleophilia	Gaiellales	Gaiellaceae	NA	NA	2.45111	-1.07944	0.335095	-3.22128	0.00127617	0.0123171	0	0	0	0	0	0	1	0	0	0	1	0	1	0	2	0	0	1	0	1	0	0	0	0	1	0	0	0	0	0	0	6	0	0	1	20
243586	Bacteria	Actinobacteria	Thermoleophilia	Gaiellales	Gaiellaceae	NA	NA	3.4221	-1.08704	0.337637	-3.21957	0.00128384	0.0123608	0	0	0	0	0	0	0	0	5	0	7	0	0	1	2	2	0	0	0	0	1	0	1	0	0	0	0	0	0	0	0	8	0	0	6	4
4464300	Bacteria	Actinobacteria	Actinobacteria	Actinomycetales	Pseudonocardiaceae	Pseudonocardia	NA	2.54426	-1.08243	0.336933	-3.21261	0.00131537	0.012603	0	0	0	0	0	0	0	0	0	0	8	0	0	0	0	0	0	0	0	0	0	0	0	0	6	0	0	0	5	0	0	3	0	0	8	9
4306132	Bacteria	Actinobacteria	MB-A2-108	0319-7L14	NA	NA	NA	9.9284	-1.20334	0.375098	-3.20806	0.00133632	0.0127444	0	0	0	0	1	0	3	0	16	0	10	0	0	2	21	16	0	0	7	0	7	1	0	0	10	0	0	0	0	0	4	22	0	1	20	53
New.1.CleanUp.ReferenceOTU97341	Bacteria	Actinobacteria	Thermoleophilia	Solirubrobacterales	Patulibacteraceae	NA	NA	4.93644	1.06131	0.331221	3.20425	0.00135416	0.0128344	12	0	5	0	8	1	7	6	1	4	0	3	0	0	6	6	4	4	28	3	4	8	20	4	0	0	1	0	0	2	1	0	0	0	0	0
249290	Bacteria	Actinobacteria	Thermoleophilia	Gaiellales	Gaiellaceae	NA	NA	1.94056	-1.01549	0.317173	-3.2017	0.00136617	0.0129115	0	0	0	0	0	0	0	0	0	0	1	0	0	0	0	0	0	1	0	0	0	0	0	0	6	0	0	0	0	0	0	7	0	0	6	5
1117497	Bacteria	Actinobacteria	Actinobacteria	Actinomycetales	Streptomycetaceae	NA	NA	2.27555	-1.10073	0.344142	-3.19846	0.00138163	0.0130322	0	0	0	0	1	0	0	0	0	0	2	0	0	0	0	0	0	0	0	0	0	1	0	0	5	0	0	0	1	0	0	3	0	0	45	0
New.4.CleanUp.ReferenceOTU55966	Bacteria	Actinobacteria	Actinobacteria	Actinomycetales	NA	NA	NA	3.86462	1.11532	0.350122	3.18552	0.00144493	0.0134209	0	0	2	0	0	0	0	4	0	0	0	2	4	0	6	11	5	4	35	0	0	1	19	10	0	0	0	0	0	7	0	0	1	0	0	0
752329	Bacteria	Actinobacteria	Thermoleophilia	Solirubrobacterales	NA	NA	NA	8.61512	-1.28094	0.402762	-3.1804	0.00147074	0.0135966	0	0	0	0	0	0	0	0	0	0	54	0	0	0	0	0	0	0	0	0	0	0	0	0	19	0	0	0	13	0	0	18	0	0	71	113
New.3.CleanUp.ReferenceOTU3194	Bacteria	Actinobacteria	Actinobacteria	Actinomycetales	Geodermatophilaceae	Geodermatophilus	NA	3.96572	1.14909	0.361897	3.17517	0.00149747	0.0137631	2	0	0	0	1	0	2	1	0	3	0	2	0	0	0	0	0	0	45	21	1	5	16	9	0	0	4	12	0	0	0	0	0	0	0	0
4432889	Bacteria	Actinobacteria	Actinobacteria	Actinomycetales	Intrasporangiaceae	NA	NA	32.89	-1.33568	0.420873	-3.17359	0.00150566	0.0138223	0	0	0	1	0	0	0	0	0	0	200	0	0	0	0	0	0	0	0	0	0	0	0	0	326	0	0	0	96	0	0	88	0	0	179	99
2442916	Bacteria	Actinobacteria	Acidimicrobiia	Acidimicrobiales	NA	NA	NA	1.80566	-1.02139	0.321886	-3.17314	0.00150802	0.0138279	0	0	0	0	0	0	0	0	0	0	0	0	0	0	0	0	0	0	0	0	0	0	0	0	6	0	0	0	1	0	0	9	0	0	1	2
4484176	Bacteria	Actinobacteria	Actinobacteria	Actinomycetales	Microbacteriaceae	NA	NA	3.11836	-0.980577	0.309235	-3.17098	0.00151927	0.0138988	0	1	0	0	0	0	0	0	4	0	6	1	1	0	0	0	0	0	1	1	0	2	2	0	0	0	0	1	5	0	0	10	2	2	4	5
4464810	Bacteria	Actinobacteria	Thermoleophilia	Gaiellales	Gaiellaceae	NA	NA	4.77365	-1.20112	0.379021	-3.16901	0.00152961	0.0139449	0	0	0	0	0	0	0	0	1	0	26	0	0	0	0	0	0	0	0	0	0	0	0	0	14	0	0	0	2	0	0	6	0	0	19	36
223441	Bacteria	Actinobacteria	Acidimicrobiia	Acidimicrobiales	NA	NA	NA	4.46313	-1.1842	0.37375	-3.16844	0.00153258	0.0139467	0	0	0	0	0	1	0	1	0	0	20	0	0	0	0	1	0	1	0	0	1	0	0	0	15	0	0	0	0	1	0	7	0	0	36	35
4323733	Bacteria	Actinobacteria	Actinobacteria	Actinomycetales	Mycobacteriaceae	Mycobacterium	NA	14.5393	-1.14557	0.361574	-3.1683	0.00153334	0.0139467	2	5	3	4	0	0	5	1	18	4	61	2	0	7	5	3	0	3	5	3	7	1	3	3	30	0	0	0	25	0	0	30	1	5	30	47
4309831	Bacteria	Actinobacteria	Thermoleophilia	Solirubrobacterales	NA	NA	NA	3.09588	-0.971831	0.306796	-3.16767	0.00153664	0.0139607	0	0	2	0	0	0	0	0	0	1	6	0	3	1	2	0	1	3	0	0	0	0	0	0	8	0	0	0	0	0	1	1	2	1	6	9
New.2.CleanUp.ReferenceOTU56842	Bacteria	Actinobacteria	Actinobacteria	Actinomycetales	Geodermatophilaceae	NA	NA	5.19246	1.17049	0.370108	3.16257	0.00156384	0.0141427	4	0	1	0	5	0	3	0	0	0	0	1	1	41	11	8	0	1	9	1	57	6	1	0	0	0	0	1	0	0	3	0	2	22	0	0
364805	Bacteria	Actinobacteria	Actinobacteria	Actinomycetales	Geodermatophilaceae	NA	NA	19.7732	-1.3071	0.41383	-3.15854	0.0015856	0.0142416	1	0	0	0	0	0	1	0	0	1	127	0	0	0	0	1	1	0	0	1	0	0	1	1	102	1	0	0	38	1	0	54	0	0	107	85
220524	Bacteria	Actinobacteria	Actinobacteria	Actinomycetales	kamurellaceae	NA	NA	2.6092	-1.09672	0.348244	-3.14927	0.00163677	0.0145974	0	0	0	0	0	0	0	0	0	0	8	0	0	0	0	0	0	0	0	0	0	0	0	0	27	0	0	0	4	0	0	8	0	0	1	7
619976	Bacteria	Actinobacteria	Actinobacteria	Actinomycetales	Geodermatophilaceae	NA	NA	5.87288	-1.21955	0.388231	-3.1413	0.00168201	0.0148287	0	0	0	0	0	0	0	0	0	0	36	0	0	0	0	0	0	0	0	0	0	0	0	0	22	0	0	0	28	0	0	15	0	0	26	18
New.2.CleanUp.ReferenceOTU121833	Bacteria	Actinobacteria	Actinobacteria	Actinomycetales	Micromonosporaceae	NA	NA	4.80389	1.09583	0.348864	3.14114	0.0016829	0.0148287	11	0	1	0	12	1	10	0	0	0	0	5	1	9	9	5	2	1	8	1	22	30	3	1	0	0	0	1	0	0	18	0	0	8	0	0
239437	Bacteria	Actinobacteria	Thermoleophilia	Gaiellales	Gaiellaceae	NA	NA	2.05135	-1.02788	0.32758	-3.13781	0.00170217	0.0149818	0	0	0	0	0	0	0	0	0	1	0	0	0	0	0	1	0	0	0	0	0	0	0	1	4	0	0	0	0	0	0	4	0	0	5	19
New.0.ReferenceOTU14979	Bacteria	Actinobacteria	Thermoleophilia	Gaiellales	Gaiellaceae	NA	NA	3.06851	-1.06199	0.338792	-3.13465	0.00172057	0.0150932	0	0	0	0	0	0	2	0	0	0	0	0	1	9	0	1	2	0	0	0	0	0	0	0	0	0	0	0	0	0	10	1	0	0	1	4
331489	Bacteria	Actinobacteria	Actinobacteria	Actinomycetales	Nocardiaceae	NA	NA	2.27633	-1.02498	0.327381	-3.13084	0.00174308	0.0152399	0	0	0	1	0	0	0	0	0	0	5	0	0	0	0	0	0	0	0	0	0	0	0	0	11	0	0	0	7	0	0	4	0	0	5	4
New.4.CleanUp.ReferenceOTU6300	Bacteria	Actinobacteria	Actinobacteria	Actinomycetales	Pseudonocardiaceae	Pseudonocardia	NA	3.17261	1.13918	0.364583	3.12461	0.00178039	0.0155104	0	0	2	0	1	0	0	1	0	0	0	4	4	0	99	61	4	0	128	0	0	0	2	3	0	0	0	0	0	0	0	0	1	0	0	0
New.0.ReferenceOTU10778	Bacteria	Actinobacteria	Actinobacteria	Actinomycetales	NA	NA	NA	9.1376	1.19545	0.383186	3.11975	0.00181002	0.0156347	51	24	0	73	79	7	4	0	1	0	1	1	0	0	0	0	0	0	1	7	17	14	5	1	3	6	5	9	26	10	0	0	0	0	0	4
594023	Bacteria	Actinobacteria	Thermoleophilia	Solirubrobacterales	NA	NA	NA	7.23609	-1.21998	0.391516	-3.11603	0.00183301	0.0157815	0	0	0	0	0	0	0	1	0	0	46	0	0	0	0	0	1	0	0	0	0	0	1	0	31	0	0	0	40	1	0	4	1	0	46	41
New.0.ReferenceOTU18541	Bacteria	Actinobacteria	Acidimicrobiia	Acidimicrobiales	NA	NA	NA	1.90032	1.02724	0.33017	3.11123	0.00186309	0.016023	0	0	0	0	0	0	0	1	0	2	3	0	0	0	0	0	0	0	0	18	0	5	5	2	0	0	0	0	0	0	0	0	0	0	0	0
989766	Bacteria	Actinobacteria	Thermoleophilia	Gaiellales	NA	NA	NA	10.8449	-1.26342	0.406829	-3.10554	0.0018993	0.0163166	0	0	0	0	0	0	0	0	0	0	72	0	0	0	1	0	0	0	0	0	0	0	0	0	58	0	0	0	16	0	0	17	0	0	67	60
4382279	Bacteria	Actinobacteria	Actinobacteria	Actinomycetales	Micromonosporaceae	NA	NA	7.9538	-1.12959	0.364132	-3.10214	0.00192129	0.0164876	0	2	0	1	0	0	0	0	17	3	31	2	1	0	2	0	2	1	2	1	0	0	3	1	12	0	0	0	7	0	1	10	0	0	30	36
210410	Bacteria	Actinobacteria	Actinobacteria	Actinomycetales	NA	NA	NA	2.02927	-1.0118	0.32627	-3.10112	0.00192793	0.0165266	0	0	0	0	0	0	0	0	0	0	3	0	0	0	0	0	0	0	0	0	0	0	0	0	8	0	0	0	1	0	0	5	0	0	1	13
4426289	Bacteria	Actinobacteria	Thermoleophilia	Solirubrobacterales	Patulibacteraceae	NA	NA	5.57966	-1.17285	0.378458	-3.09903	0.00194154	0.0165713	0	0	0	1	0	0	0	0	2	0	32	0	0	0	1	0	0	0	0	0	0	0	1	0	23	0	0	0	21	0	0	15	0	0	20	20
4481011	Bacteria	Actinobacteria	Actinobacteria	Actinomycetales	Sporichthyaceae	NA	NA	10.9336	-1.25562	0.406101	-3.0919	0.00198879	0.0168471	0	0	0	0	0	0	0	2	0	0	73	0	0	0	0	0	0	0	0	0	0	0	0	0	63	0	0	0	29	0	0	18	0	0	46	52
1138326	Bacteria	Actinobacteria	Actinobacteria	Actinomycetales	Intrasporangiaceae	Phycicoccus	NA	7.03334	-1.21916	0.394703	-3.0888	0.00200968	0.0169694	0	1	0	0	0	0	0	0	0	0	45	0	0	0	0	0	0	0	0	0	0	0	0	0	52	0	0	1	20	0	0	2	0	0	55	20
816291	Bacteria	Actinobacteria	Thermoleophilia	Gaiellales	Gaiellaceae	NA	NA	11.7299	-1.2472	0.404838	-3.08074	0.00206485	0.0173425	0	0	0	2	0	0	0	0	4	0	75	0	0	0	0	3	0	0	0	0	0	0	0	0	59	0	0	0	3	0	2	45	0	0	40	59
195864	Bacteria	Actinobacteria	Actinobacteria	Actinomycetales	NA	NA	NA	2.58748	-1.07879	0.350277	-3.07982	0.00207125	0.0173778	0	0	0	0	0	0	0	0	0	0	8	0	0	0	0	0	0	0	0	0	0	0	0	0	0	0	0	0	0	0	0	5	0	0	5	4
New.3.CleanUp.ReferenceOTU808	Bacteria	Actinobacteria	Actinobacteria	Actinomycetales	Nocardioidaceae	NA	NA	4.70444	1.19366	0.388637	3.0714	0.00213055	0.0176874	46	0	0	0	18	0	16	0	0	0	0	0	0	0	3	0	0	0	0	0	0	54	0	0	0	0	1	0	0	0	23	0	0	0	0	0
4319571	Bacteria	Actinobacteria	Acidimicrobiia	Acidimicrobiales	NA	NA	NA	2.07222	-0.951836	0.311094	-3.05964	0.00221603	0.0182056	0	0	0	0	0	0	0	0	0	0	1	0	0	0	0	0	2	1	0	0	0	0	0	1	2	0	0	0	0	0	1	5	0	0	4	1
4437318	Bacteria	Actinobacteria	Actinobacteria	Actinomycetales	Nocardioidaceae	NA	NA	3.78883	-1.01664	0.332401	-3.05847	0.0022247	0.0182388	0	1	0	0	0	1	0	0	2	4	7	0	0	0	0	2	3	0	1	0	0	3	1	1	5	1	0	0	2	0	0	22	3	2	11	2
901893	Bacteria	Actinobacteria	Actinobacteria	Actinomycetales	NA	NA	NA	6.13451	-1.18893	0.389124	-3.0554	0.00224759	0.0183883	0	0	0	0	0	0	0	0	0	0	38	0	0	0	1	0	0	1	0	0	0	0	0	0	40	0	0	0	6	0	0	5	0	0	26	32
New.2.CleanUp.ReferenceOTU11424	Bacteria	Actinobacteria	Actinobacteria	Actinomycetales	Frankiaceae	NA	NA	3.60626	0.991168	0.324459	3.05483	0.00225185	0.0184041	1	0	1	0	0	0	7	17	0	0	0	4	10	5	6	4	8	0	9	1	5	6	2	3	0	0	0	0	0	1	1	0	0	0	0	0
New.2.CleanUp.ReferenceOTU8025	Bacteria	Actinobacteria	Thermoleophilia	Gaiellales	Gaiellaceae	NA	NA	1.94809	1.0024	0.329515	3.04203	0.00234985	0.0189888	0	0	0	0	0	0	1	1	0	0	0	0	0	15	0	1	0	1	0	2	11	4	1	0	0	0	0	0	0	0	0	0	0	2	0	0
New.2.CleanUp.ReferenceOTU81281	Bacteria	Actinobacteria	Thermoleophilia	Gaiellales	Gaiellaceae	NA	NA	2.29758	0.994351	0.327371	3.03739	0.0023864	0.0192251	9	0	0	0	11	0	5	0	0	0	0	0	0	1	3	2	0	0	7	0	4	6	0	0	0	0	0	0	0	0	0	0	0	0	0	0
987899	Bacteria	Actinobacteria	Acidimicrobiia	Acidimicrobiales	NA	NA	NA	3.54539	-1.00876	0.332224	-3.0364	0.00239422	0.0192685	0	1	0	0	1	0	3	0	0	0	8	0	1	1	1	2	0	5	0	0	0	0	0	0	6	0	0	0	3	0	4	18	0	0	10	9
74352	Bacteria	Actinobacteria	Actinobacteria	Actinomycetales	Micromonosporaceae	NA	NA	14.4183	-1.23961	0.408576	-3.03398	0.00241347	0.0193523	0	0	0	1	1	1	0	0	0	0	101	1	0	0	0	0	0	0	1	0	0	0	0	0	33	0	0	0	47	0	0	31	0	0	78	116
New.4.CleanUp.ReferenceOTU7353	Bacteria	Actinobacteria	Actinobacteria	Actinomycetales	kamurellaceae	NA	NA	5.53428	1.11603	0.368537	3.02828	0.00245947	0.0196136	0	0	2	0	0	0	0	8	0	0	0	13	3	0	8	5	12	17	40	0	0	0	30	22	0	0	1	0	0	14	0	0	0	0	0	0
153998	Bacteria	Actinobacteria	Acidimicrobiia	Acidimicrobiales	NA	NA	NA	1.98434	-0.937833	0.310151	-3.0238	0.00249624	0.0197112	1	0	0	0	0	0	0	0	0	0	0	0	0	0	0	0	2	0	0	0	0	0	1	0	2	0	1	0	4	0	0	4	0	0	3	1
4411088	Bacteria	Actinobacteria	Actinobacteria	Actinomycetales	NA	NA	NA	36.1787	-1.25916	0.416647	-3.02213	0.00251	0.0197712	0	1	1	4	1	1	2	1	3	3	237	1	0	0	1	1	0	0	4	3	2	1	1	2	298	0	0	2	181	0	0	66	0	0	141	233
New.3.CleanUp.ReferenceOTU77181	Bacteria	Actinobacteria	Actinobacteria	Actinomycetales	Micromonosporaceae	Pilimelia	NA	2.1212	0.937886	0.310361	3.02192	0.00251179	0.0197712	2	0	0	0	3	0	5	1	0	0	0	12	5	0	2	2	1	1	1	0	0	0	5	1	0	0	0	0	0	0	1	0	2	1	0	0
New.0.ReferenceOTU2304	Bacteria	Actinobacteria	Thermoleophilia	Solirubrobacterales	NA	NA	NA	2.29606	-0.915125	0.303256	-3.01766	0.00254731	0.0199743	0	0	1	0	0	0	0	1	0	0	3	1	1	0	0	1	1	0	0	0	0	0	0	0	5	0	0	0	1	0	0	1	0	1	4	7
3956477	Bacteria	Actinobacteria	Thermoleophilia	Solirubrobacterales	NA	NA	NA	2.69677	-0.997998	0.331419	-3.01129	0.00260138	0.0202344	0	1	0	0	0	0	0	0	4	0	7	0	0	0	0	0	0	0	0	0	0	0	0	0	0	0	0	0	0	0	0	3	0	0	9	11
104172	Bacteria	Actinobacteria	Thermoleophilia	Gaiellales	Gaiellaceae	NA	NA	4.86133	-1.14388	0.380138	-3.00912	0.00262009	0.0203598	0	0	1	0	0	0	0	0	1	1	24	0	0	1	0	0	0	2	0	0	0	0	0	0	3	0	0	0	0	0	0	12	1	0	7	70
New.4.CleanUp.ReferenceOTU64735	Bacteria	Actinobacteria	Thermoleophilia	Gaiellales	Gaiellaceae	NA	NA	2.02232	1.03785	0.345499	3.0039	0.00266541	0.0206106	0	0	1	0	0	0	0	1	0	0	0	0	1	0	54	71	2	1	31	0	0	0	4	0	0	0	0	0	0	0	0	0	1	0	0	0
233990	Bacteria	Actinobacteria	Thermoleophilia	Gaiellales	Gaiellaceae	NA	NA	4.70281	-1.09762	0.365549	-3.00267	0.00267626	0.0206742	0	0	0	0	0	0	0	2	2	0	21	0	0	1	3	0	2	0	0	0	0	0	0	1	0	0	0	1	1	0	1	31	0	0	5	42
1682858	Bacteria	Actinobacteria	Thermoleophilia	Gaiellales	Gaiellaceae	NA	NA	3.23566	-1.08697	0.362042	-3.00232	0.00267935	0.0206778	0	0	0	0	1	0	0	0	0	0	14	0	0	0	0	0	0	0	0	0	0	0	0	0	3	0	0	0	0	0	0	3	0	0	15	21
New.3.CleanUp.ReferenceOTU94949	Bacteria	Actinobacteria	Thermoleophilia	Gaiellales	Gaiellaceae	NA	NA	2.21544	1.04813	0.350214	2.99284	0.00276393	0.0211651	10	0	0	0	10	0	2	0	0	0	0	0	0	0	0	0	0	0	0	0	0	25	0	0	0	0	0	0	0	0	4	0	0	0	0	0
356027	Bacteria	Actinobacteria	Thermoleophilia	Gaiellales	Gaiellaceae	NA	NA	3.2347	-1.06504	0.35619	-2.9901	0.00278885	0.0212223	0	0	0	0	0	0	0	0	0	0	15	0	0	0	1	0	0	0	0	0	0	0	0	0	9	0	0	0	5	0	0	4	0	0	6	12
254103	Bacteria	Actinobacteria	Thermoleophilia	Gaiellales	Gaiellaceae	NA	NA	2.07305	-0.943919	0.316306	-2.98419	0.00284328	0.0215429	0	0	0	0	0	0	0	0	2	0	3	0	0	0	0	0	0	0	0	0	0	0	0	0	12	0	0	0	2	0	0	2	0	0	3	2
1094433	Bacteria	Actinobacteria	Thermoleophilia	Gaiellales	Gaiellaceae	NA	NA	17.7413	-1.23992	0.41559	-2.98351	0.00284965	0.0215498	0	0	0	0	0	0	0	2	0	0	123	0	0	0	0	0	0	0	0	0	0	0	0	0	94	0	0	0	11	0	0	35	0	0	134	93
27571	Bacteria	Actinobacteria	Thermoleophilia	Gaiellales	Gaiellaceae	NA	NA	11.0651	-1.21393	0.407374	-2.97988	0.00288359	0.021744	0	0	0	0	0	0	0	0	0	0	79	0	0	0	0	0	0	0	0	0	0	0	0	0	30	0	0	0	9	0	1	37	0	0	51	68
4444121	Bacteria	Actinobacteria	Thermoleophilia	Gaiellales	Gaiellaceae	NA	NA	6.47079	-1.15965	0.389291	-2.97889	0.00289298	0.0217732	0	0	1	0	0	0	0	1	0	1	41	0	1	0	0	0	0	0	0	0	0	0	0	0	34	0	0	0	18	0	0	15	0	0	18	28
New.5.ReferenceOTU3016	Bacteria	Actinobacteria	Acidimicrobiia	Acidimicrobiales	NA	NA	NA	2.83643	1.01916	0.342535	2.97535	0.00292659	0.0219008	0	0	1	0	0	0	0	2	0	12	0	2	1	0	0	0	2	1	0	21	0	0	17	7	0	2	1	0	0	2	0	0	0	0	0	0
625508	Bacteria	Actinobacteria	Thermoleophilia	Gaiellales	NA	NA	NA	17.7378	-1.22875	0.413734	-2.96989	0.00297902	0.02223	1	0	1	0	1	0	1	0	0	0	124	0	0	0	0	1	0	0	0	0	1	0	0	0	129	0	0	0	45	0	1	35	0	0	70	100
668615	Bacteria	Actinobacteria	Actinobacteria	Actinomycetales	NA	NA	NA	6.35617	-1.11997	0.379356	-2.95228	0.00315433	0.0232308	6	2	0	2	2	1	0	0	0	2	21	0	0	0	0	0	0	0	2	2	5	2	1	0	109	1	2	0	141	5	0	1	0	0	6	6
888880	Bacteria	Actinobacteria	Acidimicrobiia	Acidimicrobiales	NA	NA	NA	1.94043	-0.903505	0.306102	-2.95165	0.0031608	0.0232365	0	0	0	1	0	0	0	0	0	0	0	0	0	0	1	1	1	0	0	0	0	0	0	0	1	1	4	1	2	0	0	3	0	0	1	4
726955	Bacteria	Actinobacteria	Actinobacteria	Actinomycetales	NA	NA	NA	11.8075	-1.16368	0.394798	-2.94753	0.00320321	0.0234595	0	0	0	1	0	0	1	0	0	0	81	2	0	1	2	0	2	2	2	0	1	1	2	1	9	0	0	0	8	0	4	32	3	0	104	69
697152	Bacteria	Actinobacteria	Thermoleophilia	Gaiellales	Gaiellaceae	NA	NA	3.05637	-1.05259	0.35759	-2.94355	0.00324467	0.0236499	0	0	0	0	0	0	0	0	0	0	14	0	0	0	0	0	0	0	0	0	0	0	0	0	17	0	0	0	1	0	0	1	0	0	10	18
1012112	Bacteria	Actinobacteria	Thermoleophilia	Solirubrobacterales	Solirubrobacteraceae	NA	NA	1.82971	-0.920092	0.312847	-2.94102	0.00327128	0.0237814	0	0	0	0	0	1	0	0	0	0	0	0	0	0	0	0	0	0	0	0	0	1	0	0	5	0	0	0	9	0	0	1	0	0	2	6
936318	Bacteria	Actinobacteria	Thermoleophilia	Gaiellales	Gaiellaceae	NA	NA	14.9799	-1.2074	0.411242	-2.93598	0.00332501	0.0240173	0	1	0	0	0	0	0	1	0	0	107	0	0	0	0	0	0	0	1	0	0	1	0	1	84	0	1	1	67	0	0	9	0	0	84	140
New.4.ReferenceOTU9371	Bacteria	Actinobacteria	Actinobacteria	Actinomycetales	Streptomycetaceae	Streptomyces	NA	1.95379	0.995997	0.33948	2.93389	0.0033474	0.0241349	0	0	0	0	0	0	0	0	0	0	0	0	0	0	9	15	0	1	13	0	0	0	0	0	0	0	0	0	0	1	0	0	0	0	0	0
4447353	Bacteria	Actinobacteria	Actinobacteria	Actinomycetales	Micrococcaceae	Arthrobacter	NA	2.65415	-1.02566	0.349773	-2.93236	0.00336401	0.0242104	0	1	0	0	0	0	0	1	1	0	7	0	0	0	0	0	0	0	0	0	0	0	0	0	14	0	0	0	0	0	0	1	0	0	6	28
4465540	Bacteria	Actinobacteria	Actinobacteria	Actinomycetales	Intrasporangiaceae	Terracoccus	NA	9.86723	-1.18164	0.403293	-2.92999	0.00338973	0.0243547	0	0	0	0	0	0	0	1	0	0	71	0	0	0	0	0	0	0	0	1	0	0	0	0	60	1	0	0	34	0	0	33	0	1	48	35
4466547	Bacteria	Actinobacteria	Thermoleophilia	Gaiellales	Gaiellaceae	NA	NA	2.47647	-0.9881	0.337605	-2.92679	0.00342475	0.0245804	0	0	0	0	0	0	0	0	0	0	9	0	0	0	0	0	0	0	0	0	0	0	0	0	8	0	0	0	0	0	0	6	0	0	9	6
4359362	Bacteria	Actinobacteria	Acidimicrobiia	Acidimicrobiales	NA	NA	NA	2.33751	-0.891862	0.305088	-2.9233	0.00346346	0.0247233	0	2	0	0	0	2	2	0	0	0	2	0	0	0	0	0	0	1	0	0	0	1	0	0	5	1	1	1	0	1	0	0	0	0	1	6
New.0.ReferenceOTU1009	Bacteria	Actinobacteria	Thermoleophilia	Gaiellales	Gaiellaceae	NA	NA	2.07427	0.93937	0.32402	2.89911	0.00374222	0.0263558	0	0	0	0	0	0	0	0	0	0	0	0	0	0	0	0	0	0	4	8	10	7	6	5	0	0	0	0	0	0	0	0	0	0	0	0
1112049	Bacteria	Actinobacteria	Actinobacteria	Actinomycetales	Intrasporangiaceae	NA	NA	1.85262	-0.929341	0.320956	-2.89555	0.00378501	0.0266333	0	0	0	0	0	0	0	0	0	0	2	0	0	0	0	0	0	0	0	0	0	0	0	0	10	0	0	0	3	0	0	0	0	0	9	4
New.6.CleanUp.ReferenceOTU13910	Bacteria	Actinobacteria	Actinobacteria	Actinomycetales	Nocardioidaceae	NA	NA	5.82644	-1.13133	0.39128	-2.89136	0.00383578	0.0269019	0	0	1	0	0	8	0	0	0	22	0	0	1	0	0	0	3	0	0	4	0	0	0	0	0	16	9	37	0	0	0	0	0	0	0	0
New.2.CleanUp.ReferenceOTU59342	Bacteria	Actinobacteria	Actinobacteria	Actinomycetales	Micromonosporaceae	NA	NA	3.52632	0.921692	0.318999	2.88933	0.00386068	0.0269974	8	0	2	0	8	3	7	12	0	11	0	0	1	0	2	2	0	8	9	0	1	6	2	2	0	2	1	1	0	0	12	0	1	1	0	0
904631	Bacteria	Actinobacteria	Acidimicrobiia	Acidimicrobiales	NA	NA	NA	2.34305	-0.958139	0.331778	-2.88789	0.00387835	0.0270552	0	0	0	0	0	0	0	0	0	0	8	0	0	0	0	0	0	0	0	0	0	0	0	0	3	0	0	0	2	0	0	9	0	0	9	4
1143376	Bacteria	Actinobacteria	Actinobacteria	Actinomycetales	Pseudonocardiaceae	Amycolatopsis	NA	4.54834	-1.00863	0.349247	-2.88802	0.00387673	0.0270552	0	4	0	3	0	0	0	0	17	0	8	1	0	0	0	1	0	0	0	1	0	0	0	0	11	0	0	0	11	0	0	8	0	1	16	17
4311072	Bacteria	Actinobacteria	Thermoleophilia	Solirubrobacterales	Patulibacteraceae	NA	NA	2.679	-0.974474	0.337475	-2.88754	0.00388265	0.0270552	0	0	0	0	0	0	1	0	0	0	10	0	0	0	0	0	0	0	0	0	0	1	0	0	9	0	0	0	14	0	0	2	0	0	6	9
1027400	Bacteria	Actinobacteria	Acidimicrobiia	Acidimicrobiales	EB1017	NA	NA	2.2312	-0.973759	0.337318	-2.88677	0.00389221	0.0270759	0	0	0	0	0	0	0	0	0	0	6	0	0	0	0	0	0	0	0	0	0	0	0	0	6	0	0	0	0	0	0	2	0	0	6	7
New.5.ReferenceOTU456	Bacteria	Actinobacteria	Thermoleophilia	Gaiellales	Gaiellaceae	NA	NA	2.29574	0.973479	0.338043	2.87975	0.00397993	0.0275386	0	0	2	0	0	0	0	6	0	0	0	2	2	0	0	0	1	5	0	0	0	0	25	5	0	0	0	0	0	0	0	0	0	0	0	0
226395	Bacteria	Actinobacteria	Acidimicrobiia	Acidimicrobiales	NA	NA	NA	3.92505	-1.01933	0.356525	-2.85906	0.00424894	0.0289184	0	1	0	0	0	0	0	0	1	0	21	0	0	0	0	1	0	0	1	0	1	0	0	0	16	0	0	2	0	0	1	7	1	0	12	24
214128	Bacteria	Actinobacteria	Thermoleophilia	Gaiellales	Gaiellaceae	NA	NA	16.6034	-1.18613	0.414991	-2.8582	0.00426056	0.0289476	0	1	0	0	0	0	0	0	0	0	123	0	0	0	0	0	0	0	0	0	0	0	0	0	109	0	0	0	18	0	0	11	0	0	114	90
225485	Bacteria	Actinobacteria	Thermoleophilia	Gaiellales	Gaiellaceae	NA	NA	2.36483	-0.932112	0.326235	-2.85718	0.00427421	0.0290154	0	0	0	0	0	0	0	0	0	0	7	0	0	0	0	0	1	0	1	0	0	0	0	0	7	0	0	0	1	0	0	4	0	0	9	7
666967	Bacteria	Actinobacteria	Thermoleophilia	Gaiellales	NA	NA	NA	2.92317	-1.00089	0.350378	-2.85659	0.00428215	0.0290443	0	1	0	0	0	0	0	0	0	0	13	0	0	0	0	0	0	0	0	0	0	0	0	0	9	0	0	0	2	0	0	9	0	0	11	2
888357	Bacteria	Actinobacteria	Actinobacteria	Actinomycetales	Nocardioidaceae	Nocardioides	NA	69.3917	-1.20637	0.422606	-2.85459	0.00430927	0.0291781	3	0	0	3	0	1	0	0	1	0	473	1	0	0	1	1	0	0	2	0	0	0	2	2	366	0	0	0	776	0	0	86	0	1	333	307
4342881	Bacteria	Actinobacteria	MB-A2-108	0319-7L14	NA	NA	NA	1.96342	-0.946471	0.33179	-2.85262	0.00433601	0.0293089	0	0	0	0	0	0	0	0	0	0	3	0	0	0	0	0	0	0	0	0	0	0	0	0	3	0	0	0	0	0	0	3	0	0	4	11
New.5.CleanUp.ReferenceOTU40338	Bacteria	Actinobacteria	Actinobacteria	Actinomycetales	NA	NA	NA	24.4019	1.18689	0.416319	2.85091	0.00435941	0.0294418	0	0	49	0	0	0	0	175	0	0	0	50	61	0	0	0	34	60	0	0	0	0	258	169	0	0	0	0	0	30	0	0	29	0	0	0
4309098	Bacteria	Actinobacteria	Acidimicrobiia	Acidimicrobiales	NA	NA	NA	3.47144	-0.982477	0.344776	-2.84961	0.00437733	0.0295376	0	0	0	0	0	0	0	0	3	0	4	0	0	9	1	0	0	0	0	0	4	1	0	0	3	0	0	0	0	0	0	0	0	1	11	1
New.4.CleanUp.ReferenceOTU95111	Bacteria	Actinobacteria	Actinobacteria	Actinomycetales	Micromonosporaceae	NA	NA	4.36108	0.968605	0.340137	2.84769	0.00440383	0.0296404	0	0	2	0	0	4	0	0	0	2	0	20	6	0	12	8	4	11	28	5	0	0	3	8	0	0	3	1	0	3	0	0	2	0	0	0
New.5.CleanUp.ReferenceOTU33366	Bacteria	Actinobacteria	Acidimicrobiia	Acidimicrobiales	EB1017	NA	NA	2.10195	-0.940296	0.330813	-2.84238	0.00447781	0.0299795	0	0	0	0	0	4	0	0	0	0	0	0	0	0	0	0	0	0	0	0	0	0	1	0	0	5	9	12	0	11	0	0	0	0	0	0
New.5.CleanUp.ReferenceOTU90284	Bacteria	Actinobacteria	Thermoleophilia	Gaiellales	Gaiellaceae	NA	NA	3.27557	0.974255	0.342907	2.84116	0.00449494	0.0300233	0	0	5	0	0	1	0	5	0	0	0	1	5	0	0	0	3	9	2	4	0	0	27	17	0	0	3	0	0	3	0	0	0	0	0	0
New.5.ReferenceOTU3052	Bacteria	Actinobacteria	Thermoleophilia	Solirubrobacterales	NA	NA	NA	5.30028	1.06108	0.373834	2.83839	0.00453421	0.0302089	0	0	12	0	0	0	0	22	0	1	0	4	23	0	0	0	11	16	0	0	0	0	44	17	0	0	0	1	0	2	0	0	7	0	0	0
New.0.ReferenceOTU559	Bacteria	Actinobacteria	Actinobacteria	Micrococcales	NA	NA	NA	5.45298	-0.843309	0.297261	-2.83693	0.00455498	0.0303217	0	0	0	0	0	0	4	4	2	0	5	4	6	4	1	3	12	9	1	0	0	0	1	2	7	0	2	0	0	0	13	5	5	1	3	6
New.6.CleanUp.ReferenceOTU80049	Bacteria	Actinobacteria	Actinobacteria	Actinomycetales	Microbacteriaceae	NA	NA	2.81155	-1.00843	0.356373	-2.8297	0.00465921	0.030782	0	0	0	0	0	8	0	0	0	2	0	0	0	0	0	0	0	0	0	2	0	0	0	0	0	5	7	26	0	0	0	0	0	0	0	0
3801733	Bacteria	Actinobacteria	Thermoleophilia	Gaiellales	Gaiellaceae	NA	NA	1.74017	-0.895346	0.316851	-2.82576	0.00471682	0.0310342	0	0	0	0	0	0	0	0	0	0	1	0	0	0	0	0	0	0	0	0	0	0	0	0	1	0	0	0	1	0	0	6	0	0	3	6
1100123	Bacteria	Actinobacteria	Thermoleophilia	Solirubrobacterales	Conexibacteraceae	NA	NA	4.10859	-1.04735	0.370813	-2.82447	0.00473586	0.0310803	0	0	0	0	0	0	0	0	0	0	26	0	0	0	0	0	0	0	0	0	0	0	0	0	18	0	1	0	17	0	0	10	0	0	17	10
199919	Bacteria	Actinobacteria	Thermoleophilia	Solirubrobacterales	NA	NA	NA	4.46642	-1.0639	0.376832	-2.82328	0.00475346	0.0311699	0	0	0	1	0	0	0	0	0	0	28	0	0	0	0	0	0	0	0	0	0	0	0	0	19	0	0	0	26	0	0	4	0	0	13	23
12926	Bacteria	Actinobacteria	Actinobacteria	Actinomycetales	Pseudonocardiaceae	Pseudonocardia	NA	16.423	-1.14985	0.408146	-2.81726	0.00484358	0.0316819	1	0	0	0	0	0	0	0	1	0	124	1	1	0	0	0	2	0	3	2	0	0	0	2	68	0	1	2	42	0	0	28	0	0	77	55
794417	Bacteria	Actinobacteria	Thermoleophilia	Solirubrobacterales	NA	NA	NA	3.72408	-1.00247	0.355908	-2.81667	0.0048525	0.0316977	0	0	1	0	0	0	0	0	0	0	19	0	0	0	0	1	1	0	0	1	0	1	0	0	11	0	0	0	3	0	0	11	0	0	9	27
New.3.CleanUp.ReferenceOTU12436	Bacteria	Actinobacteria	Acidimicrobiia	Acidimicrobiales	NA	NA	NA	2.18561	0.838433	0.297735	2.81603	0.00486205	0.0316977	0	0	4	0	1	0	0	3	0	1	0	5	0	0	3	2	2	0	3	4	0	5	5	3	0	2	0	2	0	0	1	0	0	0	0	0
341901	Bacteria	Actinobacteria	Actinobacteria	Actinomycetales	Nocardioidaceae	NA	NA	2.27533	-0.950506	0.338246	-2.81011	0.00495252	0.032211	0	0	0	0	0	0	0	0	0	0	7	0	0	0	0	0	0	0	0	0	0	0	0	0	3	0	0	0	0	0	0	1	0	0	7	8
203418	Bacteria	Actinobacteria	Thermoleophilia	Solirubrobacterales	Solirubrobacteraceae	NA	NA	6.87593	-1.08767	0.387246	-2.80873	0.00497379	0.0323194	0	0	0	0	0	0	0	0	0	0	48	0	0	0	0	3	0	0	0	2	0	1	0	0	14	2	1	0	17	0	0	11	0	0	47	46
509881	Bacteria	Actinobacteria	Thermoleophilia	Solirubrobacterales	NA	NA	NA	2.18526	-0.871394	0.310417	-2.80718	0.00499781	0.0324488	0	0	0	0	0	0	0	0	1	0	7	0	0	0	0	0	0	0	0	0	0	0	0	0	7	0	0	0	4	0	0	5	0	0	6	3
647579	Bacteria	Actinobacteria	Actinobacteria	Actinomycetales	Intrasporangiaceae	NA	NA	2.36452	-0.924887	0.330139	-2.80151	0.0050864	0.0328623	0	0	0	0	0	0	0	0	0	0	9	0	0	0	0	0	0	0	0	0	0	0	0	0	11	0	0	0	8	0	0	5	0	0	2	4
New.6.CleanUp.ReferenceOTU42278	Bacteria	Actinobacteria	Thermoleophilia	Gaiellales	Gaiellaceae	NA	NA	2.45567	-0.98999	0.353378	-2.80151	0.00508648	0.0328623	0	0	0	0	0	1	0	0	0	7	0	0	0	0	0	0	0	0	0	59	0	0	0	1	0	7	17	21	0	0	0	0	0	0	0	0
824845	Bacteria	Actinobacteria	Thermoleophilia	Solirubrobacterales	NA	NA	NA	3.41744	-1.0179	0.363807	-2.79792	0.0051433	0.033121	0	0	0	0	0	0	0	0	0	0	19	0	0	0	0	0	0	0	0	0	0	0	0	0	3	0	0	0	13	0	0	1	0	0	28	16
223787	Bacteria	Actinobacteria	Actinobacteria	Actinomycetales	Microbacteriaceae	NA	NA	2.07206	-0.843828	0.302338	-2.79101	0.0052544	0.0335898	0	0	2	1	0	0	1	0	0	0	0	0	0	0	0	0	0	0	0	0	0	3	0	0	1	0	0	3	1	0	3	1	1	0	1	8
New.0.ReferenceOTU417	Bacteria	Actinobacteria	Actinobacteria	Actinomycetales	NA	NA	NA	4.81751	0.849187	0.304492	2.78886	0.00528931	0.0336048	0	1	2	4	0	1	3	9	16	13	7	5	6	0	3	1	4	2	9	2	3	16	7	6	3	0	0	4	7	0	0	0	0	0	8	2
New.4.CleanUp.ReferenceOTU4808	Bacteria	Actinobacteria	Thermoleophilia	Gaiellales	Gaiellaceae	NA	NA	2.06412	0.957434	0.34344	2.78777	0.00530715	0.0336816	0	0	0	0	2	0	0	1	0	0	0	0	0	0	15	22	1	0	56	0	0	0	0	0	0	0	0	0	0	1	0	0	1	0	0	0
4463767	Bacteria	Actinobacteria	Actinobacteria	Actinomycetales	Nocardioidaceae	NA	NA	3.53011	-0.860693	0.308799	-2.78723	0.00531608	0.0337112	2	0	1	0	0	1	0	0	0	0	7	1	3	0	0	0	0	3	0	6	1	2	0	1	8	4	0	12	3	1	0	6	8	1	8	4
4344786	Bacteria	Actinobacteria	Thermoleophilia	Gaiellales	Gaiellaceae	NA	NA	41.47	-1.17398	0.421811	-2.78319	0.00538276	0.0339515	0	0	0	4	0	0	0	0	1	0	298	0	0	0	0	1	0	1	0	0	0	0	0	1	168	0	0	0	134	0	0	76	0	0	218	329
New.2.ReferenceOTU728	Bacteria	Actinobacteria	Thermoleophilia	Gaiellales	Gaiellaceae	NA	NA	13.4592	1.00661	0.361637	2.78349	0.00537779	0.0339515	8	0	4	0	4	1	13	26	0	27	0	29	15	4	11	10	10	13	33	75	20	39	37	28	0	2	5	1	0	3	12	0	9	4	0	0
New.3.CleanUp.ReferenceOTU9641	Bacteria	Actinobacteria	Actinobacteria	Actinomycetales	NA	NA	NA	1.78835	0.923166	0.331703	2.78311	0.00538408	0.0339515	3	0	0	0	16	0	7	0	0	0	0	0	0	0	0	0	0	0	0	0	0	5	0	0	0	0	0	0	0	0	1	0	0	0	0	0
145578	Bacteria	Actinobacteria	Actinobacteria	Actinomycetales	Micromonosporaceae	Catellatospora	NA	6.60106	-1.05921	0.380639	-2.78272	0.00539054	0.0339652	0	0	0	0	0	0	2	0	0	0	39	1	0	1	2	2	2	0	2	1	0	0	1	1	32	0	2	0	7	0	0	17	0	0	14	13
4299608	Bacteria	Actinobacteria	Actinobacteria	Actinomycetales	Geodermatophilaceae	Geodermatophilus	NA	4.24327	-0.925645	0.333132	-2.77861	0.0054592	0.034261	1	4	0	7	0	0	1	1	0	0	11	2	0	0	0	1	0	0	4	0	1	0	1	1	19	5	2	1	35	0	2	1	0	0	7	5
1074434	Bacteria	Actinobacteria	Actinobacteria	Actinomycetales	Micromonosporaceae	NA	NA	2.47049	-0.938611	0.337843	-2.77824	0.0054654	0.0342727	0	0	0	0	0	0	0	0	0	0	52	0	0	0	0	7	0	0	0	0	0	3	0	0	3	0	0	0	0	0	0	0	0	0	2	3
217392	Bacteria	Actinobacteria	Thermoleophilia	Solirubrobacterales	Conexibacteraceae	NA	NA	6.05421	0.906117	0.326409	2.77601	0.00550299	0.0344426	3	1	0	17	13	2	1	8	8	16	4	3	0	5	0	0	1	0	23	10	6	15	16	9	11	0	12	2	13	1	1	1	0	0	5	1
New.3.CleanUp.ReferenceOTU8417	Bacteria	Actinobacteria	Thermoleophilia	Gaiellales	Gaiellaceae	NA	NA	29.1148	1.17069	0.422055	2.77378	0.00554096	0.0346365	332	0	0	0	351	1	211	0	0	0	0	0	0	0	2	4	0	0	1	1	0	140	0	1	0	0	0	0	0	0	202	0	0	0	0	0
New.1.ReferenceOTU12256	Bacteria	Actinobacteria	Actinobacteria	Actinomycetales	NA	NA	NA	7.21423	0.945981	0.341729	2.76822	0.00563634	0.0351214	2	0	1	0	12	1	17	16	1	9	0	14	1	1	3	4	2	1	30	20	14	19	20	13	0	0	7	4	0	3	0	0	2	1	0	0
4457889	Bacteria	Actinobacteria	Actinobacteria	Actinomycetales	Micromonosporaceae	NA	NA	20.7681	-1.12553	0.406638	-2.76789	0.00564198	0.0351289	1	11	0	2	2	2	0	0	10	1	146	1	0	0	1	4	0	0	0	0	1	2	1	1	92	0	0	2	152	2	0	23	0	0	78	70
4409084	Bacteria	Actinobacteria	Actinobacteria	Actinomycetales	Micrococcaceae	Arthrobacter	NA	30.5693	-1.15964	0.420237	-2.75949	0.00578916	0.0357161	0	0	0	0	0	1	0	0	0	0	230	0	0	0	0	0	0	1	0	0	1	0	1	0	254	0	1	1	56	0	0	97	0	1	161	207
1054879	Bacteria	Actinobacteria	Thermoleophilia	Gaiellales	Gaiellaceae	NA	NA	4.8138	-0.892058	0.3239	-2.75412	0.00588505	0.0361576	1	2	0	1	0	2	5	4	2	1	10	1	0	0	0	0	1	0	5	0	0	2	5	3	14	0	0	0	5	0	0	10	2	1	5	12
New.0.CleanUp.ReferenceOTU772	Bacteria	Actinobacteria	Actinobacteria	Actinomycetales	NA	NA	NA	7.24268	1.00385	0.364764	2.75205	0.00592242	0.0363024	12	8	1	15	25	3	0	1	4	2	0	1	0	0	0	1	0	0	30	19	9	24	27	26	0	6	17	11	11	16	0	0	0	0	0	0
332788	Bacteria	Actinobacteria	Thermoleophilia	Gaiellales	Gaiellaceae	NA	NA	7.98621	-1.09737	0.399008	-2.75023	0.00595533	0.0364475	2	0	0	0	0	0	0	0	0	0	57	1	1	0	0	0	0	0	0	1	0	0	0	0	23	0	0	0	3	0	0	27	0	0	28	73
New.0.ReferenceOTU21445	Bacteria	Actinobacteria	Actinobacteria	Micrococcales	NA	NA	NA	5.17429	-1.02334	0.372458	-2.74752	0.00600476	0.0366932	0	0	8	0	0	0	1	3	0	0	0	3	0	4	0	4	8	2	3	0	3	0	1	0	0	0	0	0	0	0	0	6	1	0	0	4
1062966	Bacteria	Actinobacteria	Thermoleophilia	Gaiellales	Gaiellaceae	NA	NA	11.2013	-1.11543	0.406838	-2.74171	0.00611199	0.0370733	1	5	0	0	0	0	0	1	0	0	82	1	0	0	0	0	0	0	0	0	0	0	0	0	19	0	0	0	1	0	0	41	0	0	56	53
1123057	Bacteria	Actinobacteria	Acidimicrobiia	Acidimicrobiales	EB1017	NA	NA	1.71864	-0.871463	0.317865	-2.74161	0.00611392	0.0370733	0	0	0	0	0	0	0	0	0	0	0	0	0	0	0	0	0	1	0	0	0	0	0	0	7	0	0	0	6	0	0	0	1	0	3	8
219818	Bacteria	Actinobacteria	Thermoleophilia	Gaiellales	Gaiellaceae	NA	NA	11.8707	-1.11586	0.40795	-2.73528	0.00623276	0.0375918	0	0	0	0	0	0	0	0	0	0	93	0	0	0	2	0	0	0	1	0	0	0	0	0	70	1	0	0	19	0	0	34	0	1	60	83
11622	Bacteria	Actinobacteria	Actinobacteria	Actinomycetales	Frankiaceae	NA	NA	18.2362	-1.12686	0.412699	-2.73046	0.00632451	0.037932	1	0	1	1	1	0	0	0	1	0	142	0	0	0	1	1	2	0	0	0	0	0	0	1	52	1	0	1	39	2	0	54	1	0	107	136
New.5.CleanUp.ReferenceOTU635	Bacteria	Actinobacteria	Actinobacteria	Actinomycetales	Frankiaceae	NA	NA	1.98766	0.829395	0.303971	2.72853	0.00636171	0.0380786	0	0	3	0	0	0	0	1	0	1	0	4	4	0	0	0	3	4	2	7	0	0	2	4	0	1	2	0	0	0	0	0	1	0	0	0
220013	Bacteria	Actinobacteria	Thermoleophilia	Gaiellales	Gaiellaceae	NA	NA	8.0152	-1.08793	0.398982	-2.72676	0.00639604	0.0382261	0	0	0	0	0	0	0	0	0	0	62	0	0	0	0	0	0	0	0	0	0	0	0	1	48	0	0	0	56	0	0	4	0	0	17	31
4414336	Bacteria	Actinobacteria	Acidimicrobiia	Acidimicrobiales	NA	NA	NA	3.28077	-0.973285	0.35707	-2.72575	0.00641554	0.0382348	0	0	0	0	0	0	0	1	0	0	16	0	0	0	0	0	0	0	0	0	0	0	2	0	15	0	0	0	2	0	0	4	0	0	18	11
New.0.ReferenceOTU8484	Bacteria	Actinobacteria	MB-A2-108	0319-7L14	NA	NA	NA	3.29002	-0.818305	0.300692	-2.72141	0.00650042	0.0385871	0	1	0	0	0	0	0	5	2	0	4	0	3	4	0	2	2	0	0	0	0	3	0	0	0	0	2	0	0	0	1	4	3	0	3	7
4479100	Bacteria	Actinobacteria	Thermoleophilia	Gaiellales	Gaiellaceae	NA	NA	1.78488	-0.867775	0.319111	-2.71935	0.00654105	0.0387991	0	0	0	0	0	0	0	0	0	0	2	0	0	0	0	0	0	0	0	0	0	0	0	0	1	0	0	0	1	0	0	2	0	0	5	1
984175	Bacteria	Actinobacteria	Acidimicrobiia	Acidimicrobiales	NA	NA	NA	2.3423	-0.87161	0.320615	-2.71855	0.0065568	0.0388392	0	6	0	0	0	0	0	0	4	0	0	0	0	0	0	0	0	0	0	0	0	0	0	0	2	0	0	0	0	0	0	7	0	0	6	3
4373961	Bacteria	Actinobacteria	Acidimicrobiia	Acidimicrobiales	EB1017	NA	NA	3.27827	-0.989577	0.364399	-2.71564	0.00661475	0.0390423	0	0	0	0	0	0	0	0	0	0	18	0	0	0	0	0	0	0	0	0	0	0	0	0	12	0	0	0	3	0	0	15	0	0	0	6
1060474	Bacteria	Actinobacteria	Actinobacteria	Actinomycetales	Kineosporiaceae	NA	NA	8.68236	-1.06762	0.393477	-2.71331	0.00666156	0.0392121	0	0	0	1	1	0	0	0	1	0	62	0	1	0	1	2	1	0	4	0	0	0	0	0	13	0	0	0	31	0	1	16	0	0	34	45
New.0.CleanUp.ReferenceOTU60025	Bacteria	Actinobacteria	Actinobacteria	Actinomycetales	Micromonosporaceae	NA	NA	2.53449	-0.952867	0.35118	-2.71333	0.0066611	0.0392121	0	0	0	0	0	0	2	0	7	0	0	0	0	0	0	0	0	0	0	0	1	0	0	0	0	0	0	0	1	0	0	0	0	0	0	0
New.3.CleanUp.ReferenceOTU3268	Bacteria	Actinobacteria	Thermoleophilia	Gaiellales	Gaiellaceae	NA	NA	1.8296	0.856107	0.315904	2.71003	0.00672778	0.0395019	0	0	0	0	2	0	2	0	0	0	0	0	0	0	0	0	0	0	5	2	1	11	6	2	0	1	0	1	0	0	0	0	0	0	0	0
New.0.ReferenceOTU225	Bacteria	Actinobacteria	Thermoleophilia	Gaiellales	Gaiellaceae	NA	NA	2.49172	-0.814422	0.300616	-2.70918	0.00674496	0.0395627	0	0	1	0	0	0	0	2	0	1	0	0	0	0	5	1	0	0	2	0	0	2	0	0	1	0	0	0	0	0	0	2	3	0	4	9
New.2.CleanUp.ReferenceOTU20176	Bacteria	Actinobacteria	Actinobacteria	Actinomycetales	Streptomycetaceae	NA	NA	2.21648	0.876927	0.324005	2.70653	0.00679912	0.0398213	4	0	0	0	6	0	6	0	0	0	0	3	0	4	0	0	0	0	0	1	6	12	1	0	0	0	0	0	0	0	1	0	0	7	0	0
New.3.ReferenceOTU7577	Bacteria	Actinobacteria	Actinobacteria	Actinomycetales	Frankiaceae	NA	NA	2.57277	0.938807	0.347074	2.70492	0.00683215	0.0399554	11	0	0	0	11	0	3	0	0	1	0	0	1	0	0	2	0	0	1	0	0	26	0	0	0	0	1	2	0	0	7	0	0	0	0	0
855860	Bacteria	Actinobacteria	Thermoleophilia	Gaiellales	Gaiellaceae	NA	NA	6.51355	-1.0675	0.395066	-2.70207	0.00689094	0.0402694	0	0	0	0	0	0	0	0	0	0	49	0	0	0	0	0	0	0	0	0	0	0	0	0	70	0	0	0	3	0	0	12	0	0	22	20
New.0.ReferenceOTU7150	Bacteria	Actinobacteria	Thermoleophilia	Gaiellales	Gaiellaceae	NA	NA	2.14256	-0.836032	0.309485	-2.70137	0.00690551	0.0403247	0	1	0	1	0	0	0	0	0	0	3	0	0	0	0	0	2	0	0	1	0	0	0	0	5	1	0	0	1	0	0	4	1	0	9	4
993474	Bacteria	Actinobacteria	Actinobacteria	Actinomycetales	Pseudonocardiaceae	Pseudonocardia	NA	4.73253	-0.982414	0.363943	-2.69937	0.00694715	0.0405379	1	0	0	0	0	0	0	0	0	0	24	0	1	0	1	1	0	4	0	2	1	2	0	0	19	1	0	0	18	1	0	5	0	0	17	21
240137	Bacteria	Actinobacteria	Thermoleophilia	Solirubrobacterales	Solirubrobacteraceae	NA	NA	9.12894	-1.07983	0.400652	-2.69517	0.00703524	0.040861	0	0	0	0	1	0	0	0	0	0	71	0	1	0	1	0	0	0	0	1	0	0	0	0	34	0	0	0	20	0	0	26	0	0	51	36
New.5.CleanUp.ReferenceOTU100046	Bacteria	Actinobacteria	Rubrobacteria	Rubrobacterales	Rubrobacteraceae	Rubrobacter	NA	2.65092	0.964983	0.35835	2.69285	0.00708435	0.0410051	0	0	10	0	0	0	0	0	0	0	0	0	3	0	0	0	28	19	0	0	0	0	0	0	0	0	0	0	0	0	0	0	0	0	0	0
New.0.CleanUp.ReferenceOTU10774	Bacteria	Actinobacteria	Actinobacteria	Actinomycetales	Nocardioidaceae	NA	NA	2.04299	-0.895738	0.333021	-2.68974	0.00715085	0.0412993	0	0	0	0	0	0	0	0	5	0	0	0	0	0	0	0	0	0	0	0	0	0	0	0	0	0	0	0	0	0	0	0	0	0	1	0
New.5.ReferenceOTU15590	Bacteria	Actinobacteria	Actinobacteria	Actinomycetales	NA	NA	NA	7.21593	1.04984	0.390441	2.68886	0.00716962	0.0412993	0	0	19	0	0	0	0	19	0	0	0	11	25	0	0	0	25	46	0	0	0	0	48	23	0	0	0	0	0	0	0	0	26	0	0	0
New.6.CleanUp.ReferenceOTU130775	Bacteria	Actinobacteria	Actinobacteria	Actinomycetales	NA	NA	NA	7.07809	-1.07526	0.399908	-2.68876	0.00717179	0.0412993	0	0	0	0	0	21	0	0	0	8	0	0	0	0	0	0	0	0	0	24	0	0	0	0	0	17	54	83	0	2	0	0	0	0	0	0
New.6.CleanUp.ReferenceOTU92688	Bacteria	Actinobacteria	Thermoleophilia	Gaiellales	Gaiellaceae	NA	NA	2.55197	-0.99827	0.37122	-2.68916	0.00716317	0.0412993	0	0	0	0	0	10	0	0	0	179	0	0	0	0	0	0	0	0	0	171	0	0	0	0	0	21	21	17	0	0	0	0	0	0	0	0
1032653	Bacteria	Actinobacteria	Thermoleophilia	Solirubrobacterales	Solirubrobacteraceae	NA	NA	11.1235	-1.08903	0.405157	-2.68791	0.0071901	0.0413143	1	1	0	0	0	0	0	0	0	0	86	0	1	0	0	0	0	0	1	0	0	0	0	3	62	0	0	0	63	0	1	14	0	0	66	44
New.0.ReferenceOTU98	Bacteria	Actinobacteria	Actinobacteria	Actinomycetales	NA	NA	NA	10.4494	0.97147	0.361535	2.68707	0.00720816	0.0413579	4	0	1	22	7	0	1	3	16	14	3	1	1	0	0	0	0	1	83	36	9	29	52	25	6	13	22	9	5	2	0	0	0	0	2	0
1145172	Bacteria	Actinobacteria	Thermoleophilia	Gaiellales	Gaiellaceae	NA	NA	10.6338	-1.00852	0.376022	-2.68208	0.00731655	0.0418278	0	4	1	0	0	0	5	1	23	0	39	0	1	6	16	7	0	0	2	0	1	2	0	0	15	1	0	0	0	0	2	25	0	0	21	27
4479035	Bacteria	Actinobacteria	Thermoleophilia	Solirubrobacterales	NA	NA	NA	8.52456	-1.04495	0.390111	-2.67859	0.00739319	0.0421743	0	0	0	0	0	0	0	1	0	0	66	0	1	0	1	1	3	1	1	0	0	0	0	0	33	1	0	0	29	0	3	22	0	0	35	40
1105878	Bacteria	Actinobacteria	Actinobacteria	Actinomycetales	Pseudonocardiaceae	NA	NA	2.22975	-0.880014	0.328959	-2.67514	0.0074697	0.0425186	0	0	0	0	0	0	0	0	1	0	6	0	0	0	0	0	0	0	1	0	0	0	0	0	18	0	0	0	4	0	0	1	0	0	192	5
New.0.CleanUp.ReferenceOTU104972	Bacteria	Actinobacteria		NA	NA	NA	NA	2.20044	-0.931776	0.348799	-2.67138	0.00755394	0.0428579	0	0	0	0	0	0	0	0	6	0	0	0	0	0	0	0	0	0	0	0	0	0	0	0	0	0	0	0	0	0	0	2	0	0	0	0
New.4.CleanUp.ReferenceOTU4207	Bacteria	Actinobacteria	Thermoleophilia	Gaiellales	Gaiellaceae	NA	NA	2.01932	0.919866	0.344613	2.66927	0.00760155	0.043021	0	0	0	0	1	0	0	0	0	0	0	0	0	0	15	22	0	0	41	0	0	0	1	0	0	1	0	0	0	1	0	0	0	0	0	0
13047	Bacteria	Actinobacteria	Actinobacteria	Actinomycetales	Mycobacteriaceae	Mycobacterium	NA	3.01345	-0.930498	0.349472	-2.66258	0.00775442	0.0437294	0	0	0	0	2	0	0	0	0	0	13	0	0	1	1	0	0	0	0	0	0	0	0	0	13	0	0	0	7	0	1	9	0	0	12	20
New.3.CleanUp.ReferenceOTU82635	Bacteria	Actinobacteria	Thermoleophilia	Gaiellales	Gaiellaceae	NA	NA	2.29477	0.879654	0.330657	2.66032	0.00780656	0.0439293	1	0	2	0	0	0	0	1	0	0	0	0	6	0	8	5	5	18	0	0	0	0	0	0	0	0	0	0	0	0	5	0	2	0	0	0
New.0.CleanUp.ReferenceOTU53507	Bacteria	Actinobacteria	Thermoleophilia	Gaiellales	NA	NA	NA	4.1241	-0.963919	0.362768	-2.65712	0.00788107	0.0441911	0	7	0	1	0	0	1	2	11	2	0	0	0	1	1	2	1	0	1	0	0	0	0	0	0	0	0	0	0	0	0	1	1	0	0	1
4444046	Bacteria	Actinobacteria	Acidimicrobiia	Acidimicrobiales	NA	NA	NA	9.86772	-0.770298	0.29013	-2.65501	0.00793057	0.0442837	1	5	8	0	1	5	3	17	1	5	4	10	10	0	10	6	8	5	13	0	7	4	2	6	10	7	2	4	2	4	7	29	54	4	5	4
106874	Bacteria	Actinobacteria	Thermoleophilia	Solirubrobacterales	NA	NA	NA	9.63707	-1.0037	0.378341	-2.65289	0.00798067	0.0444027	3	4	0	1	2	0	5	0	6	0	54	0	0	2	0	1	0	0	1	0	8	8	0	0	31	0	0	0	38	0	11	11	0	1	42	21
241499	Bacteria	Actinobacteria	Thermoleophilia	Gaiellales	Gaiellaceae	NA	NA	1.87585	-0.829966	0.3141	-2.64236	0.00823312	0.0455504	0	2	0	0	0	0	0	0	0	0	2	0	0	0	0	0	0	0	0	0	0	0	0	0	0	0	0	0	0	0	0	2	0	0	8	6
New.5.CleanUp.ReferenceOTU5877	Bacteria	Actinobacteria	Thermoleophilia	Gaiellales	Gaiellaceae	NA	NA	4.33091	0.972003	0.368014	2.64121	0.00826096	0.0456086	0	0	3	0	0	0	0	3	0	12	0	3	0	0	0	0	1	0	0	27	0	0	33	32	0	5	7	7	0	0	0	0	1	0	0	0
219330	Bacteria	Actinobacteria	Thermoleophilia	Solirubrobacterales	NA	NA	NA	2.09723	-0.841773	0.319221	-2.63696	0.0083653	0.0460758	0	2	0	0	0	0	0	0	1	0	4	0	0	0	0	0	0	0	0	0	0	0	0	0	10	0	0	0	0	0	0	3	0	0	5	6
200629	Bacteria	Actinobacteria	Thermoleophilia	Solirubrobacterales	NA	NA	NA	1.62917	-0.844694	0.321049	-2.63104	0.00851237	0.0466702	0	0	0	0	0	0	0	0	0	0	0	0	0	0	0	0	0	0	0	0	0	0	0	0	3	0	0	0	6	0	0	11	0	0	2	1
New.3.CleanUp.ReferenceOTU64576	Bacteria	Actinobacteria	Thermoleophilia	Gaiellales	Gaiellaceae	NA	NA	1.78692	0.862024	0.327762	2.63003	0.00853776	0.046755	1	0	0	0	8	0	10	0	0	0	0	0	0	0	0	1	0	0	0	0	0	10	0	0	0	0	0	0	0	0	2	0	0	0	0	0
704830	Bacteria	Actinobacteria	Actinobacteria	Actinomycetales	Geodermatophilaceae	Geodermatophilus	NA	6.15947	-1.02064	0.389132	-2.62286	0.00871946	0.0474701	0	0	0	1	0	0	0	0	0	0	46	0	0	0	0	2	0	0	0	0	0	0	0	0	30	0	0	1	5	0	1	18	0	0	33	15
4302223	Bacteria	Actinobacteria	Actinobacteria	Actinomycetales	Thermomonosporaceae	Actinomadura	vicea	2.82556	-0.888385	0.338764	-2.62243	0.00873041	0.0474701	0	1	0	0	0	0	1	0	5	0	7	0	0	0	0	0	0	0	1	1	0	0	0	0	2	0	0	0	1	0	0	1	0	0	0	19
New.5.CleanUp.ReferenceOTU33400	Bacteria	Actinobacteria	Thermoleophilia	Gaiellales	Gaiellaceae	NA	NA	16.0458	1.07499	0.41032	2.61989	0.00879581	0.0476616	0	0	58	0	0	0	0	75	0	0	0	17	26	0	0	0	34	38	1	0	0	0	162	119	0	0	1	0	0	14	0	0	10	0	0	0
1145384	Bacteria	Actinobacteria	Actinobacteria	Actinomycetales	Intrasporangiaceae	Oryzihumus	leptocrescens	6.42784	-1.02712	0.392441	-2.61725	0.00886403	0.047867	0	0	0	0	0	0	0	0	0	1	50	0	0	0	0	0	0	0	0	0	0	0	0	0	30	0	0	0	9	0	0	19	0	1	25	29
New.2.CleanUp.ReferenceOTU802	Bacteria	Actinobacteria	Actinobacteria	Actinomycetales	Micromonosporaceae	NA	NA	5.83382	0.947111	0.363365	2.6065	0.00914729	0.0490796	2	0	1	0	0	2	32	7	0	2	0	0	0	25	9	6	0	0	9	8	15	17	6	19	0	5	0	2	0	6	33	0	0	4	0	0
876717	Bacteria	Actinobacteria	Thermoleophilia	Solirubrobacterales	Patulibacteraceae	NA	NA	15.2445	-1.06852	0.410279	-2.60438	0.00920395	0.0492979	0	0	0	0	0	0	0	0	0	0	125	4	0	1	1	0	0	1	1	0	0	0	0	1	52	0	0	0	30	0	1	29	0	0	93	84
4331731	Bacteria	Actinobacteria	Thermoleophilia	Solirubrobacterales	Solirubrobacteraceae	NA	NA	9.13327	-1.05076	0.403544	-2.60383	0.00921886	0.0493109	0	0	0	0	0	0	0	0	0	0	75	0	0	0	0	0	1	0	0	0	0	0	0	0	29	0	0	0	36	0	0	24	0	0	63	27
New.2.CleanUp.ReferenceOTU849	Bacteria	AD3	JG37-AG-4	NA	NA	NA	NA	2.43103	1.4117	0.331274	4.26143	2.03e-05	0.000601251	0	0	1	0	0	0	3	1	0	2	0	0	0	0	1	1	1	0	9	13	1	8	6	13	0	0	0	0	0	0	0	0	0	0	0	0
223820	Bacteria	AD3	ABS-6	NA	NA	NA	NA	8.63483	-1.47444	0.395903	-3.72424	0.000195902	0.00328885	0	0	0	0	0	0	0	0	1	0	43	0	0	0	0	0	0	0	0	0	1	0	0	0	54	0	0	0	48	0	0	39	0	0	19	67
4470401	Bacteria	AD3	ABS-6	NA	NA	NA	NA	2.73859	-1.08847	0.321547	-3.38512	0.000711479	0.00809384	0	0	0	3	0	1	0	0	43	0	1	0	0	0	0	0	0	0	1	1	1	1	2	0	6	0	0	1	2	1	0	1	0	0	2	10
New.0.CleanUp.ReferenceOTU78913	Bacteria	AD3	JG37-AG-4	NA	NA	NA	NA	3.85615	1.10568	0.339061	3.26101	0.00111015	0.0111899	0	0	0	0	0	0	3	10	4	12	0	0	0	0	3	4	5	0	2	24	2	9	19	4	0	0	0	3	0	0	0	0	0	0	0	1
2661155	Bacteria	Armatimodetes	Chthonomodetes	Chthonomodales	Chthonomodaceae	NA	NA	10.2333	-2.42297	0.392987	-6.16552	7.03e-10	3.08e-07	0	0	0	3	0	0	0	0	0	0	7	0	0	0	0	0	0	0	0	0	0	0	0	0	41	0	1	0	125	0	0	6	0	0	46	58
1111257	Bacteria	Armatimodetes	Chthonomodetes	SJA-22	NA	NA	NA	5.3356	-1.69229	0.377374	-4.48437	7.31e-06	0.000281633	0	0	0	0	0	0	0	0	0	0	15	0	0	0	0	0	0	0	0	0	0	0	0	0	17	0	0	0	34	0	0	33	0	0	20	14
4337722	Bacteria	Armatimodetes	0319-6E2	NA	NA	NA	NA	2.63329	-1.39384	0.337396	-4.13118	3.61e-05	0.000923224	0	0	0	0	0	0	0	1	0	0	2	0	0	0	0	0	0	0	0	0	0	0	0	0	9	0	0	0	7	0	0	6	0	0	12	11
4417311	Bacteria	Armatimodetes	[Fimbriimodia]	[Fimbriimodales]	[Fimbriimodaceae]	Fimbriimos	NA	2.47477	-1.31653	0.351928	-3.74091	0.000183352	0.00311975	0	0	0	0	0	0	0	0	2	0	0	0	0	0	0	0	0	0	0	0	0	0	0	0	7	0	0	0	0	0	1	1	0	0	1	29
4347952	Bacteria	Armatimodetes	[Fimbriimodia]	[Fimbriimodales]	[Fimbriimodaceae]	Fimbriimos	NA	1.93967	-1.10744	0.337309	-3.28316	0.00102649	0.0105936	0	0	0	0	0	0	0	0	0	0	0	0	0	0	0	0	0	0	0	0	0	0	0	0	15	0	0	0	0	0	0	10	0	0	2	0
362406	Bacteria	Armatimodetes	Chthonomodetes	SJA-22	NA	NA	NA	2.60772	-0.893407	0.300187	-2.97617	0.00291877	0.0218631	1	0	1	0	0	1	0	0	1	0	1	1	1	3	0	0	2	0	0	0	1	1	0	0	3	0	0	0	4	0	2	9	2	0	1	4
4385104	Bacteria	Armatimodetes	Chthonomodetes	SJA-22	NA	NA	NA	1.82797	-0.918106	0.313832	-2.92547	0.00343941	0.0246074	0	0	0	2	0	0	0	0	0	0	0	0	0	0	0	0	0	0	0	0	0	0	0	0	4	0	0	0	8	0	0	0	0	0	0	1
New.0.CleanUp.ReferenceOTU99324	Bacteria	Armatimodetes	Chthonomodetes	Chthonomodales	Chthonomodaceae	NA	NA	3.69984	-1.0427	0.380889	-2.73756	0.00618977	0.0374479	0	14	0	6	0	0	0	0	108	0	0	0	0	0	0	0	0	0	0	0	0	0	0	0	0	0	0	0	0	0	0	2	0	0	0	0
4341330	Bacteria	Bacteroidetes	[Saprospirae]	[Saprospirales]	Chitinophagaceae	Niastella	NA	5.37412	-2.20948	0.382666	-5.77392	7.74e-09	1.7e-06	0	0	0	0	0	0	0	0	0	0	92	0	0	0	0	0	0	0	0	0	0	0	0	0	10	0	0	0	0	0	0	11	0	0	20	55
4459146	Bacteria	Bacteroidetes	[Saprospirae]	[Saprospirales]	Chitinophagaceae	NA	NA	9.11319	-2.22282	0.384939	-5.77449	7.72e-09	1.7e-06	0	0	0	0	1	0	1	0	0	0	9	1	0	0	3	0	1	0	0	0	0	0	0	0	79	0	2	0	0	0	1	70	4	1	31	16
4299286	Bacteria	Bacteroidetes	[Saprospirae]	[Saprospirales]	Chitinophagaceae	NA	NA	7.00074	-2.11617	0.384053	-5.5101	3.59e-08	5.24e-06	0	0	0	0	0	0	0	0	0	0	8	0	0	0	0	0	1	1	0	0	0	0	0	0	68	0	0	0	3	1	0	18	0	0	44	40
New.2.CleanUp.ReferenceOTU45413	Bacteria	Bacteroidetes	[Saprospirae]	[Saprospirales]	Chitinophagaceae	NA	NA	3.87303	1.84854	0.367738	5.02678	4.99e-07	4.06e-05	3	0	0	0	19	0	7	0	0	0	0	0	0	0	2	1	1	0	45	0	30	15	0	1	0	0	0	0	0	0	1	0	0	0	0	0
4400615	Bacteria	Bacteroidetes	[Saprospirae]	[Saprospirales]	Chitinophagaceae	Flavisolibacter	NA	5.17662	-1.7397	0.379462	-4.58465	4.55e-06	0.0001923	0	0	0	0	0	0	0	0	0	0	11	0	0	0	0	1	0	0	0	0	0	0	0	0	56	0	0	0	20	0	0	1	0	0	25	26
209233	Bacteria	Bacteroidetes	[Saprospirae]	[Saprospirales]	Chitinophagaceae	Niastella	NA	3.14537	-1.55713	0.349683	-4.45298	8.47e-06	0.000313897	0	0	0	0	0	0	0	0	0	0	3	0	0	0	0	0	0	0	0	0	0	1	0	0	6	0	0	0	5	0	0	5	1	0	9	21
113674	Bacteria	Bacteroidetes	Sphingobacteriia	Sphingobacteriales	NA	NA	NA	2.98693	-1.57281	0.353866	-4.44466	8.8e-06	0.000317361	0	0	0	0	0	0	0	0	0	0	0	0	0	0	0	2	0	0	0	0	0	0	0	0	13	0	0	0	1	0	0	13	0	0	11	12
New.1.CleanUp.ReferenceOTU14471	Bacteria	Bacteroidetes	[Saprospirae]	[Saprospirales]	Chitinophagaceae	NA	NA	3.00423	1.44585	0.335708	4.30686	1.66e-05	0.000522923	1	0	0	0	1	1	1	5	0	1	0	0	0	0	1	30	2	1	7	11	1	7	3	8	0	0	0	1	0	0	2	0	0	0	0	0
4342317	Bacteria	Bacteroidetes	Sphingobacteriia	Sphingobacteriales	NA	NA	NA	4.05256	-1.33864	0.311148	-4.30227	1.69e-05	0.00052965	1	1	3	0	0	2	0	0	0	0	4	0	0	0	1	2	0	0	1	0	1	0	5	0	14	2	0	3	0	4	0	16	1	8	1	13
1085916	Bacteria	Bacteroidetes	[Saprospirae]	[Saprospirales]	Chitinophagaceae	NA	NA	2.87816	-1.4925	0.347246	-4.29811	1.72e-05	0.000529892	0	0	0	0	0	0	0	0	0	0	2	0	0	0	0	0	0	0	1	0	0	0	0	0	16	0	0	0	4	0	0	2	0	0	22	11
1107049	Bacteria	Bacteroidetes	Cytophagia	Cytophagales	Cytophagaceae	NA	NA	2.3849	-1.40532	0.342822	-4.09926	4.14e-05	0.00103552	0	0	0	0	0	0	0	0	0	0	0	0	0	0	0	0	0	0	0	0	0	0	0	0	6	0	0	2	1	0	0	4	0	0	4	29
929398	Bacteria	Bacteroidetes	[Saprospirae]	[Saprospirales]	Chitinophagaceae	NA	NA	2.72235	-1.41188	0.34744	-4.06366	4.83e-05	0.00114327	0	2	0	1	0	0	0	0	0	0	50	0	0	0	0	0	0	0	0	0	0	0	0	0	19	0	0	0	1	0	0	0	0	0	8	3
223126	Bacteria	Bacteroidetes	Sphingobacteriia	Sphingobacteriales	NA	NA	NA	2.38494	-1.32538	0.328446	-4.03531	5.45e-05	0.00123048	0	0	0	0	0	0	0	0	0	0	0	0	0	0	0	0	0	0	0	0	2	0	0	0	8	0	0	0	0	0	0	6	0	3	10	10
New.2.CleanUp.ReferenceOTU54872	Bacteria	Bacteroidetes	[Saprospirae]	[Saprospirales]	Chitinophagaceae	Niastella	NA	3.19877	1.40497	0.348721	4.02893	5.6e-05	0.00124962	0	0	1	0	5	0	13	0	0	0	0	0	1	2	28	139	1	0	18	0	8	9	1	1	0	0	0	0	0	0	4	0	0	0	0	0
1082249	Bacteria	Bacteroidetes	[Saprospirae]	[Saprospirales]	Chitinophagaceae	NA	NA	10.1285	-1.25162	0.316903	-3.94953	7.83e-05	0.00164243	7	5	9	0	7	5	7	0	13	5	1	5	5	0	6	3	4	2	1	0	7	0	1	1	33	4	13	3	7	4	4	39	0	0	21	54
4458984	Bacteria	Bacteroidetes	[Saprospirae]	[Saprospirales]	Chitinophagaceae	Flavisolibacter	NA	7.69825	-1.54418	0.392717	-3.93204	8.42e-05	0.00174077	0	0	0	0	0	0	0	0	0	0	33	0	1	0	0	0	0	0	0	0	0	0	0	1	36	0	0	0	11	0	0	8	0	0	41	20
4373079	Bacteria	Bacteroidetes	[Saprospirae]	[Saprospirales]	Chitinophagaceae	Flavisolibacter	NA	2.69999	-1.35021	0.346888	-3.89236	9.93e-05	0.00196437	0	0	0	0	0	0	0	0	0	0	4	0	0	0	0	0	0	0	0	0	0	0	0	0	6	0	1	0	1	0	0	2	0	0	16	2
4349251	Bacteria	Bacteroidetes	Cytophagia	Cytophagales	Cytophagaceae	NA	NA	3.21128	-1.32327	0.346328	-3.82086	0.000132986	0.00244737	0	0	0	0	3	2	0	0	0	0	0	56	0	1	1	0	3	0	0	0	0	0	0	0	0	0	3	10	0	0	0	1	29	14	0	0
4327906	Bacteria	Bacteroidetes	Sphingobacteriia	Sphingobacteriales	Sphingobacteriaceae	NA	NA	2.05327	-1.24747	0.34237	-3.64362	0.000268831	0.00416573	0	0	0	0	0	0	0	0	0	0	70	0	0	0	0	0	0	0	0	0	0	0	0	0	7	0	0	0	0	0	0	1	0	0	19	7
New.3.CleanUp.ReferenceOTU103325	Bacteria	Bacteroidetes	[Saprospirae]	[Saprospirales]	Chitinophagaceae	NA	NA	15.3685	1.40704	0.390811	3.60032	0.000317829	0.0046554	36	0	6	0	11	0	13	39	0	0	0	9	15	0	20	144	4	11	84	1	0	26	40	74	0	0	0	1	0	13	15	0	3	0	0	0
New.2.ReferenceOTU6466	Bacteria	Bacteroidetes	Cytophagia	Cytophagales	Cytophagaceae	NA	NA	3.29022	-1.29872	0.364397	-3.56403	0.0003652	0.00508742	0	0	0	0	2	4	0	0	0	0	0	258	0	0	0	0	0	0	0	0	2	0	0	2	0	0	8	0	0	0	0	0	52	10	0	0
4465329	Bacteria	Bacteroidetes	[Saprospirae]	[Saprospirales]	Saprospiraceae	NA	NA	1.9851	-1.16455	0.327597	-3.55483	0.000378221	0.00517513	0	0	0	0	0	0	0	0	0	0	0	0	0	0	0	0	0	0	0	0	0	0	0	0	8	0	0	1	0	0	0	2	3	0	4	1
4445432	Bacteria	Bacteroidetes	[Saprospirae]	[Saprospirales]	Chitinophagaceae	NA	NA	4.6316	-1.26653	0.357252	-3.54519	0.000392327	0.00530318	0	2	0	1	0	1	2	0	2	0	9	0	0	0	6	0	2	0	0	0	1	0	0	0	17	0	1	0	0	0	0	8	0	0	14	25
4312724	Bacteria	Bacteroidetes	[Saprospirae]	[Saprospirales]	Chitinophagaceae	NA	NA	2.34079	-1.17323	0.331624	-3.53783	0.000403431	0.00541682	0	1	0	2	0	0	0	0	0	0	1	0	0	0	0	0	0	0	0	0	0	0	0	0	9	0	0	0	0	0	0	1	0	0	3	14
4451673	Bacteria	Bacteroidetes	Cytophagia	Cytophagales	Cytophagaceae	NA	NA	6.57848	-1.21709	0.346722	-3.51029	0.000447621	0.00580291	3	4	0	0	3	4	2	0	9	3	0	1	0	0	4	1	0	2	10	0	2	2	1	0	5	0	3	64	2	2	0	2	0	2	0	0
217132	Bacteria	Bacteroidetes	[Saprospirae]	[Saprospirales]	Chitinophagaceae	NA	NA	4.42185	-1.25359	0.359006	-3.49183	0.000479731	0.00606967	0	0	0	0	0	0	0	0	20	0	1	0	0	0	0	0	1	0	0	0	2	0	0	0	16	0	0	0	0	0	0	12	0	1	6	12
New.0.ReferenceOTU1384	Bacteria	Bacteroidetes	Cytophagia	Cytophagales	Cytophagaceae	NA	NA	3.51289	-1.11551	0.325403	-3.42808	0.000607873	0.00731311	1	0	0	2	1	1	0	2	1	3	0	2	0	1	0	0	0	0	3	0	2	0	1	0	2	0	0	1	1	0	0	4	1	0	4	15
1857060	Bacteria	Bacteroidetes	[Saprospirae]	[Saprospirales]	Chitinophagaceae	NA	NA	2.53376	-1.09876	0.327281	-3.35724	0.000787251	0.00875401	0	0	0	0	0	0	0	0	3	0	0	0	4	0	0	0	0	0	0	0	1	0	0	0	0	0	2	0	0	2	0	0	7	0	0	0
1019914	Bacteria	Bacteroidetes	Cytophagia	Cytophagales	Cytophagaceae	NA	NA	2.56657	-1.00597	0.303265	-3.31715	0.00090941	0.00974191	1	4	0	0	0	2	0	0	0	1	0	52	0	0	0	0	1	0	1	0	0	1	0	0	0	2	0	6	1	1	0	3	5	5	0	1
New.0.ReferenceOTU947	Bacteria	Bacteroidetes		NA	NA	NA	NA	4.2638	-1.03258	0.311789	-3.3118	0.000926986	0.00990332	7	0	1	0	2	0	1	0	3	1	0	0	1	0	3	0	2	1	1	0	5	5	0	0	1	4	0	1	1	7	1	0	0	0	2	7
592173	Bacteria	Bacteroidetes	[Saprospirae]	[Saprospirales]	Chitinophagaceae	NA	NA	2.36188	1.08475	0.331633	3.27094	0.0010719	0.0109336	2	0	0	0	0	0	1	0	0	0	0	0	0	0	0	2	2	0	4	0	12	2	11	16	0	1	2	1	0	0	0	0	0	0	0	0
2063454	Bacteria	Bacteroidetes	Cytophagia	Cytophagales	Cytophagaceae	NA	NA	2.01007	-1.09492	0.338663	-3.23308	0.00122464	0.0119218	1	0	0	0	0	0	0	0	0	0	0	56	0	0	0	0	0	0	0	0	0	0	0	0	1	0	1	2	0	0	0	0	26	2	0	1
99400	Bacteria	Bacteroidetes	[Saprospirae]	[Saprospirales]	Chitinophagaceae	NA	NA	1.89233	-1.07642	0.334012	-3.2227	0.00126988	0.0122864	0	0	0	0	0	0	0	0	0	0	0	0	0	0	0	0	0	0	0	0	0	0	0	0	4	0	0	0	0	0	0	1	0	0	0	0
1124030	Bacteria	Bacteroidetes	[Saprospirae]	[Saprospirales]	Chitinophagaceae	NA	NA	1.95828	-1.02644	0.32117	-3.19592	0.00139384	0.0131317	0	0	0	0	0	0	0	0	0	0	2	0	0	0	0	0	0	0	0	0	0	0	0	0	0	0	0	0	0	0	0	3	0	0	6	0
1121611	Bacteria	Bacteroidetes	[Saprospirae]	[Saprospirales]	Chitinophagaceae	Flavisolibacter	NA	2.00742	-1.05079	0.328948	-3.1944	0.0014012	0.0131383	0	1	0	0	0	0	0	0	0	0	1	0	0	0	0	0	0	0	0	0	0	0	0	0	5	0	0	0	1	0	0	0	0	0	4	5
4433256	Bacteria	Bacteroidetes	Cytophagia	Cytophagales	Cytophagaceae	NA	NA	2.18504	-1.02007	0.323966	-3.1487	0.00164001	0.0145974	0	0	0	0	0	0	0	0	0	0	0	5	0	0	0	0	0	0	0	0	0	0	0	0	9	1	0	1	0	0	0	4	4	0	0	4
4431405	Bacteria	Bacteroidetes	[Saprospirae]	[Saprospirales]	NA	NA	NA	3.04882	-1.00193	0.323188	-3.10015	0.00193425	0.016533	0	2	1	0	0	0	0	0	7	0	0	0	0	2	0	0	3	0	0	0	2	0	0	0	5	0	0	0	0	0	3	11	2	0	6	10
809485	Bacteria	Bacteroidetes	Cytophagia	Cytophagales	Cytophagaceae	NA	NA	7.75535	-1.14144	0.369928	-3.08557	0.00203159	0.0171361	0	0	1	0	7	6	0	4	0	0	0	120	0	2	8	1	20	2	0	0	10	1	0	1	3	0	6	1	0	0	6	4	159	90	1	0
1048870	Bacteria	Bacteroidetes	[Saprospirae]	[Saprospirales]	Chitinophagaceae	NA	NA	1.84509	-0.991835	0.322184	-3.07847	0.00208068	0.0174199	0	0	0	0	0	0	0	0	1	0	0	0	0	0	0	0	0	0	0	0	0	0	0	0	6	0	0	0	0	0	0	0	0	0	0	5
888623	Bacteria	Bacteroidetes	[Saprospirae]	[Saprospirales]	Chitinophagaceae	Flavisolibacter	NA	1.76031	-0.983042	0.319506	-3.07675	0.0020927	0.0174649	0	0	0	0	0	0	0	0	0	0	0	0	0	0	0	0	0	0	0	0	0	0	0	0	0	0	0	0	0	0	0	4	0	0	4	4
4304381	Bacteria	Bacteroidetes	[Saprospirae]	[Saprospirales]	Chitinophagaceae	NA	NA	2.47476	-1.03597	0.338797	-3.05779	0.00222976	0.0182614	0	0	0	0	0	0	0	0	0	0	3	0	2	0	2	0	0	0	0	0	1	0	0	0	26	0	0	0	7	0	0	7	0	0	1	8
1044319	Bacteria	Bacteroidetes	[Saprospirae]	[Saprospirales]	Chitinophagaceae	Niabella	NA	2.11561	-1.01222	0.331736	-3.05129	0.0022786	0.0185459	0	0	0	0	0	0	0	1	0	0	1	1	0	0	1	0	0	0	0	0	0	0	0	0	9	0	0	0	0	0	0	3	0	0	0	0
New.0.CleanUp.ReferenceOTU355	Bacteria	Bacteroidetes	Cytophagia	Cytophagales	Cytophagaceae	NA	NA	5.02979	1.03697	0.341584	3.03577	0.00239926	0.0192894	3	2	0	0	1	1	1	0	0	2	0	4	19	0	1	35	0	6	36	6	2	7	8	3	3	11	5	58	1	1	0	0	0	1	0	0
New.1.CleanUp.ReferenceOTU44170	Bacteria	Bacteroidetes	Cytophagia	Cytophagales	Cytophagaceae	Sporocytophaga	NA	3.13745	1.00291	0.332353	3.01762	0.0025477	0.0199743	7	0	0	0	1	2	3	0	0	2	0	0	0	0	4	7	0	0	14	0	11	14	3	7	0	1	0	0	0	0	0	0	0	0	0	0
239396	Bacteria	Bacteroidetes	Cytophagia	Cytophagales	Cytophagaceae	NA	NA	1.71724	-0.93839	0.320276	-2.92994	0.00339023	0.0243547	0	0	0	0	0	0	0	0	0	0	0	0	0	0	0	0	0	0	0	0	0	0	0	0	3	0	0	0	1	0	0	9	1	0	0	3
New.0.CleanUp.ReferenceOTU66775	Bacteria	Bacteroidetes	Sphingobacteriia	Sphingobacteriales	NA	NA	NA	1.98312	0.918229	0.32644	2.81286	0.00491034	0.0319861	0	1	0	0	0	0	0	0	0	0	0	0	0	0	1	15	0	1	1	2	0	8	1	7	0	3	0	0	0	0	1	0	0	0	0	0
New.0.CleanUp.ReferenceOTU1691	Bacteria	Bacteroidetes	[Saprospirae]	[Saprospirales]	Chitinophagaceae	NA	NA	2.40386	0.850751	0.303454	2.80356	0.00505415	0.032707	0	0	0	4	2	0	1	4	1	1	2	0	0	0	4	7	0	0	6	3	0	4	1	8	0	0	0	0	0	0	2	0	0	0	0	0
New.0.ReferenceOTU7135	Bacteria	Bacteroidetes	[Saprospirae]	[Saprospirales]	Chitinophagaceae	NA	NA	3.06945	0.927257	0.332496	2.78877	0.00529079	0.0336048	0	1	0	6	0	0	2	12	0	8	3	0	0	0	0	19	0	0	13	2	0	4	1	0	0	0	1	0	0	1	1	0	0	0	0	0
New.6.ReferenceOTU8507	Bacteria	Bacteroidetes	Cytophagia	Cytophagales	Cytophagaceae	NA	NA	1.86945	-0.924267	0.334788	-2.76075	0.00576682	0.0357091	0	0	0	0	0	1	0	0	0	0	0	1	0	0	0	0	0	0	0	0	0	0	0	0	0	4	15	1	0	0	0	0	0	0	0	0
4370361	Bacteria	Bacteroidetes	[Saprospirae]	[Saprospirales]	Chitinophagaceae	NA	NA	2.87173	-0.920199	0.334868	-2.74795	0.00599699	0.0366741	0	4	0	0	0	0	0	0	0	0	7	0	0	2	0	0	0	0	0	0	3	0	0	0	18	0	0	0	1	0	0	0	0	0	1	5
152361	Bacteria	Bacteroidetes	[Saprospirae]	[Saprospirales]	Chitinophagaceae	NA	NA	2.05134	-0.93872	0.342906	-2.73755	0.00618994	0.0374479	0	0	0	0	0	0	0	0	0	0	4	0	0	0	0	0	0	0	0	0	0	0	0	0	1	0	0	0	0	0	0	0	0	0	0	15
1106796	Bacteria	Bacteroidetes	Cytophagia	Cytophagales	Cytophagaceae	NA	NA	2.6163	-0.932834	0.341769	-2.72943	0.00634438	0.0380037	0	1	0	0	0	1	0	5	0	0	0	209	0	0	2	0	1	0	0	0	1	1	0	0	0	1	3	1	0	0	0	0	127	8	0	0
925247	Bacteria	Bacteroidetes	Cytophagia	Cytophagales	Cytophagaceae	NA	NA	4.72314	-0.951527	0.353877	-2.68887	0.00716953	0.0412993	0	7	0	13	0	0	0	0	4	0	8	3	0	0	0	2	0	0	2	0	0	0	0	0	4	1	1	0	2	0	0	3	5	1	0	10
4309463	Bacteria	Bacteroidetes	[Saprospirae]	[Saprospirales]	Chitinophagaceae	Flavisolibacter	NA	2.56245	-0.902782	0.335905	-2.68761	0.00719647	0.0413208	0	9	0	1	0	0	0	0	2	0	0	0	0	0	0	0	0	0	0	0	0	0	0	0	1	0	0	0	0	0	0	0	0	0	3	4
New.4.ReferenceOTU5223	Bacteria	Bacteroidetes	[Saprospirae]	[Saprospirales]	Chitinophagaceae	NA	NA	2.08744	0.951392	0.354469	2.68399	0.0072749	0.0416802	0	0	0	0	0	0	0	0	0	0	0	0	0	0	67	95	3	0	38	0	0	1	0	0	0	1	0	0	0	0	1	0	0	0	0	0
2929705	Bacteria	Bacteroidetes	[Saprospirae]	[Saprospirales]	Chitinophagaceae	NA	NA	1.67248	-0.87895	0.32926	-2.66947	0.00759705	0.043021	0	0	0	0	0	0	0	0	0	0	0	0	0	0	0	0	0	0	0	0	0	0	0	0	0	0	0	0	0	0	0	67	0	0	1	15
New.0.ReferenceOTU13519	Bacteria	Bacteroidetes	Sphingobacteriia	Sphingobacteriales	NA	NA	NA	1.91772	-0.856199	0.325385	-2.63134	0.0085048	0.0466611	0	0	0	0	0	0	0	0	0	0	0	0	0	0	0	2	2	0	0	0	0	0	0	0	0	0	0	0	0	0	0	0	3	9	7	0
New.0.ReferenceOTU12329	Bacteria	Bacteroidetes	Sphingobacteriia	Sphingobacteriales	NA	NA	NA	2.40815	-0.85681	0.329477	-2.60052	0.00930826	0.0497554	0	0	0	0	3	0	0	0	0	0	0	4	1	0	0	0	1	0	0	0	0	2	0	0	0	1	4	0	0	0	0	0	18	1	0	0
4276843	Bacteria	BRC1	PRR-11	NA	NA	NA	NA	2.1413	-1.03219	0.330684	-3.12137	0.00180013	0.0156004	0	0	0	0	0	0	0	0	0	0	4	0	0	0	0	0	0	0	0	0	0	0	0	0	3	0	0	0	1	0	0	1	0	0	8	3
733009	Bacteria	Chlorobi		NA	NA	NA	NA	3.98999	-1.96831	0.368904	-5.33555	9.53e-08	1.03e-05	0	0	0	0	0	0	0	0	0	0	0	0	0	0	0	0	0	0	0	0	0	0	0	0	16	0	0	0	7	0	0	10	0	0	8	55
New.0.CleanUp.ReferenceOTU825	Bacteria	Chlorobi		NA	NA	NA	NA	1.69496	0.85084	0.320498	2.65474	0.00793685	0.0442837	0	0	0	0	0	2	4	0	0	0	0	0	0	0	1	0	0	0	2	0	10	0	8	0	0	0	0	0	0	0	0	0	0	1	0	0
4390724	Bacteria	Chloroflexi	Aerolineae	SBR1031	A4b	NA	NA	6.4213	-2.40333	0.382142	-6.28911	3.19e-10	1.94e-07	0	0	0	0	0	0	0	0	0	0	0	0	0	0	0	0	0	0	0	0	0	0	0	0	61	0	0	0	18	0	0	36	0	0	31	29
220353	Bacteria	Chloroflexi	Chloroflexi	[Roseiflexales]	[Kouleothrixaceae]	NA	NA	6.05328	-2.10185	0.377897	-5.56197	2.67e-08	4.39e-06	0	0	0	0	0	0	0	0	0	0	7	0	0	0	0	0	0	0	0	0	0	0	0	0	7	0	0	0	51	0	0	13	0	0	52	18
217917	Bacteria	Chloroflexi	Chloroflexi	[Roseiflexales]	[Kouleothrixaceae]	NA	NA	10.5922	-2.1308	0.3937	-5.41225	6.22e-08	7.68e-06	0	0	0	0	0	0	0	0	0	0	20	1	0	0	0	1	1	0	0	0	0	0	0	0	30	0	0	0	7	0	0	38	0	0	64	71
223752	Bacteria	Chloroflexi	TK10	AKYG885	Dolo_23	NA	NA	7.44307	-1.96566	0.382375	-5.14066	2.74e-07	2.54e-05	0	0	0	1	0	0	1	0	3	0	12	0	0	0	1	0	0	0	0	0	0	0	0	0	37	0	0	0	117	0	0	3	1	0	20	19
4396579	Bacteria	Chloroflexi	Ktedonobacteria	JG30-KF-AS9	NA	NA	NA	7.53624	-1.92398	0.382692	-5.0275	4.97e-07	4.06e-05	1	1	0	5	3	0	0	2	1	0	87	1	0	0	0	1	0	0	0	2	0	1	1	1	139	0	1	2	707	0	0	3	0	3	20	29
New.1.CleanUp.ReferenceOTU62256	Bacteria	Chloroflexi	Ktedonobacteria	Thermogemmatisporales	Thermogemmatisporaceae	NA	NA	3.50097	1.7078	0.361032	4.73033	2.24e-06	0.000120152	0	0	0	2	0	0	0	1	0	0	0	0	0	0	0	0	0	0	26	21	15	21	12	8	0	0	1	1	0	0	0	0	0	0	0	0
112952	Bacteria	Chloroflexi	Ellin6529	NA	NA	NA	NA	3.95251	-1.70973	0.364215	-4.69428	2.68e-06	0.000132017	0	0	0	0	0	0	0	0	0	0	5	0	1	0	0	0	0	0	0	0	0	0	0	0	12	0	0	0	47	0	0	4	0	0	3	21
238766	Bacteria	Chloroflexi	Chloroflexi	[Roseiflexales]	[Kouleothrixaceae]	NA	NA	12.1276	-1.85224	0.400674	-4.62281	3.79e-06	0.00017177	1	1	0	0	0	0	0	0	1	0	34	0	0	0	0	0	0	3	2	0	0	0	0	0	87	0	0	0	106	1	0	16	0	0	57	29
New.0.CleanUp.ReferenceOTU114059	Bacteria	Chloroflexi	Ktedonobacteria	Thermogemmatisporales	Thermogemmatisporaceae	NA	NA	2.6557	1.50017	0.325559	4.60798	4.07e-06	0.00018239	0	0	0	0	0	0	4	7	6	5	0	1	0	0	0	1	1	0	4	15	9	8	5	3	0	0	0	0	0	0	0	0	0	0	0	0
4299829	Bacteria	Chloroflexi	Gitt-GS-136	NA	NA	NA	NA	16.4909	-1.851	0.402865	-4.5946	4.34e-06	0.000188662	1	0	1	0	0	0	0	1	0	0	53	0	3	1	2	0	1	0	1	0	0	0	0	0	75	1	0	0	17	0	3	148	0	0	39	88
New.0.ReferenceOTU586	Bacteria	Chloroflexi	Ktedonobacteria	JG30-KF-AS9	NA	NA	NA	7.54812	1.72299	0.374997	4.59468	4.33e-06	0.000188662	0	0	0	0	1	0	2	17	17	33	4	0	0	0	0	0	0	0	49	17	11	40	36	33	0	0	0	1	3	0	0	0	0	0	0	0
210532	Bacteria	Chloroflexi	Aerolineae	H39	NA	NA	NA	6.55329	-1.74334	0.381752	-4.56668	4.96e-06	0.000205462	0	1	0	0	5	1	0	0	0	0	11	0	0	0	2	0	0	0	1	0	0	0	0	0	107	2	1	0	214	6	0	2	0	0	7	29
325796	Bacteria	Chloroflexi	TK10	B07_WMSP1	FFCH4570	NA	NA	18.7444	-1.82205	0.410614	-4.43739	9.11e-06	0.000326004	0	0	0	0	0	0	0	0	0	0	67	0	0	0	0	0	1	0	1	0	0	0	0	0	79	0	0	0	230	0	0	45	0	0	73	90
New.0.ReferenceOTU18097	Bacteria	Chloroflexi	TK10	B07_WMSP1	NA	NA	NA	3.63016	1.60013	0.365579	4.37697	1.2e-05	0.000402581	1	0	0	3	13	0	1	0	3	0	1	0	0	0	0	0	0	0	43	0	17	27	0	0	0	0	0	0	2	0	0	0	0	0	0	0
217684	Bacteria	Chloroflexi	TK10	AKYG885	5B-12	NA	NA	6.87667	-1.66204	0.379958	-4.37428	1.22e-05	0.000405862	0	0	0	1	8	0	0	0	0	0	17	0	0	0	1	0	0	0	0	0	0	0	0	0	25	0	1	0	36	2	0	9	0	0	43	26
New.0.ReferenceOTU20379	Bacteria	Chloroflexi	Ktedonobacteria	NA	NA	NA	NA	2.7018	1.50198	0.351268	4.27589	1.9e-05	0.000573661	0	0	0	0	25	0	0	0	0	0	0	0	0	0	0	0	0	0	10	10	13	4	8	2	0	0	0	0	0	0	0	0	0	0	0	0
New.0.ReferenceOTU964	Bacteria	Chloroflexi	Ellin6529	NA	NA	NA	NA	6.11116	-1.5995	0.378534	-4.22552	2.38e-05	0.000669781	0	0	0	0	0	0	0	0	0	0	24	0	0	0	0	0	0	0	0	0	0	0	0	0	17	0	0	0	22	0	0	32	0	0	12	25
New.2.CleanUp.ReferenceOTU54572	Bacteria	Chloroflexi	Ktedonobacteria	Thermogemmatisporales	Thermogemmatisporaceae	NA	NA	2.54058	1.4745	0.350956	4.20139	2.65e-05	0.00072975	0	0	0	0	0	0	0	0	0	0	0	0	0	0	0	0	0	0	19	14	11	3	10	9	0	0	0	0	0	0	0	0	0	0	0	0
New.0.CleanUp.ReferenceOTU64229	Bacteria	Chloroflexi	TK10	B07_WMSP1	FFCH4570	NA	NA	2.40881	1.34222	0.329937	4.06809	4.74e-05	0.00113744	0	0	0	1	1	0	1	5	8	0	0	3	0	0	0	0	0	0	2	1	5	8	19	4	0	0	1	0	0	0	0	0	0	0	0	0
4346961	Bacteria	Chloroflexi	Ellin6529	NA	NA	NA	NA	51.091	-1.70969	0.421872	-4.05264	5.06e-05	0.00117944	1	0	0	0	1	0	0	0	0	0	184	0	0	0	0	0	0	0	0	0	0	0	0	0	237	0	0	0	525	0	0	156	0	0	189	301
New.0.CleanUp.ReferenceOTU171	Bacteria	Chloroflexi	Ktedonobacteria	NA	NA	NA	NA	2.49755	1.40008	0.348821	4.01375	5.98e-05	0.00131424	0	0	0	0	0	0	0	0	0	0	0	0	0	0	0	0	0	0	16	10	12	17	4	4	0	0	0	0	0	0	0	0	0	0	0	0
New.3.CleanUp.ReferenceOTU12249	Bacteria	Chloroflexi	Ktedonobacteria	Thermogemmatisporales	Thermogemmatisporaceae	NA	NA	3.18683	1.3403	0.337847	3.96719	7.27e-05	0.0015476	0	0	0	0	0	0	4	8	0	8	0	3	0	0	0	0	1	0	20	6	2	6	17	10	0	0	0	0	0	0	2	0	2	0	0	0
236377	Bacteria	Chloroflexi	TK10	B07_WMSP1	FFCH4570	NA	NA	10.3312	-1.58747	0.402647	-3.94258	8.06e-05	0.00167922	0	0	0	0	0	0	0	0	0	0	46	0	0	0	0	0	0	0	0	0	0	1	0	0	40	0	0	0	155	0	0	9	0	0	50	28
208629	Bacteria	Chloroflexi	C0119	NA	NA	NA	NA	5.34012	-1.39133	0.355572	-3.91293	9.12e-05	0.00184859	0	0	0	0	0	0	1	0	6	1	15	0	0	0	1	1	1	1	0	0	2	0	0	0	0	0	0	0	0	0	0	5	1	0	8	20
571700	Bacteria	Chloroflexi	S085	NA	NA	NA	NA	4.48324	-1.44662	0.369736	-3.91257	9.13e-05	0.00184859	0	0	0	0	0	0	0	0	0	0	16	0	0	0	1	0	0	0	0	0	0	0	0	0	13	0	0	0	7	0	0	24	0	0	17	25
New.2.CleanUp.ReferenceOTU19212	Bacteria	Chloroflexi	TK10	B07_WMSP1	FFCH4570	NA	NA	10.0854	1.55227	0.401796	3.86333	0.000111852	0.00215911	72	0	0	0	57	0	40	1	0	0	0	0	0	34	1	0	0	0	2	0	91	54	1	1	0	0	0	0	0	1	37	0	0	10	0	0
113232	Bacteria	Chloroflexi	Ellin6529	NA	NA	NA	NA	2.99089	-1.3104	0.34507	-3.7975	0.000146164	0.00262862	0	0	0	0	0	0	0	0	0	0	8	0	0	0	0	0	0	0	0	0	0	0	0	0	12	0	0	0	11	0	0	11	0	0	13	6
4373725	Bacteria	Chloroflexi	TK10	AKYG885	5B-12	NA	NA	2.67501	-1.23632	0.326126	-3.79093	0.000150084	0.00267475	0	2	0	0	0	0	0	0	4	0	1	0	0	0	0	0	0	0	0	0	0	0	0	0	11	0	0	0	14	0	0	1	0	0	0	3
849821	Bacteria	Chloroflexi	Ellin6529	NA	NA	NA	NA	41.2898	-1.59083	0.421058	-3.77817	0.000157982	0.00279031	0	0	0	0	0	0	0	1	0	0	181	0	0	1	0	0	0	0	0	0	0	0	0	0	83	0	0	0	262	0	0	115	1	0	152	338
New.0.ReferenceOTU298	Bacteria	Chloroflexi	Aerolineae	SBR1031	oc28	NA	NA	2.79972	-1.27563	0.338313	-3.77057	0.000162878	0.0028576	0	0	2	0	0	0	0	0	0	0	0	1	0	1	1	0	0	0	0	0	2	0	0	0	7	0	1	0	0	1	0	0	7	29	0	4
510471	Bacteria	Chloroflexi	Chloroflexi	[Roseiflexales]	[Kouleothrixaceae]	NA	NA	5.15644	-1.42952	0.380544	-3.75651	0.000172301	0.00298971	0	0	0	0	0	0	0	1	0	0	21	0	0	0	0	0	0	0	0	0	0	0	0	0	27	0	0	0	11	0	0	5	0	0	39	30
4299593	Bacteria	Chloroflexi	S085	NA	NA	NA	NA	2.52225	-1.26924	0.339623	-3.73721	0.000186073	0.00314572	0	0	0	0	0	0	0	0	0	0	4	0	0	0	0	0	0	0	0	0	0	0	0	0	9	0	0	0	7	1	0	4	0	0	8	9
New.0.ReferenceOTU14326	Bacteria	Chloroflexi	Ktedonobacteria	B12-WMSP1	NA	NA	NA	2.42579	1.27068	0.340889	3.72755	0.000193351	0.00325481	0	0	3	0	0	0	0	0	0	2	0	0	0	0	0	0	0	0	20	3	5	2	16	7	0	0	0	0	0	0	0	0	0	0	0	0
242454	Bacteria	Chloroflexi	Aerolineae	CFB-26	NA	NA	NA	2.27329	-1.30708	0.352506	-3.70798	0.000208923	0.00342921	0	0	0	0	0	0	0	0	0	0	0	0	0	0	0	0	0	0	0	0	0	0	0	0	1	0	0	0	0	0	0	21	0	0	0	4
710863	Bacteria	Chloroflexi	TK10	AKYG885	5B-12	NA	NA	2.20765	-1.12723	0.306482	-3.67797	0.000235094	0.00378789	0	0	0	0	0	0	0	0	0	0	1	0	0	0	2	0	0	0	1	0	0	0	0	0	3	0	0	0	6	0	1	1	1	0	7	5
New.0.ReferenceOTU20943	Bacteria	Chloroflexi	Ktedonobacteria	B12-WMSP1	NA	NA	NA	3.68722	1.3218	0.360201	3.66962	0.000242912	0.00385912	1	1	0	1	3	0	0	0	0	0	0	0	0	0	0	0	0	0	13	37	5	12	17	13	0	1	9	0	3	1	0	0	0	0	0	0
New.0.ReferenceOTU428	Bacteria	Chloroflexi	Aerolineae	SBR1031	oc28	NA	NA	2.72988	-1.29432	0.353582	-3.66059	0.000251632	0.00397326	0	0	0	0	0	2	0	0	0	0	0	0	0	0	0	0	0	0	0	0	0	0	1	2	10	3	4	7	14	31	0	0	0	0	0	0
New.4.CleanUp.ReferenceOTU46342	Bacteria	Chloroflexi	TK10	B07_WMSP1	NA	NA	NA	2.48465	1.33283	0.366829	3.63337	0.000279738	0.00426358	0	0	0	0	0	0	0	0	0	0	0	0	0	0	40	24	0	0	37	0	0	0	0	2	0	0	0	0	0	0	1	0	0	0	0	0
822806	Bacteria	Chloroflexi	Aerolineae	SBR1031	A4b	NA	NA	2.20754	-1.19915	0.331227	-3.62034	0.000294221	0.00439939	0	0	0	0	0	0	0	0	0	0	0	0	0	0	0	0	2	0	0	0	0	0	0	0	4	0	0	0	3	0	0	10	0	0	6	2
New.0.ReferenceOTU890	Bacteria	Chloroflexi	Aerolineae	SBR1031	A4b	NA	NA	4.33827	-1.25345	0.348752	-3.59409	0.000325529	0.00473654	0	0	5	0	0	0	0	3	0	0	0	3	0	1	1	0	6	1	0	0	1	3	0	0	3	0	2	0	0	0	2	0	39	34	0	4
225041	Bacteria	Chloroflexi	Chloroflexi	[Roseiflexales]	[Kouleothrixaceae]	NA	NA	2.02914	-1.14704	0.321447	-3.56838	0.000359196	0.00505499	0	0	0	0	0	0	0	0	0	0	1	0	0	0	0	0	0	0	0	0	0	0	0	0	5	0	0	0	2	0	0	0	0	0	2	2
212027	Bacteria	Chloroflexi	Ellin6529	NA	NA	NA	NA	3.41164	-1.28193	0.361233	-3.54876	0.000387045	0.00525038	0	0	0	0	0	0	0	0	0	0	12	0	0	0	0	0	0	0	0	0	0	0	0	0	14	0	0	0	1	0	0	10	0	0	5	8
New.0.ReferenceOTU55	Bacteria	Chloroflexi	Thermomicrobia	Ellin6537	NA	NA	NA	22.1981	1.26252	0.358754	3.51919	0.000432869	0.00568636	0	0	11	21	8	0	18	26	68	58	60	11	4	1	32	17	7	7	128	59	32	51	69	44	1	0	18	7	1	3	10	1	0	7	30	20
4349212	Bacteria	Chloroflexi	TK10	B07_WMSP1	FFCH4570	NA	NA	2.52113	-1.17085	0.336476	-3.47975	0.00050189	0.00629984	0	0	0	0	0	0	0	0	0	0	6	0	0	0	0	0	0	0	0	0	0	0	0	0	4	0	0	0	5	0	0	4	0	0	6	10
New.3.ReferenceOTU2623	Bacteria	Chloroflexi	Ktedonobacteria	Thermogemmatisporales	Thermogemmatisporaceae	NA	NA	2.00443	1.16606	0.337136	3.45874	0.000542716	0.00668446	0	0	0	0	0	0	0	0	0	0	0	0	0	0	0	0	0	0	20	5	2	6	6	3	0	0	0	0	0	0	0	0	0	0	0	0
780141	Bacteria	Chloroflexi	TK10	B07_WMSP1	NA	NA	NA	4.06961	-1.29262	0.375581	-3.44166	0.000578147	0.00706574	0	0	0	0	0	0	0	0	0	0	17	0	0	0	0	0	0	0	0	0	0	0	0	0	8	0	0	0	49	0	0	3	0	0	20	3
New.0.ReferenceOTU162	Bacteria	Chloroflexi	Aerolineae	SBR1031	oc28	NA	NA	5.72555	-1.29408	0.379695	-3.40821	0.000653913	0.00764129	0	2	0	0	4	3	0	0	0	0	0	0	0	0	0	0	0	0	2	0	9	2	10	1	40	22	27	4	41	38	0	0	0	0	0	0
New.0.ReferenceOTU845	Bacteria	Chloroflexi	Ktedonobacteria	Thermogemmatisporales	Thermogemmatisporaceae	NA	NA	5.24547	1.2627	0.370549	3.40765	0.000655244	0.00764129	0	0	0	7	4	0	0	0	0	0	0	0	0	0	0	0	0	0	23	23	33	31	25	10	1	5	10	6	3	1	0	0	0	0	0	0
New.0.ReferenceOTU20672	Bacteria	Chloroflexi	Ktedonobacteria	Thermogemmatisporales	Thermogemmatisporaceae	NA	NA	4.50091	1.23074	0.365462	3.36764	0.000758149	0.00849019	1	0	0	1	1	0	0	0	0	0	0	0	0	0	0	0	0	0	41	25	15	17	19	9	0	2	5	5	5	0	0	0	0	0	0	0
New.0.ReferenceOTU9058	Bacteria	Chloroflexi	Thermomicrobia	JG30-KF-CM45	NA	NA	NA	2.46475	-1.03285	0.309922	-3.33263	0.000860294	0.00938558	0	0	1	0	0	0	0	2	0	0	1	0	2	1	0	0	0	1	0	0	0	1	0	0	0	0	0	0	0	0	2	4	2	0	0	0
289530	Bacteria	Chloroflexi	Chloroflexi	[Roseiflexales]	[Kouleothrixaceae]	NA	NA	5.74942	-1.2387	0.372722	-3.3234	0.000889273	0.00959127	0	0	0	0	0	0	0	0	0	0	19	0	0	0	0	1	0	0	7	0	1	0	9	0	12	0	0	0	5	0	0	15	0	0	19	30
705844	Bacteria	Chloroflexi	TK10	B07_WMSP1	NA	NA	NA	15.2063	-1.36534	0.411198	-3.32038	0.000898944	0.00966916	1	0	0	0	0	0	0	0	0	0	93	0	0	0	0	0	0	1	0	0	0	0	0	0	56	0	0	1	203	0	3	18	0	0	90	54
583035	Bacteria	Chloroflexi	C0119	NA	NA	NA	NA	5.02848	-0.981108	0.295936	-3.31527	0.000915533	0.00979422	7	2	1	0	0	3	1	3	3	3	3	2	0	0	0	3	3	1	1	1	2	2	2	3	9	7	6	6	35	4	2	3	1	1	14	2
New.0.ReferenceOTU784	Bacteria	Chloroflexi	Chloroflexi	[Roseiflexales]	[Kouleothrixaceae]	NA	NA	2.11985	-1.08105	0.327518	-3.30073	0.000964322	0.0101919	0	0	1	0	0	0	2	0	0	0	0	0	0	0	0	0	0	0	0	0	0	0	0	0	4	1	0	1	17	0	0	7	0	0	0	0
3518312	Bacteria	Chloroflexi	Chloroflexi	[Roseiflexales]	[Kouleothrixaceae]	NA	NA	3.0113	-1.18295	0.361848	-3.26917	0.00107862	0.010988	0	0	0	0	0	0	0	0	0	0	10	0	0	0	0	0	0	0	0	0	0	0	0	0	0	0	0	0	0	0	0	3	0	0	8	5
144545	Bacteria	Chloroflexi	Chloroflexi	[Roseiflexales]	[Kouleothrixaceae]	NA	NA	3.03424	-1.14117	0.350734	-3.25366	0.0011393	0.011331	0	0	0	0	0	0	0	0	0	0	12	0	0	0	0	0	0	0	0	0	0	0	0	0	3	0	0	0	3	0	0	7	0	0	11	2
4444622	Bacteria	Chloroflexi	S085	NA	NA	NA	NA	4.75147	-1.16182	0.356934	-3.25499	0.00113397	0.011331	0	1	4	0	2	0	1	0	0	0	7	0	0	8	1	0	7	0	0	0	0	0	0	0	22	0	0	0	7	1	0	14	0	0	18	23
4452900	Bacteria	Chloroflexi	Thermomicrobia	JG30-KF-CM45	NA	NA	NA	5.58028	-1.21342	0.373545	-3.24838	0.00116066	0.0114974	0	3	2	1	0	0	0	0	0	4	25	0	0	0	0	1	0	0	0	0	0	0	0	0	10	1	0	0	15	0	0	23	0	0	24	14
New.0.CleanUp.ReferenceOTU44156	Bacteria	Chloroflexi	Gitt-GS-136	NA	NA	NA	NA	3.20235	-1.11782	0.344459	-3.24515	0.00117391	0.011585	1	1	0	0	4	4	0	0	2	1	0	0	0	0	1	0	1	0	0	0	0	0	0	0	3	2	2	2	1	12	0	0	0	0	0	0
128183	Bacteria	Chloroflexi	Thermomicrobia	JG30-KF-CM45	NA	NA	NA	3.41498	-1.06161	0.328906	-3.2277	0.00124791	0.0121184	0	0	0	0	0	1	0	0	0	0	9	0	0	1	1	2	1	1	1	0	1	1	1	0	9	0	1	0	23	0	2	6	0	0	9	7
728344	Bacteria	Chloroflexi	Ellin6529	NA	NA	NA	NA	4.06241	-1.18743	0.369086	-3.21724	0.00129433	0.0124466	0	0	0	0	0	0	0	0	0	0	21	0	0	0	0	0	0	0	0	0	0	0	0	0	14	0	0	0	20	0	0	8	0	0	15	12
New.0.ReferenceOTU8230	Bacteria	Chloroflexi	Aerolineae	SBR1031	oc28	NA	NA	4.29607	-1.1035	0.344187	-3.20609	0.00134551	0.0127986	0	0	3	0	0	0	0	1	0	0	0	0	3	4	6	8	1	0	3	0	0	0	0	0	0	0	0	0	0	0	2	14	17	0	1	22
New.0.ReferenceOTU263	Bacteria	Chloroflexi	TK10	B07_WMSP1	NA	NA	NA	4.69149	1.18918	0.372395	3.19332	0.00140645	0.0131563	0	0	0	0	0	0	1	0	2	0	0	0	0	0	0	0	0	0	40	22	13	10	30	17	0	0	0	1	0	0	0	0	0	0	0	0
New.0.ReferenceOTU100	Bacteria	Chloroflexi	Ktedonobacteria	Ktedonobacterales	Ktedonobacteraceae	NA	NA	16.8865	1.22895	0.385306	3.18955	0.00142493	0.0132663	8	1	0	30	16	7	4	6	7	3	7	0	0	0	4	1	0	0	101	73	33	85	147	26	11	16	6	3	0	7	0	0	1	1	0	0
144633	Bacteria	Chloroflexi	Aerolineae	H39	NA	NA	NA	10.261	-1.1826	0.371411	-3.18407	0.00145217	0.0134565	0	0	3	0	0	2	6	2	40	2	6	0	1	4	4	0	12	2	3	0	3	0	0	0	49	1	1	0	11	0	1	96	5	1	12	25
112949	Bacteria	Chloroflexi	TK10	AKYG885	Dolo_23	NA	NA	2.23091	-1.00018	0.322634	-3.10004	0.00193496	0.016533	0	0	0	0	0	0	0	0	0	0	6	0	0	0	0	0	0	0	0	0	0	0	0	0	2	0	0	0	1	0	0	7	0	0	8	5
New.0.ReferenceOTU1175	Bacteria	Chloroflexi	TK10	NA	NA	NA	NA	4.98503	-0.898302	0.292084	-3.07549	0.00210158	0.0174898	0	1	8	0	0	0	2	3	5	3	0	0	5	2	3	3	6	0	1	1	2	3	1	0	5	0	1	1	1	2	5	9	8	0	7	11
New.2.ReferenceOTU6476	Bacteria	Chloroflexi	TK10	AKYG885	Dolo_23	NA	NA	4.12394	1.02841	0.335124	3.06874	0.00214965	0.0177898	12	0	0	0	7	3	28	1	0	1	0	7	0	0	12	6	2	0	3	0	10	3	11	1	0	4	3	0	0	6	1	0	0	3	0	0
775409	Bacteria	Chloroflexi	Ellin6529	NA	NA	NA	NA	6.07788	-1.04645	0.341082	-3.06802	0.00215479	0.0178137	0	2	0	0	0	0	1	1	9	2	16	1	1	1	2	2	1	0	3	1	5	0	4	2	1	0	0	0	0	0	0	37	0	0	24	22
New.0.ReferenceOTU17296	Bacteria	Chloroflexi	Ktedonobacteria	B12-WMSP1	NA	NA	NA	2.36691	0.955211	0.315571	3.02693	0.00247055	0.019641	1	0	0	3	8	2	0	0	1	0	0	0	0	0	0	0	0	0	5	1	9	7	4	8	0	0	3	0	3	1	0	0	0	0	0	0
New.0.ReferenceOTU645	Bacteria	Chloroflexi	Chloroflexi	[Roseiflexales]	NA	NA	NA	3.9428	-1.01565	0.335904	-3.02362	0.00249767	0.0197112	1	0	2	0	0	0	3	1	1	0	3	0	2	0	2	4	5	0	0	0	3	0	1	0	1	0	0	0	0	0	1	0	0	0	3	1
New.2.ReferenceOTU9185	Bacteria	Chloroflexi	TK10	B07_WMSP1	NA	NA	NA	9.82372	1.20108	0.397154	3.02422	0.00249279	0.0197112	64	0	1	0	57	0	12	0	0	0	0	0	1	0	18	24	1	0	67	1	31	39	2	0	0	0	1	0	0	0	3	0	0	7	0	0
217746	Bacteria	Chloroflexi	Ellin6529	NA	NA	NA	NA	9.48436	-1.21708	0.404103	-3.0118	0.002597	0.0202295	0	0	0	0	0	0	0	0	0	0	66	0	0	0	0	0	0	0	0	0	0	0	0	0	47	0	0	0	25	0	0	29	0	0	39	24
204422	Bacteria	Chloroflexi	TK10	B07_WMSP1	FFCH4570	NA	NA	5.39962	-1.16163	0.386677	-3.00414	0.0026633	0.0206106	0	0	0	0	0	0	0	0	0	0	34	0	0	0	0	0	0	0	0	0	0	0	0	0	6	0	0	0	8	0	0	20	0	0	23	54
New.3.CleanUp.ReferenceOTU2930	Bacteria	Chloroflexi	Ktedonobacteria	Ktedonobacterales	Ktedonobacteraceae	NA	NA	2.25585	1.00278	0.334256	3.00004	0.00269948	0.0208129	2	0	1	0	11	0	0	0	0	0	0	0	0	0	0	0	0	0	3	0	2	16	9	3	0	0	0	0	0	5	0	0	0	0	0	0
New.2.CleanUp.ReferenceOTU15555	Bacteria	Chloroflexi	Thermomicrobia	JG30-KF-CM45	NA	NA	NA	3.94748	0.953954	0.319034	2.99013	0.00278855	0.0212223	6	0	9	0	1	3	3	0	0	13	0	0	1	0	4	4	2	0	15	13	9	8	6	1	0	0	2	2	0	4	2	0	0	3	0	0
New.0.ReferenceOTU1110	Bacteria	Chloroflexi	Aerolineae	SBR1031	oc28	NA	NA	1.78762	-0.987085	0.330367	-2.98785	0.00280948	0.0213483	0	0	0	0	0	0	0	0	0	0	0	0	0	0	0	0	0	0	0	0	0	0	0	0	0	0	9	0	10	5	0	0	0	0	0	0
New.0.CleanUp.ReferenceOTU37749	Bacteria	Chloroflexi	Chloroflexi	Herpetosipholes	NA	NA	NA	2.2022	-1.00882	0.338108	-2.98373	0.00284755	0.0215498	0	0	0	0	0	0	0	0	0	0	0	0	0	1	1	0	2	0	0	1	0	0	0	0	0	3	0	20	0	0	0	0	0	0	0	0
New.0.ReferenceOTU541	Bacteria	Chloroflexi	Ktedonobacteria	B12-WMSP1	NA	NA	NA	2.66077	1.03643	0.348044	2.97787	0.00290263	0.021825	0	0	0	2	0	0	0	0	0	0	0	0	0	0	0	0	0	0	3	26	4	8	11	7	0	0	3	0	7	0	0	0	0	0	0	0
New.0.ReferenceOTU2784	Bacteria	Chloroflexi	Ktedonobacteria	Thermogemmatisporales	Thermogemmatisporaceae	NA	NA	14.3208	1.09869	0.37223	2.95163	0.00316099	0.0232365	0	0	4	0	0	0	14	13	17	18	1	6	0	1	19	26	12	9	29	83	90	35	41	32	0	0	0	0	0	0	5	3	11	3	0	0
New.0.CleanUp.ReferenceOTU36152	Bacteria	Chloroflexi	Gitt-GS-136	NA	NA	NA	NA	2.57733	-1.05469	0.358329	-2.94335	0.00324685	0.0236499	0	2	0	0	0	0	0	0	6	0	0	0	0	0	0	0	0	0	0	0	0	0	0	0	0	0	0	0	0	0	0	3	0	0	0	0
New.0.ReferenceOTU1053	Bacteria	Chloroflexi	Ktedonobacteria	Thermogemmatisporales	Thermogemmatisporaceae	NA	NA	2.1722	-0.991713	0.336878	-2.94384	0.00324171	0.0236499	0	0	0	0	0	0	0	0	0	0	0	0	0	0	0	0	0	0	0	0	0	0	5	0	0	0	0	0	0	0	0	0	0	0	0	0
New.0.ReferenceOTU150	Bacteria	Chloroflexi	Aerolineae	SBR1031	A4b	NA	NA	17.3783	-0.866228	0.294708	-2.93928	0.0032898	0.0238503	4	4	10	0	7	0	27	5	8	20	0	12	12	2	15	4	39	14	11	0	11	5	3	22	20	9	4	1	13	6	10	21	35	15	28	30
769696	Bacteria	Chloroflexi	Ellin6529	NA	NA	NA	NA	114.434	-1.2439	0.423252	-2.93891	0.00329364	0.0238563	0	1	0	2	0	0	0	0	1	0	673	0	0	0	0	0	0	1	0	0	0	0	0	0	490	0	0	0	749	0	0	365	0	0	498	441
111100	Bacteria	Chloroflexi	Ktedonobacteria	JG30-KF-AS9	NA	NA	NA	4.26231	-0.966226	0.332156	-2.90896	0.00362638	0.0257466	1	0	0	2	0	7	1	0	0	0	2	1	0	0	5	1	2	0	2	3	0	0	2	5	12	1	3	3	40	7	0	0	0	0	2	0
New.0.ReferenceOTU140	Bacteria	Chloroflexi	Aerolineae	A31	S47	NA	NA	8.28423	-0.924569	0.320349	-2.88613	0.00390012	0.0271051	0	3	7	0	1	8	4	6	13	15	0	0	0	0	5	0	5	1	1	0	11	4	3	6	28	22	5	4	31	7	1	3	7	3	0	10
4390206	Bacteria	Chloroflexi	Aerolineae	SBR1031	A4b	NA	NA	1.69468	-0.914395	0.321181	-2.84698	0.00441366	0.0296813	0	0	0	0	0	0	0	0	0	0	0	0	0	0	0	0	0	0	0	0	0	0	0	0	4	0	0	0	0	0	0	4	0	0	1	2
New.0.ReferenceOTU5940	Bacteria	Chloroflexi	Aerolineae	H39	NA	NA	NA	2.10198	-0.973802	0.343957	-2.83117	0.00463781	0.0306853	0	0	0	0	0	0	0	0	0	0	0	0	0	2	142	0	0	1	1	0	0	0	0	0	4	0	0	1	0	0	21	55	15	0	0	0
New.0.ReferenceOTU205	Bacteria	Chloroflexi	TK17	mle1-48	NA	NA	NA	5.63795	-0.927224	0.328179	-2.82536	0.00472273	0.0310342	0	0	1	0	0	0	0	3	3	2	6	0	9	3	5	2	7	7	2	0	1	3	0	1	0	0	0	0	0	0	4	1	4	1	0	9
1671566	Bacteria	Chloroflexi	Aerolineae	H39	NA	NA	NA	2.05201	-0.872562	0.311786	-2.79859	0.00513258	0.0330789	0	0	0	0	0	1	0	0	0	0	1	0	0	0	0	0	0	0	2	0	1	0	0	1	3	0	0	0	9	1	0	1	0	0	2	10
1118355	Bacteria	Chloroflexi	TK17	NA	NA	NA	NA	3.12485	-0.889718	0.31809	-2.79707	0.00515691	0.0331816	0	0	0	1	3	2	1	0	1	0	8	0	0	0	0	0	1	1	0	0	0	0	0	3	8	1	0	2	10	1	0	4	0	0	6	6
4341344	Bacteria	Chloroflexi	Ellin6529	NA	NA	NA	NA	2.8368	-0.91283	0.326992	-2.7916	0.00524485	0.033556	0	0	0	1	0	2	2	0	0	0	0	0	0	0	0	0	0	0	4	4	3	0	0	0	10	0	10	4	9	17	0	0	0	0	0	1
4433511	Bacteria	Chloroflexi	TK10	NA	NA	NA	NA	2.09812	-0.932988	0.334477	-2.78939	0.00528067	0.0335946	0	0	0	0	0	0	0	0	0	0	5	0	0	0	0	0	0	0	0	0	0	0	0	0	0	0	0	0	0	0	0	5	0	0	17	0
New.0.ReferenceOTU1199	Bacteria	Chloroflexi	C0119	NA	NA	NA	NA	2.38105	0.936478	0.336447	2.78343	0.00537866	0.0339515	0	0	0	0	0	0	0	0	0	0	0	0	0	0	0	0	0	0	18	8	9	3	8	4	0	0	0	0	0	0	0	0	0	0	0	0
562922	Bacteria	Chloroflexi	Gitt-GS-136	NA	NA	NA	NA	9.77154	-1.13184	0.406959	-2.78122	0.00541551	0.0340782	0	0	0	0	0	0	0	0	0	0	74	0	0	0	0	0	0	0	0	0	0	0	0	0	40	0	0	0	3	0	0	18	0	0	44	19
New.0.ReferenceOTU282	Bacteria	Chloroflexi	Chloroflexi	[Roseiflexales]	[Kouleothrixaceae]	NA	NA	1.81928	-0.897934	0.325408	-2.75941	0.00579058	0.0357161	0	0	0	0	0	0	0	0	0	0	0	0	0	0	0	0	0	0	0	0	0	0	1	1	0	0	0	0	0	0	0	0	0	0	0	1
New.0.ReferenceOTU8158	Bacteria	Chloroflexi	Aerolineae	CFB-26	NA	NA	NA	3.13296	-0.915908	0.331893	-2.75965	0.00578629	0.0357161	0	0	4	0	0	0	1	1	1	0	0	0	4	1	2	0	5	0	0	0	1	0	0	0	0	0	0	0	1	0	2	6	6	3	0	1
New.4.CleanUp.ReferenceOTU57753	Bacteria	Chloroflexi	Ktedonobacteria	Thermogemmatisporales	Thermogemmatisporaceae	NA	NA	1.65103	0.877642	0.31947	2.74718	0.00601093	0.0367025	0	0	0	0	0	0	0	0	0	0	0	0	0	0	0	0	0	0	5	7	0	2	6	6	0	0	0	0	0	0	0	0	0	0	0	0
New.0.ReferenceOTU3858	Bacteria	Chloroflexi	Aerolineae	SBR1031	A4b	NA	NA	3.23493	-0.874209	0.319124	-2.7394	0.00615515	0.0372946	1	2	3	0	0	3	1	0	2	0	0	0	0	0	3	0	1	3	0	0	3	0	0	1	3	1	1	0	0	0	0	0	1	17	0	12
New.0.ReferenceOTU1079	Bacteria	Chloroflexi	C0119	NA	NA	NA	NA	1.82313	-0.85313	0.311785	-2.73628	0.00621385	0.0375273	0	0	0	0	0	0	0	0	0	0	3	0	0	0	0	0	0	0	0	0	0	0	0	0	0	0	0	0	0	0	0	0	0	0	2	0
106297	Bacteria	Chloroflexi	TK10	B07_WMSP1	NA	NA	NA	4.68657	-1.03877	0.381319	-2.72416	0.00644659	0.038383	0	0	0	0	0	0	0	0	0	0	32	0	0	0	0	0	0	0	0	0	0	0	0	0	8	0	0	0	5	0	0	12	0	0	13	16
New.0.ReferenceOTU5061	Bacteria	Chloroflexi	Aerolineae	SBR1031	A4b	NA	NA	3.17114	-0.961479	0.354381	-2.71312	0.00666531	0.0392121	0	0	2	0	0	3	0	0	0	0	0	11	0	0	0	0	1	0	0	0	0	1	0	0	2	6	2	23	0	0	0	13	13	0	0	0
New.0.ReferenceOTU447	Bacteria	Chloroflexi	Chloroflexi	[Roseiflexales]	[Kouleothrixaceae]	NA	NA	2.53312	-0.802053	0.29632	-2.70671	0.00679537	0.0398213	1	1	0	0	0	0	0	2	0	0	2	0	0	0	3	1	0	0	1	0	1	0	3	0	2	1	3	0	4	0	1	0	0	0	0	2
New.0.ReferenceOTU17294	Bacteria	Chloroflexi		NA	NA	NA	NA	1.69929	-0.897556	0.332648	-2.69822	0.00697113	0.0405878	0	0	0	0	0	0	0	0	0	0	0	0	0	0	0	0	0	0	0	0	0	0	0	0	0	0	10	5	13	0	0	0	0	0	0	0
New.0.CleanUp.ReferenceOTU428	Bacteria	Chloroflexi	C0119	NA	NA	NA	NA	1.78509	0.869575	0.322681	2.69484	0.00704218	0.040861	0	0	0	0	0	0	0	0	0	0	0	0	0	0	0	0	0	0	1	8	6	0	9	6	0	0	0	0	0	0	0	0	0	0	0	0
New.0.CleanUp.ReferenceOTU8478	Bacteria	Chloroflexi	Ktedonobacteria	JG30-KF-AS9	NA	NA	NA	4.33045	0.871636	0.32411	2.68932	0.00715979	0.0412993	6	3	0	0	1	2	5	0	6	2	3	10	0	0	2	0	0	4	10	25	1	5	16	6	0	0	1	6	1	1	0	0	0	0	0	0
New.0.CleanUp.ReferenceOTU148	Bacteria	Chloroflexi	Aerolineae	NA	NA	NA	NA	2.40216	-0.795468	0.299473	-2.65623	0.00790203	0.0442772	0	0	0	0	4	3	0	0	3	0	0	0	0	0	1	0	2	0	0	0	0	0	0	0	0	1	4	0	0	0	0	0	2	1	0	0
New.0.ReferenceOTU8169	Bacteria	Chloroflexi		NA	NA	NA	NA	2.36593	0.77778	0.292891	2.65552	0.00791854	0.0442837	2	2	0	0	0	2	1	2	5	6	3	3	4	1	3	0	1	0	0	2	1	7	0	0	0	2	0	0	0	0	1	3	0	0	0	1
New.5.CleanUp.ReferenceOTU3877	Bacteria	Chloroflexi	Ellin6529	NA	NA	NA	NA	2.60711	0.892074	0.337701	2.64161	0.00825124	0.0456086	0	0	2	0	0	0	0	3	0	0	0	2	5	0	0	0	7	7	0	0	0	0	17	13	0	0	0	0	0	7	0	0	0	0	0	0
New.5.CleanUp.ReferenceOTU5871	Bacteria	Chloroflexi	TK10	B07_WMSP1	NA	NA	NA	2.27462	0.926807	0.3522	2.63148	0.00850145	0.0466611	0	0	2	0	0	0	0	1	0	0	0	0	0	0	1	0	0	1	0	0	0	0	21	21	0	0	0	0	0	7	0	0	0	0	0	0
New.0.CleanUp.ReferenceOTU19	Bacteria	Chloroflexi	TK17	mle1-48	NA	NA	NA	2.15902	-0.802588	0.305292	-2.62892	0.0085656	0.046832	0	0	1	0	0	0	0	0	0	0	0	1	0	0	0	0	0	2	0	0	1	0	2	2	0	4	0	0	0	0	0	0	5	0	0	3
New.2.CleanUp.ReferenceOTU22396	Bacteria	Chloroflexi	TK10	B07_WMSP1	NA	NA	NA	2.37924	0.785079	0.301155	2.6069	0.00913673	0.0490796	0	0	0	0	1	0	2	2	0	0	0	0	0	1	4	3	7	3	5	0	7	3	4	4	0	0	0	0	0	0	0	0	1	0	0	0
107234	Archaea	Crerchaeota	Thaumarchaeota	Nitrososphaerales	Nitrososphaeraceae	CandidatusNitrososphaera	SCA1145	9.70747	-2.47059	0.389332	-6.3457	2.21e-10	1.46e-07	1	0	0	2	0	0	2	0	0	1	304	0	0	0	0	0	0	2	0	0	0	0	0	0	48	0	0	0	14	0	0	14	1	0	75	46
104677	Archaea	Crerchaeota	Thaumarchaeota	Nitrososphaerales	Nitrososphaeraceae	CandidatusNitrososphaera	NA	14.5947	-1.55654	0.408262	-3.81259	0.000137518	0.00250163	0	0	0	0	0	0	0	1	0	0	69	0	0	0	2	0	0	0	0	0	1	0	1	0	77	0	0	0	74	0	0	21	0	0	59	53
196412	Archaea	Crerchaeota	Thaumarchaeota	Nitrososphaerales	Nitrososphaeraceae	CandidatusNitrososphaera	gargensis	4.12796	-1.39288	0.372065	-3.74364	0.000181371	0.0030927	0	0	0	0	0	0	0	0	0	0	14	0	1	0	0	0	0	0	0	0	0	0	0	0	1	0	0	0	0	0	0	10	0	0	27	33
102237	Archaea	Crerchaeota	Thaumarchaeota	Nitrososphaerales	Nitrososphaeraceae	CandidatusNitrososphaera	NA	6.04551	-1.37473	0.377509	-3.64159	0.000270956	0.00416573	0	0	0	0	0	0	0	0	2	0	28	0	0	0	1	2	0	0	0	0	0	0	0	0	34	0	0	0	20	0	0	14	0	0	24	15
New.2.CleanUp.ReferenceOTU21998	Archaea	Crerchaeota	Thaumarchaeota	Nitrososphaerales	Nitrososphaeraceae	CandidatusNitrososphaera	gargensis	3.06258	1.32496	0.366881	3.61141	0.000304535	0.00453654	1	0	0	0	5	0	21	0	0	0	0	0	0	4	47	143	0	0	5	0	0	0	0	0	0	0	0	0	0	0	6	0	0	0	0	0
1146	Archaea	Crerchaeota	Thaumarchaeota	Nitrososphaerales	Nitrososphaeraceae	CandidatusNitrososphaera	NA	21.4896	-1.34577	0.414026	-3.25045	0.00115222	0.0114425	0	2	0	1	0	1	0	1	0	0	128	1	0	0	3	3	0	0	0	0	1	0	0	1	155	0	2	2	376	2	1	12	0	0	35	54
New.2.CleanUp.ReferenceOTU5306	Archaea	Crerchaeota	Thaumarchaeota	Nitrososphaerales	Nitrososphaeraceae	CandidatusNitrososphaera	NA	3.6449	1.17789	0.365557	3.22217	0.00127224	0.0122942	7	0	0	0	12	0	22	0	0	1	0	0	0	8	1	1	0	0	0	0	32	14	0	0	0	0	0	0	0	0	13	0	0	4	0	0
New.4.CleanUp.ReferenceOTU73886	Archaea	Crerchaeota	Thaumarchaeota	Nitrososphaerales	Nitrososphaeraceae	CandidatusNitrososphaera	NA	2.13075	1.17421	0.367491	3.1952	0.00139735	0.0131334	0	0	0	0	0	0	0	0	0	0	0	0	0	0	105	112	0	0	48	0	0	0	0	0	0	0	0	0	0	0	0	0	0	0	0	0
4362620	Archaea	Crerchaeota	Thaumarchaeota	Nitrososphaerales	Nitrososphaeraceae	CandidatusNitrososphaera	SCA1145	15.8619	-1.26987	0.407038	-3.11978	0.00180986	0.0156347	1	0	0	0	0	0	1	0	0	0	102	1	0	1	4	2	0	0	1	1	0	1	0	2	43	0	0	0	15	0	2	69	0	0	77	90
142373	Archaea	Crerchaeota	Thaumarchaeota	Nitrososphaerales	Nitrososphaeraceae	CandidatusNitrososphaera	SCA1170	2.38798	-0.974591	0.339703	-2.86895	0.00411843	0.0282739	0	0	0	0	0	0	0	0	0	0	8	0	0	0	0	0	0	0	0	0	0	0	0	0	4	0	0	0	0	0	0	6	0	0	12	9
New.4.ReferenceOTU1534	Archaea	Crerchaeota	Thaumarchaeota	Nitrososphaerales	Nitrososphaeraceae	CandidatusNitrososphaera	NA	1.84195	0.962679	0.340745	2.82521	0.0047249	0.0310342	0	0	0	0	0	0	3	0	0	0	0	0	0	0	16	15	0	0	0	0	0	0	0	0	0	0	0	0	0	0	0	0	0	0	0	0
765291	Archaea	Crerchaeota	Thaumarchaeota	Nitrososphaerales	Nitrososphaeraceae	CandidatusNitrososphaera	gargensis	2.16304	-0.924515	0.336698	-2.74583	0.00603587	0.0367978	0	0	0	0	0	0	0	0	3	0	3	0	0	0	0	0	0	0	0	0	0	0	0	0	0	0	0	0	2	0	0	17	0	0	4	15
4400134	Archaea	Crerchaeota	Thaumarchaeota	Nitrososphaerales	Nitrososphaeraceae	CandidatusNitrososphaera	NA	7.52794	-1.07461	0.400527	-2.68299	0.00729682	0.0417755	0	0	0	0	0	0	0	0	0	0	58	0	0	0	0	0	0	0	0	0	0	0	0	0	23	0	0	0	26	0	0	4	0	0	57	28
New.0.ReferenceOTU374	Bacteria	Cyanobacteria	4C0d-2	SM1D11	NA	NA	NA	2.82022	-1.45494	0.3504	-4.15221	3.29e-05	0.00086367	0	0	0	0	0	0	0	0	2	0	0	0	0	1	0	0	0	0	0	0	0	0	0	0	0	0	0	0	0	0	0	0	0	0	0	0
531378	Bacteria	Elusimicrobia	Elusimicrobia	FAC88	NA	NA	NA	2.98367	-0.931481	0.288026	-3.23402	0.0012206	0.0119117	1	1	3	0	0	0	1	1	2	3	0	0	0	0	1	0	1	0	4	0	0	0	0	1	8	0	2	0	3	2	1	2	7	1	4	6
New.0.CleanUp.ReferenceOTU1012	Bacteria	Elusimicrobia	Elusimicrobia	IIb	NA	NA	NA	3.11288	-0.834782	0.298062	-2.8007	0.00509926	0.032918	0	0	1	0	2	0	4	0	2	0	0	0	5	0	1	1	0	2	0	0	2	1	1	1	0	1	3	0	2	4	2	2	1	0	1	3
2760486	Bacteria	Elusimicrobia	Elusimicrobia	Elusimicrobiales	NA	NA	NA	1.65022	-0.862369	0.325026	-2.65323	0.00797259	0.044389	0	0	0	0	0	0	0	0	0	0	0	0	0	0	0	0	0	0	0	0	0	0	0	0	0	0	0	0	1	0	0	10	0	0	0	10
New.0.ReferenceOTU21595	Archaea	Euryarchaeota	Thermoplasmata	NA	NA	NA	NA	3.64996	-1.13998	0.343195	-3.32167	0.000894804	0.00963776	0	0	1	0	0	0	0	0	1	0	0	0	5	1	0	0	10	0	2	0	0	0	0	0	6	0	1	0	2	0	0	30	0	0	16	3
737690	Bacteria	Fibrobacteres	Fibrobacteria	258ds10	NA	NA	NA	2.2252	-1.09263	0.332337	-3.28773	0.00101	0.0104899	0	2	0	1	0	0	0	0	1	0	0	0	0	0	0	0	0	0	0	0	0	0	0	0	8	0	0	0	0	0	0	2	0	0	2	0
New.0.ReferenceOTU16513	Bacteria	Fibrobacteres	Fibrobacteria	258ds10	NA	NA	NA	2.37492	-0.887806	0.329516	-2.69427	0.00705427	0.040861	0	0	0	0	0	0	0	0	3	3	0	0	0	0	0	0	4	0	0	0	0	0	0	0	0	0	0	0	0	0	1	1	4	1	0	0
4454318	Bacteria	Firmicutes	Bacilli	Bacillales	Planococcaceae	Sporosarci	ginsengi	13.4468	-1.63538	0.408705	-4.00137	6.3e-05	0.00137349	0	0	0	0	0	0	0	0	0	0	59	0	0	0	0	0	0	0	0	0	0	0	0	0	153	0	0	0	9	0	0	37	0	0	61	82
4470260	Bacteria	Firmicutes	Bacilli	Bacillales	Planococcaceae	Sporosarci	NA	5.93298	-1.40002	0.386047	-3.62655	0.000287236	0.00433249	0	0	0	0	1	0	0	0	0	0	28	0	0	0	0	0	0	0	0	0	0	0	0	0	42	0	0	0	2	0	0	17	0	0	36	31
4454140	Bacteria	Firmicutes	Bacilli	Bacillales	Bacillaceae	Bacillus	flexus	4.39372	-1.25734	0.379018	-3.31737	0.000908683	0.00974191	0	0	0	0	0	0	0	1	0	0	20	0	0	0	0	0	0	0	0	0	0	0	0	0	9	0	0	0	0	0	0	3	0	0	13	50
New.3.CleanUp.ReferenceOTU9594	Bacteria	Firmicutes	Bacilli	Bacillales	Planococcaceae	Sporosarci	ginsengi	6.30337	1.20611	0.396314	3.04332	0.00233984	0.0189273	122	0	1	0	252	0	29	0	0	1	0	3	0	0	1	1	1	0	1	0	0	34	0	0	0	0	0	1	0	2	30	0	0	0	0	0
New.4.ReferenceOTU522	Bacteria	Firmicutes	Bacilli	Bacillales	Planococcaceae	NA	NA	1.91126	0.933192	0.352245	2.64927	0.0080666	0.0448176	0	0	0	0	1	1	0	0	0	0	0	0	0	0	42	34	0	0	55	0	0	0	0	0	0	0	0	0	0	1	0	0	0	0	0	0
105000	Bacteria	Gemmatimodetes	Gemmatimodetes	Gemmatimodales	Ellin5301	NA	NA	12.8382	-2.42856	0.401305	-6.05165	1.43e-09	5.2e-07	0	0	0	0	0	0	0	0	0	0	14	0	0	0	0	0	0	0	0	0	0	0	0	0	79	0	0	0	256	0	0	12	0	0	46	20
4319210	Bacteria	Gemmatimodetes	Gemmatimodetes	Ellin5290	NA	NA	NA	10.9624	-2.34603	0.394122	-5.95256	2.64e-09	7.19e-07	1	0	0	0	0	0	0	0	0	0	14	0	0	0	0	0	0	0	0	0	0	0	0	0	93	0	2	0	91	0	0	12	0	0	52	39
[truncated: 687 more rows]
[truncated: 12 more columns]
